# Supplementary material for: Evolutionary history of Mycobacterium leprae in the Pacific Islands
Source: Philos Trans R Soc Lond B Biol Sci. 2020 Oct 5;375(1812):20190582. doi: 10.1098/rstb.2019.0582 (PMC7702798; doi:10.1098/rstb.2019.0582)
Supplement: SI BST Analysis [file rstb20190582supp5.xml]

<?xml version="1.0" encoding="UTF-8" standalone="no"?><beast beautitemplate='Standard' beautistatus='' namespace="beast.core:beast.evolution.alignment:beast.evolution.tree.coalescent:beast.core.util:beast.evolution.nuc:beast.evolution.operators:beast.evolution.sitemodel:beast.evolution.substitutionmodel:beast.evolution.likelihood" required="" version="2.4">


    <data
id="full_alignment"
name="alignment">
                        <sequence id="seq_1126-2007" taxon="1126-2007" totalcount="4" value="GGGGCCGGGNGTGCCNGCGCCGTGCGCNCCCGGACACCATGGCCCTCTGTCCGTGTAGGGGGGGGCACGGGGCNCGNNNGGNTNNNNANNGGGGGGGAGNGCNGNGCCCGCCCNGGNNGAGCGGCCCTGGACCGCNCGCGCCNCNGNCCTGCGCTGNTNTNCCGCCCCCCCNCNNGNGGCGGGNACCGCNNCNGGGAGNGCNAAACCCCGNAGCCGNNACGTCNCCGCCACCTAGNGNANCNCNTACCCNGNNGCCNNTCNACGACGACGNNAGAGCGTNGNCGCNATAGAAGCGTNCGGNNGCGGATNNNNGANGGNNNCACTCCCNCNGCCTACGGNCGCNACNCGCCACGGGNGGNNNNGNNGATGNNTNCCNNATNNCTCCATGANAACTNNGACTAGCAGTNGTGNGNNCANGGCCGCCNNNGGCGGGNGGCCGACNGATANGACGCCGCTNGGNNNTCGGTCCCGGCCAGCGGCGCNCNGGCNGCCGNNNGCCCANGGAGACCNGCCNANAAAGCAAACGNNGCTCCGGAGATGCNCGCCNCCCNCANGNATANCCCGAGGNNCNGCNNGNNAGCNCAGNTCCCCGCCGNNGCNNNGTGCNNNTGCGAGTCCGAGCGCCNGCGGACACNCTCCCCTACCNNTTGCCGGNCAGCCGGCGNNNNNGACTTCCGNGGTCTCNCCAGGGCCNCNGCTTCCNGNNANNNNGCACCGCGATAGCGGCTGCGCNGANNNNGNNNCCTGGNCCCACGGTCCCNGGNNGGGCNGACCAATCGNCCCAACGACACTCCGAGCCANNCANTGGAGCAANCANTGCNNNGGCGACGGCGNCGACCCACGCGGGGCGCGCCGNGCNGCGGCNCCGCNNTCTGGGCCGCGTCGNNNCCNANACCGGCACGGNNNTACGNNCGNNCNNANGCTNNTNNCCGGNTCGGCGCGNATGCCCNCGTNNCNCTCGNCNNGNGNTNANTNTGCTTNGCGCGGGGTTCGNNGGNCAGACNGCGGGGCAGNCCNGAACGGGNGGCCNCGGGNGCGNCCCGCTTGTNNCNCNCTGCGNGGCNNCCCAGAGGCGAGTNNGANCANNCNNAGATGNGCCGGNGCGGCNTGGTGNCGTGAGTGGCCNNTGNAATCATTACCNNGGGCCGNGNGCGNGGTGNCCTTCCCCTCCGCNGGTTCGCNGAGNGNGNGNGGNANANNCCGGGGNTGANNNGCGCNTCCCGNNNNGGNGCCGCATTCGTCGGCGCCCTNCGNNCAGNTCACNCCANNGTGAGGCCCGCAAGGCGAGTGCTAACGCGGGCGGGNCGACGTTNGGCGCNGCNNGCGTNNNCCCACCGNNCGNTNNACANCAGGCGCGGTNCCGANCGNGNGNCGGACGNGCCGGNNGNGGTNTTCGTCGCGCTCAGGCGNGCGAANNGCAGGAACGCGCCTGCCGCGACTGANGCNGCGGCCNAGCGGTTAGNAGGGGCGGGTCNGCGCACGGCTCCGGGGNTNCCCTCTTGNGGCCNNGGNGAANNCGCCGTNGGAGNGACNNCGGGNGTGCNGGNTCACGGGTGCTCGGCGNCCCGGGGGCNCTTCGGGNGATGCGGGGGGNGCCCNGCCGCGGTNCCTTGTATCACCTTGCAGNCTAGGCGCANNNGGGGNNNNGCAGCGTGTNCCGCGGNAGGNGGATTGCGGCNGCNNGGCGCCANGACCGGANGGNNNGCNCGTTGCTGTGTGGCANCGCGGCGCCACNGCGGGCAGGANCGGGNTCGGGGNANNGGNNCNNGGGCGGGTATNNCGGGNCGGTNNCCGCAAGCGGTCGGACCGNGCAACGGNNGGGGGGCGCTGACNCTNCGCNCGGGCGTNGNNGGTCNGACCCGNNCCGNCNNCGAGNNACNTACCNGACCTNGCNGGCTACTCGNGCGCCCCGCACNTGGGGCNTCCGAGTCCCGNCCNGGGGCGCCGGTCGGGATNANNNTCACTACCCGGAGATNGGCCGGTGCCGGATNNGGCNCGGCCGGTAGTNGNGGTNGNCCTGNGGNGGGNGNGGGCGCNCGCNTGCCTTNTNGCCCNGCNGGCTGNGACNGANGACCCCCNCACGGCGCAGCGCNTNTCCNNGATGTGCCGACNNAGCCGCCTACTNCNCCCCCCCACGGGGCGGCCANGCCNNCCCGGGGCGCNTGGGCCCCGCGGGCNAGAAGG"/>
                        <sequence id="seq_1126-2011" taxon="1126-2011" totalcount="4" value="GGGGCCGGGGGTGCCCGCGCCGTNCGCCCCCGGACACCATGGNNCTNNNTNNGNNNNGGGGGGGGCACGGGGCGCGGGGGGGTGGGGAGGGGGGGGGAGTGCCGAGCCCGCCCGGGGGGAGCGGCCCTGGACCGCGCNNGCCCCGGTCCTGCGCTGCTGTCCCGCCCCCCCCNACGAGGCGGGNCCCGCGNCTGGGAGNGCGAAACCCNGCAGCCNAGACGTCGCCGCCACCTAGTGCAACGCCTACCCTGGNGCCGCTCGACGACGGCGCCGGAGCGTTGGCGCCATAGCAGNGNACGGGGGCGGATGCGGGAGGGCCGCNCTCGCGNCGCCTACGGGCGCGANACACCNCGGGCGGGTGCNTGGATGACTTCCGGATCGCTNCATGAGAACTCCGACTAGCAGTTGTGCGGCCAAGGCCGCCCGCGNNGGGCNNNNNNCGAATAGGACGCCGCTCGGCACTTGGTCCAGGCCAGCGGCGCGCCGNCCGCCGCAGCCCCACGGNGACCCGCCCAGAAAGCAAACGCGGCCCCGGAGATGNGCGCCCCCCACAGGNANAGCCCGAGGGCCGGCCCGCGNGCCCAGNTCCCCGCCGCCGCGAGGTGCGCATGNGAGTCCGAGCGNCAGNGAACACCCTCCNCTACCCCTTGCCGGCCAGCCGGCGGGGGTGACTTCCGTGGTCTCNCCAGGGCCACAGCTTCCGNGCACCGCGCACCGCGATAGCGGCTGCGCCGAATCGGGCGCCTGGGCCCACGGTCCCGGGCGGGGCCGACCAACCGTCCCAACGACACTCCGAGCCATCCACTGGAGCAAACATGGCNACGNCGACGGCGTCGACCCACGCAGGGCGCGCCGCGCCGCGGNTCCGCGATCTGGGCCGCGTCGGCGCCAACACCGGCACGGCGGCACGCCCGCCCGGACGCTGGTCGCCGGGTCGGCGCGGATGCCCGCGTTACCCTCGCCCCGAGCTGAGTGTGCTTCGCGCGGGGTTCGCGGGGCAGACAGCGGGGCAGGCCCGAACGGGCGGCCGCGGGGGCGCCCCGCTTGTGCCCCACTGCGTGACCCCCCANAGGCGAGCTGGATCAGGCGCAGATGGGCCGGGGCGGCGTGGTGGCGTGAGTGGCCCGTGANATCATTACCAAGGGCCGGGGGCGCGGTGCCCTTCCCCTCNNCGGGTTCGCCGNGAGCGAGGGNCAGAGGCCNGGGGTGAGGCGCGCCCCCCGACTGGGGGCCGCATTCGTCGGCGNCCTCCGGGCAGCTCACCCCAGGGTGAGGCCCGCAAGGCGAGTGCTAACGCGGGCGGGCCNACGTTCGGCGCGGCGNGNGTGGGCCCACCGGTCGGTGCACAACAGGCGCGGTGCCGAGCNGGCGGCGGACGCGCCGGGTGCGGTGTTCGTCGCGCTCAGGNGCGCGAAGCGCCGGAACGCGCCTGCCGCGACTGATGCCGCGGCCGAGCGGTTAGCAGGGGCGGGTCGGCGCACGGCTCCGGGGGTGCCCTCTTGCGGCCGGGGTGAAGTNGCAGTGGGAGGGACCCNGGGCGTGCNGGCTCACCGGTGCTCGGNGACCCGGGGGCCCTTCAGGTGATGCGGGGGGGGCCCGGCCGCGGTCCCTTNNATCACCTTNCAGGCTAGGCGCATGCGGGGCGGCGCAGCGTGTGCCGCGGCAGGAGGATTGCGGCGGTCCGACGCCAAGANCGGACGGGGGGCTCNTNGCTGTGTGGCACCGCGGCGCCACCGCGGGCAGGACCGGNCTCGGGGAATGGGTGCAGGGGTGGGTATGTCGGGGCGGTCGCCGCAAGCNGTCGGACCGGGCAACNGTCGGGGGGCGCTGACGCTTCGCGCGGGCGTCGGCGGTCGGNCCCGGGCCGTCGCCGAGCNACGTACCGGACCTGGCGGNCTACTCGCGCGCCCCGCACGTGGGGNCTCCGAGTCCCGCCCCGGGGCGCCGGTCGGGCTCAAGGTCACTACNCGGAGNTCGGCCGGTGCCGGATGCGGCGCGGCGGGTAGTCGGGGTTGCCCTGGGGCGGGGGAGGGCGCCCGTGTGCCTCCTTGCCCCGCCGGCTGCGACTGAGNACCCCCCCANGGCGCNNCGCCTCTCCCGGATGTGCCGACCGAGCCGCCTACTCCCCCCCCCCACGGGGCGGCCACGCCGCCCCGGGGCGCCTGGGCCCCGCGGGCTAGAAGG"/>
                        <sequence id="seq_1262-16" taxon="1262-16" totalcount="4" value="AGGGCCGGGGGTGCCCGCGCCGTGCGCCCCCGGACACCATGGCCCTCTGTCCGCGTAGGGGGGGGCACGGGGCGCGGGGGGGTGGGGGGGGGGGAGGAGTGCCGAGCCCGCCCGGGGGGAGCGGCCCTGGACCGCGCGCGCCCCGGTCCTACGCTGCTGCCCCGCCCCCCCCCACGAGACGGGCACCGCGCCTGGGAGGGCGAAACCCCGCAGCCGAGACGTCGCCGCCACCTAGTGCAACGCCTACCCTGGGGCCGCTCGACGACGGCGCCGGATCGTTGGCGCCATAGCAGCGTACGGGGGCGTATGCGGGGGGGCCGCACTCGCGCCGCCTACGGGCGCGATCCACCACGGGCGGGTGCGTGGATGGCTTCCGGATCGCTCCATGAGAACTCCGACTAGCAGTTGCGCGGCCAAGGCAGCCCGCGGTGGGCGGCCGACGGATGGGACGCCGCTCGGCACTTGGTCCAGGCCAGCGGCACGCCGGCCGCCGCGGGCTCACGGAGACCCGCCCAGAAAGCAAACGCCGCCCCGGAGATGCGCGCCCCCCACAGGGGTAGCCCGAGGGCCGGCCCGCGAGCCCAGCTCCCCGCCGCCGCGCGGTGCGCATGCGAGTCCGAGCGCCAGCGGACACCCTCCCCTACCCCCTGCCGGCCAGTCGGTGGGGGTGACTTCCGTGGTCTCGCCAGGGCCACAGCTTCCGGGCACCGCGCACCGCGATAGCGGCTGCGCCGAATCGGGCTCCTGAGCCCACGGTCCCGGGCGGGGCCGACCAACCGTCCCAACGACACTCCAAGCCATCCACTCGAGCAAACATGTCTACGGCGACGGCGTCGACCCACGCAGGGCGCGCCGCGCCGCGGCCCCGCGATCTGGGCCGCGCCGGCGCCAACACCGGCACGGCGGCACGCCCGCCCGGACGCTGGTCGCCGGGTCGGCGCGGATGCCCGCGCTACCCTCGCCTCGAGCTGAGCGTGCTTCGCGCGGGGTTCGCGGGGCAGACAGCGGGGCAGGCCCGAACGGGCGGCCGCGGGGGCGCCCCGCTTGTTCCCCACTGCGTGGCTCCCCAGAGGCGAGCTGGATCAGGCGCAGATGGGCCGGGGCGACGCGGTGGCGTGAGTGGCCCGTGAAATCATTACCAGGGGCCGGGGGCGTGGTGCCCTTCCCCGCCGCGGGTTCGCCGAGAGCGAGGGGCAGAGGCCGGGGGTGACGCGCGCCCCACGACTGGGGGCCGCATTCGTCGGCGCCCTCCGGGCAGCTCACCCCAGGGTGAGGCCCGCAAGGCGAGTGCTAACGCGGGCGGGCCGACGTTCGGCGCGGCGGGCGTGGGTCCACCGGGCGGTGCACAGCCGGCGCGGCGCCGAGCGGGCGGCGGAGGCGCCGGGTGCGGTGTTCGTCGCGCTCAGGCGCGCGCAGCGCCGGAACGCGCCTGCCGCGACTGATGCCGCGGCCGAGCGGTTAGCGGGGGCGAGTCGGCGCAGGGCTCCGAAGGTGCCCTCTTGCGGCCGGGGCGAAGCCGCCGTCGGAGGGACCCCGGGCGTGCGGGCTCACCCGTGCTCGGCGACCCGGGGGCCCTTGAGGTGATGCGGGGGGGGCCCGGCCGCGGTCCCTCGTATCGCCTTGCAGGCTAGGCGCATGCGAGGCGGTGCAGCGTGTGCCGCGGCAGGATGATTGCGGCGGCCCGGCGCCAAGACCGGACGGGGGGCTCGTTGCTGTGTGGCACCGCGGCGCCACCGCGGGCAGGACCGGGCTCGGGGAATGGGTGCGGGGGCGGATATGTCGGGGCGGTCGCCGCAAGCGGTCGGACCGGGCAACGGTTGGCGGGCGCTGACGCTTCGCGCGGGCGTCGGCGGTCGGACCCGGGCCGTCGCCGAACCACGTACCGGACCTGGAGGGCTACTCACGCGCCCCGCACGTGGGGCCTCCGAGTCCCACCCCGGGGCGCCGGTCGGGATCAAGGTCACTACCCGGAGATCGGCCGCTGCCAGATGCGGCGCGGACGGTAGTCGGGGTTGCCCTGGGGCGGGGGAGGGCGCCCGCGTGCCTCCTTGCCCCGCCGGCTGCGACTGAGGACCCCCCCACGGCGCAGCGCCTTTCCCGGGTGTGCCGACCAAGCCGTCTACTCCCCTCCCCCACGGGGCGGCCACGCCGCCCCGGGGCGCTTGGGCCCCGCGGGCTAAGAGG"/>
                        <sequence id="seq_2188-2007" taxon="2188-2007" totalcount="4" value="GGGGCCGGGGGTGCCCGCGCCGTGCGCCCCCGGACACCATGGCCCTCTGTCCGTGTAGGGGGGGGCACGGGGCGCGGGGGGGTGGGGAGGGGGGGGGAGTGCCGAGCCCGCCCGGGGGGAGCGGCCCTGGACCGNGTGCGCCCCGGTCCTGCGCTGNTGTCCCGCCCCCCCCCACGAGGCGGGCACCGCGCCTGGGAGGGCGAAACCCCGCAGCCGAGACGTCGCCGCCACCTAGTGCAACGTCTACCCTGGGGCCGCTCGACGACGGCGCCNGAGCGTTGGCGCCATAGCAGCGTACGGGGGCGGATGCGGGAGGGCCGCACTCGCGCCGCCTACGGGCGCGACCCACCACGGGCGGGTGCGTGGATGACTTTCGGATCGTTCCATGAGAACTCCGACTAGCAGTTGTGCGGCCAAGGCCGCCCGCGGCGGGCGGCCGACGGATGGGACGCCNCTCGGCACTNGGTCCAGGCCAGCGGCGCGCCGGCNGCCGCAGGCCCACGGAGACCCGCCCANAAAGCAAACGCGGCCCCGGAGATGCGCGCCCCCCACAGGGATAGCCNGAGGGCCGGCCCGCGAGCCCAGCTCCCCGCCGCCGCGAGGTGCGCATGCGAGTCCGAGCGCCAGCGGACACCCTCCCCTACCCCTTNCCGGCCAGCCGGCGGGGGTGACTTCCGTGGTCTCGCCAGGGCCACAGCTTCCGGGCACCGCGCACCGCGATAGCGGCTGCGCCGAATCGGGCGCCTGGGCCCACGGTCCCGGGCGGGGCCGACCAACCGTCCCAACGACACTCCGAGCCATCNACTGGAGCAAACATGGCGACGGCGACGGCGTCGACCCACGCAGGGCGCGCCGCGCCGCGGCCCCGCGATCTGGGCCGCGTCGGCGCCAACACCGGCACGGCGGCACGCCCGCCCGGACGCTGGTCGCCGGGTCGGCGCGGATGCCCGCGTTANCCTCGCCCCGAGCTGAGTGTGCTTCGCGCGGGGTTCGCGGGGCAGACAGCGGGGCAGGCCCGAACGGGCGGCCGCGNGGGCGCCCCGCTTGTGCCCCACTGCGTGGCCCCCCAGAGGCGAGCTGGATCAGGCGCAGATGGGCCGGGGCGGCGTGGTGGCGTGAGTGGCCCGTGAAATCATTACCAAGGGCCGGGGGCGCGGTGCCCTTCCCCTCCGCGGGTTCGCCGAGAGCGAGGGGCAGAGGCCGGGGGTGACGCGCGCCNCCCGACTGGGGGCCGCATTCGTCGGCGCCCTCCGGGCAGCTCACCCCAGGGTGAGGCCCGCAAGGCGAGTGCTAACGCGGGCGGGCCGACGTTCGGCGCGGCGGGCGTGGGCCCACCGGGCGGTGCACAACAGGCGCGGTGCCGAGCGGGCGGCGGACGCGCCGGGTGCGGTGTTCGTCGCGCTCAGGCGCGCGAAGCGCNGGAACGCGCCTGCCGCGACTGATGCCGCGGCCGAGCGGTTAGCAGGGGCGGGTCGGCGCACGGCTCCGGGGGTGCCCTCTTGCGGCCGGGGTGAAGTCGCCGTGGGAGGGACCCCGGGCGTGCGGGCTCACNGGTGCTCGGCGACCCGGGGGCCCTTCAGGTGATGCGGGGGGGGCCCGGCCGCGGTCCCTTGTATCACCTTGCAGGCTAGGCGCATGCGGGGCGGCGCAGCGTGTGCCGCGGCAGGAGGATTGCGGCGGCCCGGCGCCAAGACCGGACGGGGGGCTCGTTGCTGTGTGGCACCGCGGCGCCACCGCGGGCAGGACCGGGCTCGGGGAATGGGTGCGGGGGCGGGTATGTCGGGGCGGTCGCCGCAAGCGGTCGGACCGGGCAACGGTCGGGGGGCGCTGACGCTTCGCGCGGGCGTNGGCGGTCAGACCCGGGCCGTCGCCGAGCCACGTACCGGACCTGGCGGGCTACTCGCGCGCCCCNCACGTGGGGCCTCCGAGTCCCGCCCCGGGGCGCCGGTCGGGATCAAGGTCACTACCCGGAGATCGGCCGGTGCCGGATGCGGCGCGGCCGGTAGTCGGGGTTGCCCTGGGGCGGGGGAGGGCGCCCGCGTGCCTCCTTGCCCNGCCGGCTGCGACTGAGGACCCCCCCACGGCGCAGCGCCTCTCCCGGATGTGCCGACCGAGCCGCCTACTCCCCCCCCCCACGGGGCGGCCACGCCGCCCCGGGGCGCCTGGGCCCCGCGGGCTAGAAGG"/>
                        <sequence id="seq_2188-2014" taxon="2188-2014" totalcount="4" value="GGGGCCGGGGGTGCCCGCGCCGTGCGCCCCCGGACACCATGGCCCTCTGTCCGTGTAGGGGGGGGCACGGGGCGCGGGGGGGTGGGGAGGGGGGGGGAGTGCCGAGCCCGCCCGGGGGGAGCGGCCCTGGACCGTGTGCGCCCCGGTCCTGCGCTGCTGTCCCGCCCCCCCCCACGAGGCGGGCACCGCGCCTGGGAGGGCGAAACCCCGCAGCCGAGACGTCGCCGCCACCTAGTGCAACGTCTACCCTGGGGCCGCTCGACGACGGCGCCGGAGCGTTGGCGCCATAGCAGCGTACGGGGGCGGATGCGGGAGGGCCGCACTCGCGCCGCCTACGGGCGCGACCCACCACGGGCGGGTGCGTGGATGACTTTCGGATCGTTCCATGAGAACTCCGACTAGCAGTTGTGCGGCCAAGGCCGCCCGCGGCGGGCGGCCGACGGATGGGACGCCACTCGGCACTTGGTCCAGGCCAGCGGCGCGCCGGCTGCCGCAGGCCCACGGAGACCCGCCCAGAAAGCAAACGCGGCCCCGGAGATGCGCGCCCCCCACAGGGATAGCCTGAGGGCCGGCCCGCGAGNCCAGCTCCCCGCCGCCGCGAGGTGCGCATGCGAGTCCGAGCGCCAGCGGACACCCTCCCCTACCCCTTACCGGCCAGCCGGCGGGGGTGACTTCCGTGGTCTCGCCAGGGCCACAGCTTCCGGGCACCGCGCACCGCGATAGCGGCTGCGCCGAATCGGGCGCCTGGGCCCACGGTCCCGGGCGGGGCCGACCAACCGTCCCAACGACACTCCGAGCCATCTACTGGAGCAAACATGGCGACGGCGACGGCGTCGACCCACGCAGGGCGCGCCGCGCCGCGGCCCCGCGATCTGGGCCGCGTCGGCGCCAACACCGGCACGGCGGCACGCCCGCCCGGACGCTGGTCGCCGGGTCGGCGCGGATGCCCGCGTTATCCTCGCCCCGAGCTGAGTGTGCTTCGCGCGGGGTTCGCGGGGCAGACAGCGGGGCAGGCCCGAACGGGCGGCCGCGAGGGCGCCCCGCTTGTGCCCCACTGCGTGGCCCCCCAGAGGCGAGCTGGATCAGGCGCAGATGGGCCGGGGCGGCGTGGTGGCGTGAGTGGCCCGTGAAATCATTACCAAGGGCCGGGGGCGCGGTGCCCTTCCCCTCCGCGGGTTCGCCGAGAGCGAGGGGCAGAGGCCGGGGGTGACGCGCGCCCCCCGACTGGGGGCCGCATTCGTCGGCGCCCTCCGGGCAGCTCACCCCAGGGTGAGGCCCGCAAGGCGAGTGCTAACGCGGGCGGGCCGACGTTCGGCGCGGCGGGCGTGGGCCCACCGGGCGGTGCACAACAGGCGCGGTGCCGAGCGGGCGGCGGACGCGCCGGGTGCGGTGTTCGTCGCGCTCAGGCGCGCGAAGCGCCGGAACGCGCCTGCCGCGACTGATGCCGCGGCCGAGCGGTTAGCAGGGGCGGGTCGGCGCACGGCTCCGGGGGTGCCCTCTTGCGGCCGGGGTGAAGTCGCCGTGGGAGGGACCCCGGGCGTGCGGGCTCACCGGTGCTCGGCGACCCGGGGGCCCTTCAGGTGATGCGGGGGGGGCCCGGCCGCGGTCCCTTGTATCACCTTGCAGGCTAGGCGCATGCGGGGCGGCGCAGCGTGTGCCGCGGCAGGAGGATTGCGGCGGCCCGGCGCCAAGACCGGACGGGGGGCTCGTTGCTGTGTGGCACCGCGGCGCCACCGCGGGCAGGACCGGGCTCGGGGAATGGGTGCGGGGGCGGGTATGTCGGGGCGGTCGCCGCAAGCGGTCGGACCGGGCAACGGTCGGGGGGCGCTGACGCTTCGCGNGGGCGTCGGCGGTCAGACCCGGGCCGTCGCCGAGCCACGTACCGGACCTGGCGGGCTACTCGCGCGCCCCACACGTGGGGCCTCCGAGTCCCGCCCCGGGGCGCCGGTCGGGATCAAGGTCACTACCCGGAGATCGGCCGGTGCCGGATGCGGCGCGGCCGGTAGTCGGGGTTGCCCTGGGGCGGGGGAGGGCGCCCGCGTGCCTCCTTGCCCTGCCGGCTGCGACTGAGGACCCCCCCACGGCGCAGCGCCTCTCCCGGATGTGCCGACCGAGCCGCCTACTCCCCCCCCCCACGGGGCGGCCACGCCGCCCCGGGGCGCCTGGGCCCCGCGGGCTAGAAGG"/>
                        <sequence id="seq_2936" taxon="2936" totalcount="4" value="AGGGCCGGGGGTGCCCGCGCCGTGCGCCCCCGGACACCATGGCCTTCTGTCNGCNTAGGGGGGGGCACGGGGCGCGGGGGGGTGGGGGGGGGGGGGGAGTGCCGAGCCCGCCCGGGGGGAGCGGCCCTGGACCGCGCGCGCCCCGGTCCTGCGCTGCTGTCTCGCCCCCCCCCACGAGACGGGCACCGCNCCTGGGAGGGCGAAACCTTGCAGCCGAGACGTCGCCGCCACCTNGTGCAACGCCTACCCGAGGGCCGCTCGACGACGGCGCCGGAGCGTTGGCGTCATAGCAGCGTACGGGGTCGGATNCGGGGGGGCCGCACTCGCGCCGCCTACGGGCGCGATCCACCACGGGCGGGTGCGTGGATGGCTTCCGGATCGCTCCATGAGAACTCCGTCTAGCAGTTGCGCGGTCANGGCCGCCCGCGGCGGGCGGCCGACGGATGGGACGCCGCTCGGCACTCGGTCCAGGCCAGCGGCACGCNGGCCGCCGCGGGCCCACGGAGNCCCGCCCAGAAAGCAAACGCCCCCCCGGAGATGCGCGCCCCCCACAGGGANAGCNCGAGGNCCGACCCACGAGCCCAGCTCCCCGCCGNCGCGCTGTGCGCATGCGAGTCCGAGCGCCAGCGGACACACTCCCCTACCCCCTGCCGGCCAGCCGGTGGGGGTGACTTCCGTGGTCTCGCCAGGGCCACAGCTTCCGGGCACCGCGCACCGCGATAGCGGCTGCGCCGAATCGGGCTCCTGGGCCCACGGTCCCGGNCGGGGCCGACCAACCATCCCAACGACACTCCAAGCCANCCACTCTAGCAAACATGGCTACGGCGACNGCGTCGACCCACGCAGGGCGCGCCGCGCCGCGGCCCCGCGANCTGGGCCGCGCCGGCGCCAACACCGGCACGGCGGCACGCCCGCCCGGACGCTGGTCGCCGGGTCGACGCGGATGCCCGCGCTACCCTCGTCTCGAACTAAGTGTGCTTCGCGCGGGGTTCGCGGGNCAGACAGCGGGGCAGGCCCGAACGGGCGGCCGCGGGGGCGCNCCCCTTGTGCCCCATTGNGTGGCCCCCCAGAGGCGAGCTGGATCAGGCGCAGATGGGCCGGGGCGGCGCGGTGGCGTGAGTGGCCCGTGAAATCATTACCAGGGNCCGGGGGCGCGGTGCCCTTCCCCGCCGCGGGTTCGCCGAGAGCGAGGGACAGAGGCCGGGGGTGACGCGCGCCCCCCGACTGGGGGCCGCATTCGTCGGCGCCCTCCGGGCAGCTCACCCCAGGGTGAGGCCCGCAAGGCGAGTGCTAACGCGGGCGGNCCGACGTTCGGCGCGGCGGGCGTNNGTCCACCGGGCGGTGCACAGCAGGCGCGGTGCCGAGCGGGCGGCGGAGGGGCCGGGTGCGGTGTTCGTCGCGCTCAGGCGCGCGCAGCGCCGGAACGCGCCTGCCGCGACTGATGCCGCGGCCGAGCGGTTAGCGGGGGCGGGTCGGCGCACGGCTCCGGNGGTGCCCTCTTGCGGCCGGGGTGAAGCCGCCGTCGGAGGGACCCCGGGCGTGCGGGCTCACCCGTGCTCGGNGACCCGNGGGCCNTTGAGGTGATGCGGGGGGGGTCCGGCCGCGGTCCCTCNNATCGCCTTGCAGGCTAGGCGCATGCGAGACGGCGCAGCGTGTGCCGCGGCAGAAGGATTGCGGCGGCCCGGCGCCAAGACCGGACGGGGGGCTCGTTGCTGTGTGGCACCGCGGCGCCACCGCGGGCAGGACCGGGCTCGGGGAATGGATGCGGGGGCGGGTATGTCGGGGCGGTCGCCGCAAGCGGTCGGACCGGGCAACGGTCGGCGGGCGCTGACGCNTCGCGCGGNCGTCGGCGGTCGGACCCGGGCCGTCGCCGAGCCACGCACCGGACCTGTAGGGCTACTCGCGCGCCCCGCACGTGGGGCCTCCGAGTCCCGCCCCGGGGCGCCGGTCGGGATCAAGNTCACTACCCGGAGATCGGCCGGTGCCAGATACGGCGCGGACGGTAGTCGGGGTTGCCCTGGGGCGGGGNAGGGCGCCCGCGTGCCTCCTTGCCCCGCCGGCTGCGACTGAGGACCCCCCCANGGAGCAACGCCTCTCCCGGATGTGCCGACCAAGCCGCCTACTCCNCCCCCCCACGGGGCGGCCACGCCGCCCCGGGGCGCCTGGACCCCGCGGGCTAGGAGG"/>
                        <sequence id="seq_2DDS" taxon="2DDS" totalcount="4" value="GGGGCCGGGGGTGCCCGCGCCGTGCGCCCCCGGACACCATGGCCCTCTGTCCGTGTAGGGGGGGGCACGGGGCGCGGGGGGGTGGGGAGGGGGGGGGAGTGCCGAGCCCGCCCGGGGGGAGCGGCCCTGGACCGCGCGCGCCCCGGTCCTGCGCTGTTGTCCCGCCCCCCCCCACGAGGCGGGCACCGCGCCTGGGAGGGCAAAACCCCGCAGCCGAGACGTCGCCGCCACCTAGTGCAACGCCTACCCTGGGGCCGCTCGACGACGGCGCCAGAGCGTTGGCGCGATAGAAGCGTACGGGGGCGGATGCGGGAGGGCCGCACTCCCGCCGCCTACGGGCGCGACCCGCCACGGGCGGGTGCGTGGATGACTTCCGGATCGCTCCATGAGAACTCCGACTAGCAGTTGTGCGGCCAAAGCCGCCCGCGGCGGGCGGCCGACGGATAGGACGCCGCTCGGCACTCGGTCCCGGCCAGCGGCGCGCCGGCCGCCGCAGGCCCACGGAGACCCGCCCATAAAGCGAACGCGGCTCCGGAGATGCGCGCCCCCCACAGGGATAGCCCGAGGGCCGGCCCGCGAGCCCAGCTCCCCGCCGCGGCGAGGTGCGCATGCGAGTCCGAGCGCCAGCGGACACCCTCCCCTACCCCTTGCCGGCCAGCCGGCGGGGGTGACTTCCGTGGTCTCGCCAGGGCCACAGCTTCCGGGCACCGCGCACCGCGATAGCGGCTGCGCCGAATCGGGCGCCTGGGCCCACGGTCCCGGGCGGGGCCGACCAATCGTCCCAACGACACTCCGAGCCATCCACTGGAGCAAACATGGCGACGGCGACGGCGTCGACCCACGCAGGGCGCGCCGCGCCGCGGCCCCGCGATCTGGGCCGCGTCGGCGCCAACACCGGCACGGCGGTACGCCCGCCCGGACGCTGGTCGCCGGGTCGGCGCGGATGCCCGCGTTACCCTCGCCCCGAGCTGAGTGTGCTTCGCGCGGGGTTCGCGGGGCAGACAGCGGGGCAGGCCCGAACGGGCGGCCGCGGGGGCGCCCCGCTTGTGCCCCACTGCGTGGCCCCCCAGAGGCGAGTTGGATCAGGCGCATGGGGGCCGGGGCGGCGTGGTGGCGTGAGTGGCCCGTGAAATCATTACCAAGGGCCGGGGGCGCGGTGCCCTTCCCCTCCGCGGGTTCGCCGAGAGCGAGGGGCAGAGGCCGGGGGTGACGCGCGCCTCCCGACTGGGGGCCGCATTCGTCGGCGCCCTCCGGGCAGCTCACCCCAGGGTGAGGCCCGCAAGGCGAGTGCTAACACGGGCGGGCCGACGTTCGGCGCGGCGGGCGTGGGCCCACCGGGCGATGCACAACAGGCGCGGTGCCGAGCGGGCGGCGGACGCGCCGGGTGCGGTGTTCGTCGCGCTCAGGCGCGCGAAGCGCAGGAACGCGCCTGCCGCGACTGATGCCGCGGCCGAGCGGTTAGCAGGGGCGGGTCGGCGCACGGCTCCGGGGGTGCCCTCTTGCGGCCGGGGTGAAGTCGCCGTGGGAGGGACCCCGGGCGTGCGGGCTCACGGGTGCTCGGCGACCCGGGGGCCCTTCGGGTGATGCGGGGGGGGCCCGGCCGCGGTCCCTTGTATCACCTTGCAGGCTAGGCGCATACGGGGCGGCGCAGCGTGTGCCGCGGCAGGAGGATTGCGGCGGCCTGGCGCCAAGACCGGACGGGGGGCTCGTTGCTGTGTGGCACCGCGGCGCCACCGCGGGCAGGACCGGGCTCGGGGAATGGGTGCGGGGGCGGGTATGTCGGGGCGGTCGCCGCAAGCGGTCGGACCGGGCAACGGTCAGGGGGCGCTGACGCTTCGCGCGGGCGTTGGCGGTCGGACCCGGGCCGTCGCCGAGCGACGTACCGGACCTGGCGGGCTACTCGCGCGCCCCGCACGTGGGGCCTCCGAGTCCCGCCCCGGGGCGCCGGTCGGGATCAAGGTCACTACCCGGAGATCGGCCGGTGCCGGATGCGGCGCGGCCGGTAGTCGGGGTTGCCCTGGGGCGGGGGAGGGCGCCCGCGTGCCTCCTTGCCCCGCCGGCTGCGACTGAGGACCTCCCCACGGCGCAGCGCCTCTCCCGGATGTGCCGACCGAGCCGCCTACTCCCCCCCCCCACGGGGCGGCCACGCCGCCCCGGGGCGCCTGGGCCCCGCGGGCTAGAAGG"/>
                        <sequence id="seq_3077" taxon="3077" totalcount="4" value="AGGNCCGGGNGTGCCCGCGCCGTGCGTCCCCGGACACCANGGTCCTCTGNCCGCNTNGGGGGGGGCACGGGGCGCGGGGGGGTGGGGGGGGGGGGGGAGTGCCGAGCCCGCCCGGGGNGNGCGGCCCTNGANNGCGCGNNCCCCGGNNCTGCNCTGCTNTCCCGNNNCCCCCCACGAGACGGGCANCGCGCCTGGGAGNGCNAAACNCCGCAGCCGNNANGTCNCCGCCACCTAGTGCAACGCCTACCCTGGNGCCNCTCGATGNCGGCGCCGGAGCGTTGGCGCCATANCAGCGTACGNGGGCGGATGCGNGGGGNCCGCACTCGNNNCGCNTACGGGCGCNATCNACCACGGNCGGATGCGTGGATNNNNTCCGGANCGNTCCATGANAACTCCGACTAGCAGTTGCGCGGCCAAGGCCGCCCGCGGCGGGCGGCCGANGGATGGGATGCCGCTCGGCACTTGGTCCAGGCCAGCGGTACNCNGNCCGCCGCGTGCCCNCGGAGACCCGCCCAGAAAGCAAACGCCGCCCCGGAGATNCGCNCCCCCCACAGNNANNGCCCGAGGNCCGGCCCGCGAGCNCAGCTCCCCGCCGCCGCGCGNTGCNCATGCGAGTCNNAGCGNCAGCGGNCNCNCTCCCNTACCCNCTGCCGGCCAGCCGNCGGGGGTGACTTNCGTGGTCTCGCCAGGGCCACANCTNCCGGGCACCGCGCACCGCGATAGCGGCTGCGCCGAATCNGGCGCCTGGGCCCNCGGTCCCGGGCGGGGCCGACCNACCGTCCCAACGACACTCNAAGCCNTNCACTCGAGCAAACATGGCTACGNCNACGGCGTCGNNCCANNCAGGGCGCGCCGCNCCGCNGNCCCGCGATCTNGNCCGCNNCNGCGCCAACACCGGCANGGCGNCNCGCCCNCCNGNACGCTGGTCACCGGGTCGGCGCGGATGNNTGCGCTNCCCTCNCCCCGANCTGAGTGTNNTTCNCNCNNGGTTCNCGGGGCAGACAGCGGGGCAGGCCNGAACGGGCNGCCGNGNGGGNGCCCNGNTTGTNCCCCACTGCGTGGNCCCCCAGAGGCGAGCTNNATCAGGNGCAGATNGGNCGGGGCGGCGCGGTGGCGTGAGNGGCCCNTGAAANCATTGCCNAGNGCCGGGGGCGCGGNGNCCTTCCNCTCCGCGGGNTCGCCGNGANCNAGGGGCAGAGGCCGGGGGTGACGCGCGCNCCNCGACTGGGGGCCGCANTCGTCGGNGNCCTCCGGGCAGCTNNNCCNAGGGTGAGGCCCGCAANGCGAGTGCTAACGNGGGCGGGCCGACGTTTGNCGCGGCGGGCGTGGGTCCNCCGGGCGNTGCACANCAGACGCGGNNNCNAGCGGGCNGNGGNGGCGCCNGGTGCGGTGTTNGTCGCGCTCAGGNGCGCGCANCGCCGGAACGCGCCTGCCGCNACTGATNCCGCGGCNGAGCGGTTAGCGGGGGCGGGTCGGCGCACNGCTCNGGGGGTGCCCCNTTGCGGCCGNGGTGAAGCCGCCGTCGGAGGGACCCCGGGCGTGCNGGCTNACCNGTGCNCGGCGACCCGGGGGCCCTTNAGNTGATGCGGGNGNGGCCCGNCCGCGGTCCCTNGTATCNCCTTGCAGGCNAGGCGNATNCGGGGCGGNNCAGCGTGTGCTGCNGCAGGAGGNNNNCGGCNGCCCGGCGCCCAGANCGGACGGGGGGCTCGTNGCNGTGTGGCACCGCGGCGNCACCGCGGGCAGNANCGGGCTCGGGGAATGGGTGNGGGGGCGNGTATGTCGGGGNGGNCGCCGCANGNGGTCGGACCGGGCAACGGTCGGCGGGCGCTGNCGNTTCGCNNNNGNGNCGGCGGTCGGACCCGGGCNGTNGCCGAGCCACGTACCGGANCTNGAGGNCTACTCGCNCGCCCCGCACGTGNGGNCTCCGNGTCCNGCCCCGGGGCGCCGGTCGGGATCAAGGTCACTACCCGGAGATCGACCGGTNCCAGATGCGGCNCGGCCGNTAGTCGGNGTTGNCCTGGGGCNGGGNANGGCGCCCGCGTGCCTCCTTGTCCCGCCGGCTGCGACTGANGACCCCCCCANNGCGCNNCGCCTCTCCCGGATGTGCCGACNAANCCGCCTACTCCCCCNCCCCACAGGGNGGCCANGCCGCCCNGGGGCGNNTNGNCCNCGCGGGCTAGGAGG"/>
                        <sequence id="seq_3208-2007" taxon="3208-2007" totalcount="4" value="GGGGCCGGGGGTGCCCGCGCCGTGCGCCCCCGGACACCATGGCCCTCTGTCCGTGTAGGGGGGGGCACGGGGCGCGGGGGGGTGGGGAGGGGGGGGGAGTGCCGAGCCCGCCCGGGGGGAGCGGCCCTGGACCGCGCGCGCCCCGGTCCTGCGCTGTTGTCCCGCCCCCCCCCACGAGGCGGGCACCGCGCCTGGGAGGGCAAAACCCCGCAGCCGAGACGTCGCCGCCACCTAGTGCAACGCCTACCCTGGGGCCGCTCGACGACGGCGCCAGAGCGTTGGCGCCATAGAAGCGTACGGGGGCGGATGCGGGAGGGCCGCACTCCCGCCGCCTACGGGCGCGACCCGCCACGGGNGGGNGCGTGGATGACTTCCGGATCGCTCCATGAGAACTCCGACTAGCAGTTGTGCGGCCANAGCCGCCCGCGGCGGGCGGCCGACGGATAGGACGCCGCTCGGCACTCGGTCCCGGCCAGCGGCGCGCCGGCCGCCGCAGGCCCACGGAGACCCGCCCATAAAGCAAACGCGGCTCNGGAGATGCGCGCCCCCCAAAGNGATAGCCCGAGGGCCGGCCCGCGAGCCCNGNTCCCCGCCGCGGCGAGGTGCGCATGCGAGTCCGAGCGCCAGCGGACACNCTCCCCTACCCCTTGCCGGCCAGCCGGCGGGGGTGACTTCCGTGGTCTCGCCAGGGCCACAGCTTCCGGGCACCGCGCACCGCGATAGCGGCTGCGCCGAATCGGGCGCCTGGGCCCACGGTCCCGGGCGGGGCCGACCAATCGTCCCAACGACACTCCGAGCCATCCACTGGAGCAAACATGGCGACGNCGACGGCGTCGACCCACGCAGGGCGCGCCGCGCCGCGGCCCCGCGATCTGGGCCGCGTCGGCGCCAACACCNGCACGGCGGTACGCNCGCCCGGACGCTGGTCGCCGGGTCGGCGCGGATGCCCGCGTTACCCTCGCCCCGAGCTGAGTGTGCTTCGCGCGGGGTTCGCGNGGCAGACAGCGGGGCAGGCCCGAACGGGCGGCCGCGGGGGCGCCCCGCTTGTGCCNCACTGCGTGGCCCCCCAGAGGCGAGTTGGATCAGGCGCATGNGGGCCGGGGCGGCGTGGTGGCGTGAGTGGCCCATGANATCATTACCAAGGNCCGGGGGCGCGGTGCCCTTCCCCTCCGCGGGTTCGCCGAGAGCGAGGGGCAGAGNCCGGGGGTGACGCGCGCCTCCCGACTGGGGGCCGCATTCGTCGGCGCCCTCCAGGCAGCTCACNCCAGGGTGAGGCCCGCAAGGCGAGTGCTAACACGGGCGGGCCGACGTTCGGCGCGGCGAGCGTGGGCCCACCGGGCGATGCACAACAGGCGCGGTGCCGAGCGGGCGNCGGACGCGCCGGGTGCGGTGTTCGTCGNGCTCAGGCGCGCGAAGCGCAGGAACGCGCCTGCCGCGACTGATGCCGCGGCCGAGCGGTTAGCAGGGGCGGGTNGGCGCACGGCTCCGGGGGTGCCCTCNTGCGGCCGGGGTGAAGTCGCCGTGGGAGGGACCCCGGGCGTGCGGGCTCACGGGTGCTCGGCGACCCGGGGGCCNTTCGGGTGATGCGGGGGGGGCCCGGCCGCGGTCCCTTGTATCACCTTGCAGGCTAGGCGCATACGGGGCGGCGCAGCGTGTGCCGCGGCAGGAGGATTGCGGCGGCCTGGCGCCAAGACCGGACGGGGGGCTCGTTGCTGTGTGGCACCGCGGCGCCACNGCGGGCAGGACCGGGCTCGGGGAATGGGTGCGGGGGCGGGTATGTCGGGGCGGTCGCCGCAAGNGGTCGGACCGGGCAACGGTCGGGGGGCGCTGACGCTTCGCGCGGGCGTTGGCGGTCGGANCCGGGCCGTCGCCGAGCGACGTACCGGACCTGGCGGGCTACTCGCGCGCCCCGCACGTGGGGCCTCCGAGTCCCGCCCCGGGGCGCCGGTCGGGATCAAGGTCACTACCCGGAGATCGGCCGGTGCCGGATGCGGCGCGGCCGGTAGTCGGGGTTGCCCTGGGGCGGGGGAGGGCGCCCGCGTGCCTCCTTGCCCCGCCGGCTGCGACTGAGGACCCCCCCACGGCGCAGCGCCTCTCCCGGATGTGCCGACCGAGCCGCCTACTCCCCCCCCCCACGGGGCGGCCACGCCNNCCCGGGGCGCCTGGGCCCCGCGGGCTAGAAGG"/>
                        <sequence id="seq_3208-2015" taxon="3208-2015" totalcount="4" value="GGGGCCGGGGGTGCCCGCGCCGTGCGCCCCCGGACACCATGGCCCTCTGTCCGTGTAGGGGGGGGCACGGGGCGCGGGGGGGTGGGGAGGGGGGGGGAGTGCCGAGCCCGCCCGGGGGGAGCGGCCCTGGACCGCGCGCGCCCCGGTCCTGCGCTGTTGTCCCGCCCCCCCCCACGAGGCGGGCACCGCGCCTGGGAGGGCAAAACCCCGCAGCCGAGACGTCGCCGCCACCTAGTGCAACGCCTACCCTGGGGCCGCTCGACGACGGCGCCAGAGCGTTGGCGCCATAGAAGCGTACGGGGGCGGATGCGGGAGGGCCGCACTCCCGCCGCCTACGGGCGCGACCCGCCACGGGCGGGTGCGTGGATGACTTCCGGATCGCTCCATGAGAACTCCGACTAGCAGTTGTGCGGCCAAAGCCGCCCGCGGCGGGCGGCCGACGGATAGGACGCCGCTCGGCACTCGGTCCCGGCCAGCGGCGCGCCGGCCGCCGCAGGCCCACGGAGACCCGCCCATAAAGCAAACGCGGCTCCGGAGATGCGCGCCCCCCAAAGGGATAGCCCGAGGGCCGGCCCGCGAGCCCAGCTCCCCGCCGCGGCGAGGTGCGCATGCGAGTCCGAGCGCCAGCGGACACCCTCCCCTACCCCTTGCCGGCCAGCCGGCGGGGGTGACTTCCGTGGTCTCGCCAGGGCCACAGCTTCCGGGCACCGCGCACCGCGATAGCGGCTGCGCCGAATCGGGCGCCTGGGCCCACGGTCCCGGGCGGGGCCGACCAATCGTCCCAACGACACTCCGAGCCATCCACTGGAGCAAACATGGCGACGGCGACGGCGTCGACCCACGCAGGGCGCGCCGCGCCGCGGCCCCGCGATCTGGGCCGCGTCGGCGCCAACACCGGCACGGCGGTACGCCCGNCCGGACGCTGGTCGCCGGGTCGGCGCGGATGCCCGCGTTACCCTCGCCCCGAGCTGAGTGTGCTTCGCGCGGGGTTCGCGGGGCAGACAGCGGGGCAGGCCCGAACGGGCGGCCGCGGGGGCGCCCCGCTTGTGCCCCACTGCGTGGCCCCCCAGAGGCGAGTTGGATCAGGCGCATGGGGGCCGGGGCGGCGTGGTGGCGTGAGTGGCCCATGAAATCATTACCAAGGGCCGGGGGCGCGGTGCCCTTCCCCTCCGCGGGTTCGCCGAGAGCGAGGGGCAGAGGCCGGGGGTGACGCGCGCCTCCCGACTGGGGGCCGCATTCGTCGGCGCCCTCCAGGCAGCTCACTCCAGGGTGAGGCCCGCAAGGCGAGTGCTAACACGGGCGGGCCGACGTTCGGCGCGGCGAGCGTGGGCCCACCGGGCGATGCACAACAGGCGCGGTGCCGAGCGGGCGGCGGACGCGCCGGGTGCGGTGTTCGTCGCGCTCAGGCGCGCGAAGCGCAGGAACGCGCCTGCCGCGACTGATGCCGCGGCCGAGCGGTTAGCAGGGGCGGGTCGGCGCACGGCTCCGGGGGTGCCCTCTTGCGGCCGGGGTGAAGTCGCCGTGGGAGGGACCCCGGGCGTGCGGGCTCACGGGTGCTCGGCGACCCGGGGGCCCTTCGGGTGATGCGGGGGGGGCCCGGCCGCGGTCCCTTGTATCACCTTGCAGGCTAGGCGCATACGGGGCGGCGCAGCGTGTGCCGCGGCAGGAGGATTGCGGCGGCCTGGCGCCAAGACCGGACGGGGGGCTCGTTGCTGTGTGGCACCGCGGCGCCACCGCGGGCAGGACCGGGCTCGGGGAATGGGTGCGGGGGCGGGTATGTCGGGGCGGTCGCCGCAAGCGGTCGGACCGGGCAACGGTCGGGGGGCGCTGACGCTTCGCGCGGGCGTTGGCGGTCGGACCCGGGCCGTCGCCGAGCGACGTACCGGACCTGGCGGGCTACTCGCGCGCCCCGCACGTGGGGCCTCCGAGTCCCGCCCCGGGGCGCCGGTCGGGATCAAGGTCACTACCCGGAGATCGGCCGGTGCCGGATGCGGCGCGGCCGGTAGTCGGGGTTGCCCTGGGGCGGGGGAGGGCGCCCGCGTGCCTCCTTGCCCCGCCGGCTGCGACTGAGGACCCCCCCACGGCGCAGCGCCTCTCCCGGATGTGCCGACCGAGCCGCCTACTCCCCCCCCCCACGGGGCGGCCACGCCGCCCCGGGGCGCCTGGGCCCCGCGGGCTAGAAGG"/>
                        <sequence id="seq_511" taxon="511" totalcount="4" value="GAGGCCNGGGGTGCCNGCGCCGTGCGCNCCCAGNCACCATGGCCCTCTGTTCGCGTAGGGGGGGGCACGGGGCGCGGGGGNNTNGAGGGNNGNGGGGNGTGCNNAGCCCGCCCNGAGGGAGCGGCCCTGGATCGCGCGCGCCCCGGTCCTGCGCTGCTNTCCCNCCCNCCCCCACAAGGCGGGCACCGNNCCTGGGANGGCGAANCCNCACAGCCGAGACGTCGCCGACACNTAGTGCNANACNTACCCTGGGGCCGCTNGACGACGNCGCCGGAGCGTTNNCCCCATAGCAGCGTNCAGGGGCNGATNNNNGAGGGCCGCACTCGCGCCGCCNNCGGGNGCGCNCCACCACGGGCCGGTGCGTGGATGGCTTCCGGATCGCTCCATGAGAACCCCGACTAGCANTTGCGCNGCNAAGGCNNCCTGNGGCGGGCGGCCGACGGATNNAACGCCGCTCGGCACTTGGTCCAGGCCAGCGGCACGNCNGCCGCCGCGGGCCCANCGAGACCCNCCCANAAAGCAAACGCNGCCCCGGAGATACGCNCNCTCCACNGGGATAGCNCCANGGCCGGCCNGNGAGNCCAGCCCCCCGCCGNNGCGCGGTGCNCATGCGAGGCCNAGCGCCAGCNGACACNCTCCGCTACCNNCTGCCGGCCAGCCGGCGAGGGTNNCNTCCGTGGNNTCGCCAGGGCCACAGCTTCNNGNNACCGCGCACCGCGATAGCGNCTGCGCCGAATCCGGCGNCTGGNCCCATGGTCCCGGGCGGGNCCGACCNACCGTCCCAACGACACTCNAAGCCGCCCANTGGANCAAACATNGTGACNGCGACGNCGTCNACCCGCGCAGGGCGCGCCGCNCCGNGGCCCCGCGATCTNGGNCGNGCNGGCGCCNACACCGGCACGGNGNCACGCCCNNNCNNACGCCGGTCGNCAGGTCGGNNCGNATNCCCGCGCTACCCTNGCCCCGTGTCGANTGNGGTTCGCGCGGGGTTCGCGNGNCAGACAGAGGGGCGGGCCCGAANGGGCGGCCGCNGGGGCGCCNCGCTTGTNNCCCACTGCGTGGCCCCCCAGAGNCGGGCTGTATCANGNGCAGATGGNCNGGNGNGGCGCGGTGGCGTGANTGGNCNNTGAAATCATTACCAAGNNCAGNGGGCGCGGNGCCCTTCCCCTCCTCGGGTNCGCCGAGAGCGGGNGGCAGANGCCGGNGGCGANGCGCGCNCCCCGNCNGGNGGCCGNANTCGTCGGTGCCCTNCGGGCAGCCCNCCCNAGNGTGAGGNNCNNNAGGCGGGTGCTAACGCNGGCGGGNNGACGTTCGGTGCGGNGGGCGTGNNNGCACCGGGCANTGCACAGCAGGCGCGGTNCCTAGCGNGCGGCNGACNCGCCGGNTGCGGTGTNCNTCNCGCTCNGGCGCGCGCANCGCCGGAACGCGCCTGCCGCGACTGNCGCCGCGGCCGAGCGGTTAGNGAGGGNGGGTCGGCGCACGGCTCGGGNGNTNNNCTCTTGCGGCCNGGGTGNNGTCGCCGTCGGAGGNACCNCGGGCGTGCGGGNTCACCGNTGCTCGGCGACCCGGGGNCCCTTGAGGNGACGNGGGAGGGGCCCGNCCGCGGTCCCTCGTATCNCCNTACAGNCTAGGCNCCTGCNNNGNGGNNCAGCGCGTGCCGNGGCAGGAGNATTNCGGCGGCCCGGCGCCANNACCNGACGGGGGGCTCGTTGCTNTGTGGCACCGCGGCGCCACNGCGGNCAAGGCCGGGCTCGGGGANNNAGTGCGGGGGCGGGTGTGTCGGGGCGGTNGCCGCAANCGATNNGACCGGGCAACNNTCGGNGNGCGCTGGTGCTTCGCGCGGGCGTNGGCGGTCGGANCCGGGCCGTCGCCNAGCCNCGTACCNGACCNGGNAGGTTACTCGNGNGCCCNGCACGTGGGGCCCCCGAGCCCCGNCCNGGTGCGCCGGTCGNGATCNAGGTCACTGCCNGNAGATCGGCCGGNGCNAGATGCGGNNCGGCCAGTAGTCNNGGTNNCCCTGGGGNNGGGGAGGGCGCCCGCGTGCCTCCTNGCCCCGCCGGCTGCGACTGAGGACCCNCCCACGGCGCAGCNNCTNTCCCNGATGTGCCNACCGAGCCGCCTACNNCCCCCCCTCAGNGGGCGGCCACGCTNNCCCNGGGCGCCCGGGCCCCGCGGGCTANGAAG"/>
                        <sequence id="seq_515" taxon="515" totalcount="4" value="GGGNCCGGGGGTGCCCGCGCCGTGCGCCCCNNGNCACCATGGCCCTCTGTCCGCGTAGAGGGGGGCACGGNGCGCGNGGGGGTGGNNGGNNGGNGGGNGTGCNAAGCCCGCCCNGGGGGAGCGGCCCNGNACCGCGCGCGCCCCGGGCCTGCGCTGCTNTCCCNCCCCCCCCCACGAGGCGGGNACCGNGCCNGGGAGNNCNAAANCCCNAACCCGAGACGTCNCCGCCACCTNGTGCAANGCNGACCCTGGGGNCGCTNGANGACGNCGCCGGAGCGNNNGCGCNATAGCAGCGTACGGNGNNNGATGCGCGNGNGCCGCACTCGCGCCGCNTACGGGNNNNANCCACCACGNGNGGGNGCGTGGATGNCTTCCNGATCGCTCCATGAGAACTCCGACTAGCANTTGCGCGGCNANGGCCGCCCGCGGCGGGCGGCCGACGGANGGGACGCCGCTCGGCACTTGGTCCAGGCCAGCGGCATGNCGGCCGCCGCGGGCCCACGGAGACCCGCCCAGAAAGCAAACGCCGCCCNGGAGATGCGCGCCCCCCACAGGGATAGNCCNANGGCCGNCNNGCGCGNCNAGCNCCCCNTNGNNGCACGTTGCGCNTGCGAGTCCGAGNGCCAGCGGACANNCTCCCCTACCTCCTGCCGGCCANCCGNCGNGANTNNCTTNCATGGNNTCGCCAGGGCCACAGCTTCCNGNCANNGCNNACCGCGATANCGNTTGCGCCGAATCGGNCGNCTGGNCNCACGGTCCCGGGCNGNNCNGACCAACCGTCCCAACGACACTCNAAGCCNTCNACTGGAGCAAACATNGCGNNGGCGACNNCNTNNACCCANGCAGGGCGNNCCGCNCCGCGGCCCCGCGANCTGNNCCGCGCNGGCNCCNNCACCGTCACNGNGGCACTNCCGCCCGGACGCTGGTCGNCNNNNCGGNNCGGATGCNNGCGCTACCCTNGCCCNGTGTCNANNGNNNTTNGCGCGGGGTTCNCGGNGCAGNNAGCGGGGNAGGCCCGGACGGGCGNCCNCNGGGGCGCCCCGNTTNTNNTNNACTGCGTGGCCCCCCAGAGGCNANCNNNATCAGGCNCAGATGGGCCGGGGNGGCNCGGTGGNGTGNGTGGNCNNTGAAATCATTACCAANNGNCGGGGGCNCNNTGCCCTTCCNCTCCGCGGGTNCGCCGAGAGNGAGGGGCAGANGCCGGGGGTGANNCGCGGCCNCCNNNNNGNGGNCGNATTTGTCGGCGCCCTCCGGNCAGCTCNCCCCAGNGTGAGGCNNNNNANGCGAGTGCTGACGCNGGCGGTCNGACGNTCGGCGCNGCNGNCGTGNGCCCACCGGGCGNTGCACAGNAGGCGCGATGCCGNGCGGGCGGCGGACNCGCCGANTGNGATNTNCGNCNCGNTCAGGCGCNCGCAGCGCCGGAACGCGCCTGCCGCGACTGNTGCCGCGGCCGANCGGTTAGCNGGGNCGGNTNGGCGCACGGCTCCGGGGNTNNNCTCTTGCGGCCNNGGTTANGTCGCCGNCAGAGGGACNNCGGGAGNGCGGGCTCACCGGTGCTCGGCGACNCGGGNGCNNTTGAGGTGATNNGGGGGGNGCCCGGCCGCGGTCCCTCGTATCGCCTTGCAGGCTAGGCGCATGCNNNNCGGCGCAGCGTGTGCCGCNGCAGGANGATTGCGNCGGCCNGGCGCCANNACCNGACGGGGGNCTCGTTGCTNTGTGGCAGCACGGCNCNACNGCGNNNAGGANCGGGCTCGGGGNANNGGTGNGNGGGCGGGTNGNTCGGGGCGGTNGCCGCAAGCGGTCNGACCGGGCANAGGTCGGCGGGCGCTGANGCTTCGCNCGGGCGTNGGCGNTCGGANCCGNGCNGTCGNCGAGCCNCGTACCNNNCCTGGCGGGCTACNCGNGCGCCCCNCACGNGAGGCCTCCGAGTCCCGNTNNGGGGCGCCGGTCGNGATCAAGGTCACTACCNGGAAATACGNCGGTGCNAGATGCGGCGCGGCCGGTNGTCGNGGNNGCCCTAGGGNGGGNGANGGTGCCCGCGTGCCTCCTNNCCCCGCNAGCTGCGATAGGGGACCNCNCNACGGCGCAGCGCCTNTCCCNNNTNTGCCNACCGAGCCGCCTACTCCCCCCCCNTACGNGGCGGCCACGCCGCCCCGNGGCGCCTGGGCCCCGCGGGCTAGGAGG"/>
                        <sequence id="seq_516" taxon="516" totalcount="4" value="GAGNCCGGGGGTGCCCGCGCCGTGCGCCCCCAGACACCATGGCCCTCTGTTCGCGTAGGGGGGGGCACGGGGCGCGNGGGGGTGGAGGGGGGGGGGGAGTGCCGAGCCCGCCCGGAGGGAGCGGCCCTGGATCGCGCGCGCCCCGGTCCTGCGCTGCTGTCCCGCCCCCCCCCACAAGGCGGGCACCGCGCCTGGGAGGGCGAAACCCCACAGCCGAGACGTCGCCGACACCTAGTGCAACACCTACCCTGGGGCCGCTCGANGACGGCGCCGGAGCGTTGGCCCCATAGCAGNGTACGGGGGCGGATGCGGGAGGGCCGCACTCGCGCCGCCTACGGGNGCGCTCCACCACGGGCCGGTGCGTGGATGGCTTCCGGATCGCTCCATGAGAACCCCGACTAGCANTTGCGCGGCCAAGGCCGCCTGCGGCGNGCGGCCGACGGATNNAACGCCGCTCGGCACTTGGTCCAGGCCAGCGGCACGCCAGCCGCCGCGGGCCCACCGAGACCCGCCCAGAAAGCAAACGCCGCCCCGGAGATACGCGCCCTNCACAGGGATAGCCCCAGGNCCGGCCCGCGAGCCCAGCCCCCCGCCGCCGCGCGGTGCGCATGCGAGGCCGAGCGCCAGCGGACACCCTCCGCTACCCCCTGCCGGCCAGCCGGCGAGGGTGACTTCCGTGGTCTCGCCAGGGCCACAGCTTCCGGGCACCGCGCACCGCGATAGCGGCTGCGCCGAATCCNGCGCCTGGGCCCATGGTCCCGGGCGGGGCCGACCAACCGTCCCAACGACACTCCAAGCCGCCCACTGGAGCAAACATGGTGNCGGCGACGGCGNCGACCCGCGCAGGGCGCGCCGCGCCGCGGCCCCGCGATCTGGGCCGCGCCGGCGCCAACACCGGCACGGCGGCACGNCCGCCCGGACGCCGGTCGCCAGGTCGGCGCGGATGCCCGCGCTACCCTCGCCCCGTGTNGANTGTGNTTCGCGCGGGGTTCGCGGGGCAGACAGAGGGGCGGGCCCGAACGGGCGNCCGCGGGGGCGCCCCGCTTGTGCCCCACTGCGTGGCCCCCCAGAGGCGGGCTGTATCAGGCGCAGATGGGCCGGNGCGGCGCGGTGGCGTGAATGGCCCGTGAAATCATTACCAAGGGCAGGGGGCGCGGTGCCCTTCCCCTCCTCGGGTTCGCCGAGAGCGGGGGGCAGAGGCCGGGGGCGACGCGCGCCCCCCGACTGGGGGCCGCATTCGTCGGTGCCCTCCGGGCAGCCCACCCCAGGGTGAGGCCCGCAAGGCGGGTGCTAACGCGGGCGGGCCGACGTTCGGTGCGGCGGNCGTGGGCGCACCGGGCAGTGCACAGCAGGCGCGGTGCCTAGCGGGCGGCGGACGCGCCGGGTGCGGTGTCCNTCGCGATCGGGCGCGCGCAGCGCCGGAACGCGCCTGCCGCGACTGACGCCGCGGCCGAGCGGTTAGCGAGGGCGGGTCGGCGCACGGCTCGGGNGGTGCCCTCTTGCGGCCGGGGTGAAGTCGCCGTCGGAGGGACCTCGGGCGTNCGGGGTNACCGGTGCTCGGCGACCCGGGGGCCCTTGAGGTGACGCGGGAGGGGCCCGCCCGCGGTCCCTCGTATCGCCNTACAGGCTAGGCGCCTGCGGGGCGGCGCAGCGCGTGCCGTGGCAGGAGGATTGCGNCGGCCCGGCGCCAAGACCGGACGGGGGGCTCGTTGCTGTGTGGCACCGCNGCGCCACCGCGGGCAAGGCCGGGCTCGGGGAATGAGTGCGGGGGCGGGTGTGTCGGGGCGGTCGCCGCAAGCGATCGGACCGGGCAACGGTCGGCGGGCGCTGGTGCTTCGNGCGGGCTTCGGCGGTCGGACCCGGGCCGTCGCCGAGCCACGTACCGGACCNGNCAGGTTACTCGCGCGCCCCGCACGTGGGGCCCCCGAGCCCCGCCCCGGTGCGCCGGTCGGGATCAAGGTCACTGCCCGGAGATCGGCCGGTGNCAGATGCGGCNCGGCCAGTAGTCGGGGTTGCCCTGGGGCGGGGGAGGGCGCCCGCGTGCCTCCTTNCCCCGCCGGCTGCGACTGAGGANCCCCCCACGGCGCAGCGCCTCTCCCGGATGTGCCGACCGAGCCGCCTACTCCCCCCCCTCAGGGGGCGGCCACGCTGCCCCGGGGCGCCCGGGCCCCGCGGGCTAGGAAG"/>
                        <sequence id="seq_517" taxon="517" totalcount="4" value="GGGGCCGGGGGTGCCCGCGCCGTGCGCCCCCNGACACCATGGCCCTCTGTCCGCGCAGAGGAGGGCACGGGGCGCGGGGGGGTGGGGGGGGAGGGGGAGTGCCAAGCCCGCCCGGGGGGAGCGGCCCTAGACCGCGCGCGCCCCGGGCCTGCGCTGCTTTCCCGCCCCCCCCCACGAGGCGGGCACCGCGCCTGGGAGGGCGAAATCCCGAACCCGAGACGTCGCCGCCACCTAGTGCAACGCCTACCCTGGGGCCGCTCGACGACGGCGCCGGAGCGTTGGCGCCATAGCAGCGTACGGAGGCGGATGCGCGAGGGCCGCACTCGCGCCGCCTACGGGCGCGATCCACAACGGGCGGGTGCGTGGATGGCTTCCAGATCGCTCCATGAGAACTCCGACTAGCAGTTGCGCGGCCAAGGCCGCCCGCGGCGGGCGGCCGACGGATGGGACGCCGCTCGGCACTTGGTCCAGGCCAGCGGCATGCCGGCCGCCGCGGGCCCACGGAGACCCGCCCAGAAAGCAAACGCCGCCCCGGAGATGCGCGCCCCCCACAGGGATAGCCCGAGGGCCGGCCTGCGCGCCCAGCCCCCTGTCGCCGCGCGGTGCGCATGCGAGTCCGAGCGCCAGCGGACACCCTCCCCTACCCCCTGCCGGCCAGCCGTCGGGGGCGACTTCCATGGTCTCGCCAGGGCCACAGCTTCCGGGCACCCCGCACCGCGATAGCGGTTGCGCCGGATCGGGCGCCTGGGCCCACGGTCCCGGGCGGGGCCGACCAACCGTCCCAACGACACTCCAAGCCATCCACTGGAGCAAACATGGCGACGGCGACGGCGTCGACCCACGCAGGGCGCGCCGCGCTGCGTACCCGCGATCTGGGCCGCGCCGGCGCCAACACCGTCACGGCGGCACGCCCGCCCGGACGCTTGTCGCCGGGTCGGCGCGGATGCCCGCGCTACCCTCGCCCCGNGNNGANTGTGNTTCGCGCGGGGTTCGCGGGGCAGACAGCGGGGCAGGCCCGAACGGGCGGGCGCGGGGGCGCCCCGCTTGTGCCCCACTGCGTGGCCCCCCAGAGGCGAGCTAGATCAGGCGCAGATGGGCCGAGGCGGCGCGGTGGCGTGAGTGGCCCGTGAAATCATTACCAAGGGCCGGGGGCGCGGTGACCTTCCTCTCCGCGGGTTCGCCGAGAGCGAGTGGCAGAGGCCGGGGGTGACGCGCGGCCCCCGACTGGGGGCCGCATTCGTCGGCGCCCTCCGGGCAGCTCACCCCAGGGTGAGGCCCGCAAGGCGAGTGCTAACGCGGGCGGTCCGACGTTCGGCGCGGCGGGCGTGGGCCCACCGGGCGGTGCACAGCAGGCGAGATGCCGAGCGGGCGGCGGACGCGCCGAGTGCGATGTTCGTCGCGCTCAGGCGCGCGCAGCGCCGGAACGCGCCTGCCGCGACTGATGCCGCGGCCGAGCGGTTAGCGGGGGCGGATCGGCGCACGGCTCCGGGGGTGCCCTCTTGCGGCCGGAGTGAAGTCGCCGTCAGAGGGACCCCGGGAGTGCGGGCTCACCGGTGCTCGGCGACCCGGGGGCCCTTGAAGTGATGCGGGGGGGGCCCGGCCGCGGTCCCTCGTATCGCCTTGCAGGCTAGGCGCATGCGGGGCGGCGCAGCGTGTGCCGCGGCAGGAGGATTGCGGCGGCCCGGCGCCAAGACCGGACGGGGGGCTCGTTGCTGTGTGGCACCGCGGCGCCACCGCGGGCAGGACCGGGCTCGGGGAATGGGTGCGGGGGCGGGTAGTTCGGGGCGGTCGCCGCAAGCGGTCGGATCGGGCAAAGGTCGGCGGGCGCTGACGCTTCGCGCGTGCGTCGGCGGTCGAACCCGGGCCGTCGCCGAGCCACGTACCGGACCTGGCGGGCTACTCGCGCGCCCCGCACGTGAGGCCTCCGAGTCCCGCCCCGGGGCGCCGGCCGGGATCAAGGTCACTACCCGGAGATCCGCCGGCGCCAGATGCGGCGCGGCCGGTAGTCGGGGTTGCCCTAGGGCGGGGGAGGGTGCCCGCGTGCCTCCTTGCCCCGTCAGCTGCGACTGGGGACCCCCCCACGGCGCAGCGCCTCTCCCGGATGTGCCGACCGAGCCGCCTACTCCCCCCCCCTACGGGGCGGCCACGCCGCCCCGGGGCGCCTGGGCCCCGCGGGCTAGGAGG"/>
                        <sequence id="seq_518" taxon="518" totalcount="4" value="GAGGCCGGGGGTGCCCGCGCCGTGCGCCCCCAGACACCATGGCCCTCTGTTCGCGTAGGGGGGGGCACGGGGCGCGGGGGGGTGAAAGGGGGGGGGGAGTGCCGAGCCCGCCCGGAGGGAGCGGCCCTGGATCGCGCGCGCCCCGGTCCTGCGCTGCTGTCCCGCCCCCCCCCACAAGGCGGGCACCGCGCCTGGGAGGGCGAAACCCCACAGCCGAGACGTCGCCGACACCTAGTGCAACACCTACCCTGGGGCCGCTCGACGACGGCGCCGGAGCGTTGGCCCCATAGCAGCGTACGGGGGCGGATGCGGGAGGGCCGCACTCGCGCCGCCTACGGGCGCGCTCCACCACGGGCCGGTGCGTGGATGGCTTCCGGATCGCTCCATGAGAACCCCGACTAGCAGTTGCGCGGCCAAGGCCGCCTGCGGCGGGCGGCCGACGGATGGAACGCCGCTCGGCACTTGGTCCAGGCCAGCGGCACGCCAGCCGCCGCGGGCCCACCGAGACCCGCCCAGAAAGCAAACGCCGCCCCGGAGATACGCGCCCTCCACAGGGATAGCCCCAGGGCCGGCCCGCGAGCCCAGCCCCCCGCCGCCGCGCGGTGCGCATGCGAGGCCGAGCGCCAGCGGACACCCTCCGCTACCCCCTGCCGGCCAGCCGGCGAGGGTGACTTCCGTGGTCTCGCCAGGGCCACAGCTTCCGGGCACCGCGCACCGCGATAGCGGCTGCGCCGAATCCGGCGCCTGGGCCCATGGTCCCGGGCGGGGCCGACCAACCGTCCCAACGACACTCCAAGCCGCCCACTGGAGCAAACATGGTGACGGCGACGGCGTCGACCCGCGCAGGGCGCGCCGCGCCGCGGCCCCGCGATCTGGGCCGCGCCGGCGCCAACACCGGCACGGCGGCACGCCCGCCCGGACGCCGGTCGCCAGGTCGGCGCGGATGCCCGCGCTACCCTCGCCCCGNGNTGAGTGTGNTTCGCGCGGGGTTCGCGGGGCAGACAGAGGGGCGGGCCCGAACGGGCGGCCGCGGGGGCGCCCCGCTTGTGCCCCACTGCGTGGCCCCCCAGAGGCGGGCTGTATCAGGCGCAGATGGGCCGGGGCGGCGCGGTGGCGTGAATGGCCCGTGAAATCATTACCAAGGGCAGGGGGCGCGGTGCCCTTCCCCTCCTCGGGTTCGCCGAGAGCGGGGGGCAGAGGCCGGGGGCGACGCGCGCCCCCCGACTGGGGGCCGCATTCGTCGGTGCCCTCCGGGCAGCCCACCCCAGGGTGAGGCCCGCAAGGCGGGTGCTAACGCGGGCGGGCCGACGTTCGGTGCGGCGGGCGTGGGCGCACCGGGCAGTGCACAGCAGGCGCGGTGCCTAGCGGGCGGCGGACGCGCCGGGTGCGGTGTCCGTCGCGCTCGGGCGCGCGCAGCGCCGGAACGCGCCTGCCGCGACTGACGCCGCGGCCGAGCGGCTAGCGAGGGCGGGTCGGCGCACGGCTCGGGGGGTGCCCTCTTGCGGCCGGGGTGAAGTCGCCGTCGGAGGGACCTCGGGCGTGCGGGCTCACCGGTGCTCGGCGACCCGGGGGCCCTTGAGGTGACGCGGGAGGGGCCCGCCCGCGGTCCCTCGTATCGCCTTACAGGCTAGGCGCCTGCGGGGCGGCGCAGCGCGTGCCGTGGCAGGAGGATTGCGGCGGCCCGGCGCCAAGACCGGACGGGGGGCTCGTTGCTGTGTGGCACCGCGGCGCCACCGCGGGCAAGGCCGGGCTCGGGGAATGAGTGCGGGGGCGGGTGTGTCGGGGCGGTCGCCGCAAGCGATCGGACCGGGCAACGGTCGGCGGGCGCTGGTGCTTGGCGCGGGCGTCGGCGGTCGGACCCGGGCCGTCGCCGAGCCACGTACCGGACCAGGCAGGTTACTCGCGCGCCCCGCACGTGGGGCCCCCGAGCCCCGCCCCGGTGCGCCGGTCGGGATCAAGGTCACTGCCCGGAGATCGGCCGGTGCCAGATGCGGCGCGGCCAGTAGTCGGGGTTGCCCTGGGGCGGGGGAGGGCGCCCGCGTGCCTCCTTGCCCCGCCGGCTGCGACTGAGGACCCCCCCACGGCGCAGCGCCTCTCCCGGATGTGCCGACCGAGCCGCCTACTCCCCCCCCTCAGGGGGCGGCCACGCTGCCCCGGGGCGCCCGGGCCCCGCGGGCTAGGAAG"/>
                        <sequence id="seq_519" taxon="519" totalcount="4" value="GAGGCCGGGGGTGCCNGCGCCGTGCGCCCCCAGACACCATGGCCCTCTGTTCGCGTAGGNGGGGGCACGGGGCGCGNGNGGGTGANNGGGGGGGGGGNGTGNNGAGCCCGCCCGGAGGGAGCGGCCCTGGATCGCGCGCGCCCCGGTCCTGCGCTGCTGTCCCGCCCNCCCCCACAAGGCGGGCACCGNGCCTGGGAGGGCGAAACCCCACAGCCGAGACGTCGCCGACACCTANTGCAACACCTACCCTGGGGCCGCTNGACGACGGCGCCGGNGCGTTGGCCCNATAGCAGCGTACGGGGNCGGATGCGGGNGGGCCGCACTCGCGCCGCCTACGGGCGCGCTCCACCACGGGCCGGTGCGTGGATGGCTTCCGGATCGCTCCATGAGAACCCCGACTAGCAGTTGCGCGGCNAAGGCCGCCTGCGGCGNGCGGCCGACGGATNNAACGCCGCTCGGCACTTGGTCCAGGCCAGCGGCACGCCAGCCGCCGCGGGCCCACCGAGACCCGCCCAGAAAGCNAACGNCGCCCCGNAGATACGCGCCCTCNACNGGGATAGNCCNANGGCCGGCCCGCGAGCCCAGCCCCCCNCCGCNGCGCGGTGCGCATGCGAGGCCGAGCGCCAGCGGACACCCTNCGCTACCCCCTGCCGGCCAGCCGGCGAGGGTGACTTCCGTGGNNTCGCCAGGGCCACAGCTTCCGGGCACCGCGCACCGCGANAGCGGCTGCGCCGAATCCGGCGCCTGGGCCNATGGTCCCGGGCGGGGCCGACCAACCGTCCCAACGACACTNCAAGCCNCCNACTGGAGCAAACATGGTGACGGCGACGGCGTCGACCCGCNCAGGGCGCGCCGCGCNGCGGCCCCGCGATCTNGGNCGCGCCGGCGCCAACACCGGCACGGCGGCACGCCCGCCCGGACGCCGGTCGNCNGGTCGGCGCGGATNCCCGCGCTACCCTNGCCCCGTGNNGANTGTGNTNNGCGCGGGGTTCGCGGGGCAGACAGAGGGGCGGGCCCGAACGGGCGNCCNCNGGGGCGCCCCGCTTNTGCCCCACTGCGTGGCCCCCCAGAGNCGGGCTGTATCAGGCNCAGATGGGCCGGGGCGGCGCGGTGGNGTGAATGGCCNGTGAAATCATTACCAAGGGCAGNGGGCGCGGTGCCCTTCCCCTCCTCGGGTNCGCCGAGAGNGGGGGGNAGAGGCCGGGGGCGANGCGCGCCCCCCGACTGGGGGCCGCATTCGTCGGTGCCCTNCGGGCAGCNCACCCCAGGNTGAGGNCCGCAAGGCGGGTGCTAACGCGGGCGGGCNGACGTTCGGTGCGGCNGGCGTGGNCGCACCGGGCAGTGCACAGCAGGCGCGGTGCCTAGCGGGCGGCNGACGCGCCGGGTGCGGTGTCCGTCGCGCTCNGGCGCGCGCAGCGCCGGAACGCGCCTGCCGCGACTGACGCCGCGGCCGAGCGGTTAGCGAGGNCGGGTCGGCGCACGGCTCGGGGGGTGCCCTCTTGCGGCCGGGGTGAAGTCGCCGTCGGAGGNACCTCGGGCGTNCGGGCTCNCCGGNGCTCGGCGANCCGGGNGCCCTTGAGGTGACGCGGGAGGGGCCCGCCCGCGGTCCCTCGTATCGCCTTACAGGCTAGGCGCCTGCGGGGCGGCGCAGCGCGTGCCGTGGCNGGAGGATTGCGGCGGCCCNGCGCCAAGACCGGACGGNGGGCTCNTTGCTGTGTGGCACCGCGGCNCCACCGCGNGNAAGGCCGGGCTCGGGGAATNAGTGCNGGGGCGGGTGTNTCGGGGCGGTCGNCGCAAGCGATCNGACCGGGCAACGGTNGGCGGGCGCTGGTGCNTGGCGCGGGCGTCGGCGGTCGGANCCGGGCCGTCGCCGAGCCACGTACCGGNCCAGGCAGGTTACTCGCGCNCCCCGCACGTGGGGCCCCCGAGCCCCGNCCNGGTGCGCCGGTCGGGATCAAGGTCACTGCCCGGAGATCGGCCGGTGCCAGATGNGGCGCGGCCAGTAGTCGGGGNNGNCCTGGGGNGGGGGAGGGCGCCCGCGTGCCTCCTTGCCCCGCCGGCTGCGACTNAGGANCCCCCCACGGCGCAGCGCCNCTCCCGGATGTGCCGACCGAGCCGCCTACTCCCCCCCCTCAGGGGGCGGCCACGCTGCCCCGGGGCGCCCGGGCCCCGCGGGCTAGGAAG"/>
                        <sequence id="seq_520" taxon="520" totalcount="4" value="GAGGCCGGGGGTGCCCGCGCCGTGCGCCCCCAGACACCATGGCCCTCTGTTCGCGTAGGGGGGGGCACGGGGCGCGGGGGGGTGAAAGGGGGGGGGGAGTGCCGAGCCCGCCCGGAGGGAGCGGCCCTGGATCGCGCGCGCCCCGGTCCTGCGCTGCTGTCCCGCCCCCCCCCACAAGGCGGGCACCGCGCCTGGGAGGGCGAAACCCCACAGCCGAGACGTCGCCGACACCTAGTGCAACACCTACCCTGGGGCCGCTCGACGACGGCGCCGGAGCGTTGGCCCCATAGCAGCGTACGGGGGCGGATGCGGGAGGGCCGCACTCGCGCCGCCTACGGGCGCGCTCCACCACGGGCCGGTGCGTGGATGGCTTCCGGATCGCTCCATGAGAACCCCGACTAGCAGTTGCGCGGCCAAGGCCGCCTGCGGCGGGCGGCCGACGGATGGAACGCCGCTCGGCACTTGGTCCAGGCCAGCGGCACGCCAGCCGCCGCGGGCCCACCGAGACCCGCCCAGAAAGCAAACGCCGCCCCGGAGATACGCGCCCTCCACAGGGATAGCCCCAGGGCCGGCCCGCGAGCCCAGCCCCCCGCCGCCGCGCGGTGCGCATGCGAGGCCGAGCGCCAGCGGACACCCTCCGCTACCCCCTGCCGGCCAGCCGGCGAGGGTGACTTCCGTGGTCTCGCCAGGGCCACAGCTTCCGGGCACCGCGCACCGCGATAGCGGCTGCGCCGAATCCGGCGCCTGGGCCCATGGTCCCGGGCGGGGCCGACCAACCGTCCCAACGACACTCCAAGCCGCCCACTGGAGCAAACATGGTGACGGCGACGGCGTCGACCCGCGCAGGGCGCGCCGCGCCGCGGCCCCGCGATCTGGGCCGCGCCGGCGCCAACACCGGCACGGCGGCACGCCCGCCCGGACGCCGGTCGCCAGGTCGGCGCGGATGCCCGCGCTACCCTCGCCCCGNGNNGANTGTGNTTCGCGCGGGGTTCGCGGGGCAGACAGAGGGGCGGGCCCGAACGGGCGGCCGCGGGGGCGCCCCGCTTGTGCCCCACTGCGTGGCCCCCCAGAGGCGGGCTGTATCAGGCGCAGATGGGCCGGGGCGGCGCGGTGGCGTGAATGGCCCGTGAAATCATTACCAAGGGCAGGGGGCGCGGTGCCCTTCCCCTCCTCGGGTTCGCCGAGAGCGGGGGGCAGAGGCCGGGGGCGACGCGCGCCCCCCGACTGGGGGCCGCATTCGTCGGTGCCCTCCGGGCAGCCCACCCCAGGGTGAGGCCCGCAAGGCGGGTGCTAACGCGGGCGGGCCGACGTTCGGTGCGGCGGGCGTGGGCGCACCGGGCAGTGCACAGCAGGCGCGGTGCCTAGCGGGCGGCGGACGCGCCGGGTGCGGTGTCCGTCGCGCTCGGGCGCGCGCAGCGCCGGAACGCGCCTGCCGCGACTGACGCCGCGGCCGAGCGGTTAGCGAGGGCGGGTCGGCGCACGGCTCGGGGGGTGCCCTCTTGCGGCCGGGGTGAAGTCGCCGTCGGAGGGACCTCGGGCGTGCGGGCTCACCGGTGCTCGGCGACCCGGGGGCCCTTGAGGTGACGCGGGAGGGGCCCGCCCGCGGTCCCTCGTATCGCCTTACAGGCTAGGCGCCTGCGGGGCGGCGCAGCGCGTGCCGTGGCAGGAGGATTGCGNCGGCCCGGCGCCAAGACCGGACGGGGGGCTCGTTGCTGTGTGGCACCGCGGCGCCACCGCGGGCAAGGCCGGGCTCGGGGAATGAGTGCGGGGGCGGGTGTGTCGGGGCGGTCGCCGCAAGCGATCGGACCGGGCAACGGTCGGCGGGCGCTGGTGCTTGGCGCGGGCGTCGGCGGTCGGACCCGGGCCGTCGCCGAGCCACGTACCGGACCAGGCAGGTTACTCGCGCGCCCCGCACGTGGGGCCCCCGAGCCCCGCCCCGGTGCGCCGGTCGGGATCAAGGTCACTGCCCGGAGATCGGCCGGTGCCAGATGCGGCGCGGCCAGTAGTCGGGGTTGCCCTGGGGCGGGGGAGGGCGCCCGCGTGCCTCCTTGCCCCGCCGGCTGCGACTGAGGACCCCCCCACGGCGCAGCGCCTCTCCCGGATGTGCCGACCGAGCCGCCTACTCCCCCCCCTCAGGGGGCGGCCACGCTGCCCCGGGGCGCCCGGGCCCCGCGGGCTAGGAAG"/>
                        <sequence id="seq_523A1" taxon="523A1" totalcount="4" value="NNNGCCNNNNGTGNNNNNGCCGTNNNNNCCCAGNCACCANNNCCCTCTGTNCGCGTAGNGGGGNNCACGGNGNGCGNNNGNNNNNNNGGNNNNGNGGNNTNNNNNNCCCNCCCNGNNNGNGCNGNCNNNNATCGCGNGCGCCNNGGNCCTGCGCNNCTTTNCCNNCCNCCCCNNNNAGGNGGGNANCNCNCNNGGGANNGCNANNNCNCNNNNNCGNNACNTNNCCGNNNCNNNNNGNNNNNNNNACCCTGGNNNNNCTNGANGNCGNCGNCGNNGNGTTNNCNNNANNNCAGNNTANGNNNNNGNNTNNNNGNGGNCCGNNCNCGCNCCGCNTACGNNNGCGNTNCNCCACGNNNNNNNNNGTNNNNGGCTTNCNNATNNNNNNNTGAGAACNCNGACTAGCNNTTNNNCGNCNNNGGNCNCCNGNNNCNGNNGNCCNNNGGATNNNNCGNNNNTCGGNNCTNGGTCCNGNCCNGNNNCANNNNNNNNGCNGCNNGCCNNCNGNGACCCNCCNAGAAAGCANNNNCNGNNCNGNAGATNCNCNNNNNNNACNNNGNTANCCCNANNNCNGNCCNGNGNGCCNNNNNNCNCNNNNNCGCNNNNTNCNCNNGCGANTCNNNGCGNNAGCNGANANNCTNNNCNNCCTCNNNNCGNCNANCNNNCGNNNGTGNCTNCNNTNGNNTNGNCAGNNNCNNANCNNNCNNNNNNNGCGNACCGCGNTNNCGNNTGCGNNGANNCNNGNNNNTGNNNNCACNGTCNCNGNNNGGNNNGACNNANNNNNNNNANGNCANTNNANGNNNNCNANNNGNGCNNNCNNGGNNNCNGNGACGNNGNTNANNCNNGCAGNGNNCNCCGCNCNGNNGCNNCGCNNTNTNNGNNGNNNCGNNNNNNNNACNNNCNNNNCNNCNNNNCCNNNCGGNCNNTGNTCGNNNNGTNNNNGNGNANNNNCNCNNTANNCTCGCNNNNTGTCGNANNNGGNNNGNNCNNGGTTNNNNNNNCAGNCNGNNNNNNNGGNNNGNACGGGCGNNNNNNGNNNNGNCNCGCTNNTGNNNNNCTGCNNGNNNNCCCANNNNCGNNCTNNANNANNNNCNGATGNGCNGGNGNNNCNCGNTGGNGTGNNTNGCNCNTGNANNNNNNACCNNNNNNCNGGGNNNNGNNGCCCTTCNNCTCNNCGGNTNCGNCNAGNNNNNNNGGCNGANGNNGGNGGNGANNCGCNNNCCNCNNNNGGNNGNNGNNTNNGNNNGNGCNNNNNNGNNAGCNCNCCCCAGNNTGNNNCCNNNAAGGCGNNTGCNNANNCNGGNNGNNNNNCGTNNGGNNCNNNNGNCGNNNGCNNNCCNGNNNNTGNANNGNAGNCGNGNTNNCNNGNNNGCGNCNNANNNGCCNNNTGNGNNNNNCNNCNNGNTCNGNCNCNCGNNNNGCCGGAANGCGCCTGCCGCGACTGNNNCCGCNGCCGANNGNTTNGNGNNGGCNNNTNGNCNNACNGCNCCNGNNGTGCCNTCNTGCGGCNNNNGNNNNGNNNCNNNNAGANNNANNNNNNGAGNNCGGNNNNNNCGGTNCNNNGNNANNNGNNGNNNNTNGANGNNNNGCGNNNGGNNCNCNNNCNCNNTNCCTNGTNNCGNCNTNNANNNTAGGNNCNTNNNNNGCNNNNNAGNNNNNGNNGNGNNNGGANNNTNNCGNNGGCCNNNNGCNNNGANCNGNCNGNNGNNNNGTTNNTNTNNNGCANNNCGGCNNNACNNCNNGNNNNNCCNGGNNCGGGGNANNNNNNNNGGGGNGNGNNNNNCNNGGCGGTNNNNGCAANCGNNNGNANNNNNNNNNGGNCNGCNNNNGNNNNNGCTTNGCNNGNGCGTNGGNGGNCNGACNCNNGNNNNCGNNNNGNCNNNTNNCNGNCNTNNNNGGCTNCNNNNNCNCCNNNNNCGNNNGNNNNNCGANNNCNNNNNNGGNGCNNNGGTCGGGNNCNNGNNNNCTNCCNNGNNNTNNGNNGNNNCCAGATGNGGCNCGGCCNNNANNNGNGGNNGNCCNANNGCNGNNNNGNGNGCNNNNNNGNNTNCTNNNNNCGCNNNNTNNNANTGNGNANCNCCNNACGGCGCAGNNNCTCTNNCNNNNNNNCCGANCNNNCNNCNTANNNNNCCCNNNNNNGGGNNGGCCACNCNGCCCNNGGNCGCCNGGGNCCCNTNNNCTANGANG"/>
                        <sequence id="seq_536" taxon="536" totalcount="4" value="GGGGNCNGGNGTGCCNGCGCCGTGCNNNCCCGGNCACCATGGCCCTCTATCCGCGTAGAGGGGGGCNCGGGGNNCGNGGGNNTNGNGNGNNGNGNGGNGTGNNNANCCCGCCCNGGNNGAGCGGCCCTGGNCCGCGCGCGCCNCGGNCNTNCGCTGCNNTNCCNNCCNNNCCCNNGAGGNGGGNACCGNNCNTGGNANNNCNNNATCNCNAACNCGAGACGTNNCCGCCACCTNGTNNAANGNNGACCCTGGGGCCNCTNGANGACGNNGNCNGNNCGNNNNCGCNNNNNCAGNNTNCGGNNNNGNATNNNNGNGNNNCGCACTCGCGCCGCNTNCGGGNGCGNTNCACCACGNGNGNNNNNNTNNNTGGCTTCNNGATNGCNNCNTGNGANCTCCGNCTAGCANTTGNGNNGCNANGGCCNCCNGNNGCGNGCGGCCGANGGATNNGACGCCGCTCGGCACTTGGTCCAGGCNNGNGGNANNNNNGCCGNCNCGNGCCCNNGGAGACCCNCCCANAAAGCNNNNGNNGCNCNGNANATGCGCNCNCCNNANNNNGATANCNCNANGGCCGNCNNNNGCGNNNNGCCNCNCNNCGNNGCACGTNNCNCNTGNNNNTCCGNGCGNCNGCNGACACNCTNCCCTNCCNNCTGCNGGNNAGCCGNNGNNANNNNNTTNNNTGGNNTNNCCAGGGCCNCAGCNNCNNGNNANCGNNNACCGCNANANCGNTTGCGCCGAATCNNNNNNCTGGNNCCACGNTCCCNGNNNGNNNNGANCNNNNGTCNNAANGANACTCNANGCNNTNCANTGGNGCANACNNNGCGNNNGCGACNNCGNTNANCCACNCAGNGCGNNCCGCGCCNNNGCNCCGCNNNNTNGGNNNNNNCNGCNCNNNCACNNTCACNGNGNCNNTNNCNNNCNNACGCTGGTCGNCNNGTNGNNNCGNATNCNCGCNNTACNNTNGCCNNNNNNNNNNNGNGCTNNGNNCGGGGTTNGNNNNNCAGNNAGNGNGNNNGGCCCGGANGGGNGNNCNCNGGGGCGNCNNGNTNNNGNNNNACTGCNNGGNNNCCCAGAGNCNNNNNNNATCAGGNNNNNNNGGNCNGGNNNGGCNCNGTGGNGTGNNNNGNTNNTGNANTCANNACCAANNNNCNGGGGCNNNGNGCNNTTCCNCTCNGCNNGTNNNCCNANANNGAGNGGNNGANNCCGGNGGTGANNCGCGNCCCNNNNNNNGGNGNNGNANTTGNNGGCGCNCNNNNNNNAGNTCNCNCNNGNNTGAGGNNNNNNANNCGAGTGCTGACGCNGNCGNTNNGANGNTNGGCGCNGNNGNCGTGNNCCCACCNGNNGNTGNACAGNAGGNNNGATGNCNNGCGGGCNNCNNANNCGNCGNNNGNGNNGTTCNNCNNGNTCNGGCNCNCGNNNNGNNGGNACNCGNNTNNNNNNNCTGNNNCNGCNNCCNANCGGTNNGNNGGGNNGGNTNNGCGNACNGCNCCGNNNNNNNNCTCTTGCGGNCNNGGTTNNNNCGCCNNCNGNNNNNCNNCGGGNGTGCNGGCNNANCGNTNNNNGGCGANCNGNGNNCNNTTGAGGTGATNNGGNNGGNGCCCNNNCGNGGTCCCTCGTATCGCCNTGCANNCTANGCNCANGCNNNGNNGNNCNNCNTNTGCCGCGGNNGGAGNATTNNGNNGNCCNNNCNCNNNNACCNGACGGNNGNCTCGTTNNTNTGTNGCANCNCNGCNNCACNGCGGNNAGGACCGGGNTCGGGGNANNGNNNNGGGGGNGGGTNGNTCGNGGCGGNNNCCGCAANCGGTNNGACCNGGCAANNNTNGGCGNGCGCTGNNGCTNNGCNCGNGCGTNGGCNNTCGNANCNGNGNNGNCNNCNNGCCNCGTACCNGACNTGGNGGGCTACTCGNGNGCCNCNCACGNNNGGNCTCCGAGTNCNGNTNNNGGGCNCCGGTCGNGNTNNAGGTCACTANCNGNAAATNCNNCNNNNNNANATNNGGNNCNGCNGNNAGNNNNGNNTNNCCTANGNCNGGGGNNGGNGNCCGCNNGNNTCCTNNNCNCGCNAGNTGCGANNGNNGNCNNNCNCNCGGCGCAGCGCNNNTCNCNNNTGTGCCNANCGAGCCGCNTNNNNCCCCNCCNTACNGGGCGGCNNNGCCNNCCCNNGGNGCCTGGGCCCCNCGNNCTNNGAGG"/>
                        <sequence id="seq_97016" taxon="97016" totalcount="4" value="GGGGCCGGGGGTGCCCGCGCCGTGCGCCCCCGGACACCATGGCCCTCTGTCCGTGTAGGGGGGGGCACGGAGCGCGGGGGGGTGGGGAGGGGGGGGGAGTGCCGAGCCCGCCCGGGGGGAGCGGCCCTGGACCGCGCGCGCCCCGGTCCTGCGCTGCTGTCCCGCCCCCCCCCACGAGGCGGGCACCGCGCCTGGGAGGGCGAAACCCCGCAGCCGAGACGTCGCCGCCACCTAGTGCAACGCCTACCCTGGGGCCGCTCGACGACGGCGCCAGAGCGTTGGCGCCATAGCAGCGTACGGGGGCGGATGCGGGAGGGCCGCACTCGCGCCGCCTACGGGCGCGACCCACCACGGGCGGGTGCGTGGATGACTTCCGGATCGCTCCATGAGAACTCCGACTAGCAGTTGTGCGGCCAAGGCCGCCCGCGGCGGGCGGCCGACGGATAGGACGCCGCTCGGCACTTGGTCCCGGCCAGCGGCGCGCCGGCCGCCGCAGGCCCACGGAGACCCGCCCAGAAAGCAAACGCGGCTCCGGAGATGCGCGCCCCCCACATGGATAGCCCGAGGGCCGGCCCGCGAGCCCAGCTCCCCGCCGCGGCGAGGTGCGCATGCGAGTCCGAGCGCCAGCGGACACCCTCCCCTACCCCTTGCCGGCCAGCCGGCGGGGGTGACTTCCGTGGTCTCGCCAGGGCCACAGCTCCCGGGCACCGCGCACCGCGATAGCGGCTGCGCCGAATCGGGCGCCTGGGCCCACGGTCCCGGGCGGGGCCGACCAATCGTCCCAACGACACTCCGAGCCATCCACTGGAGCAAACATGGCGACGGCGACGGCGTCGACCCACGCAGGGCGCGCCGCGCCGCGGCCCCGCGATCTGGGCCGCGTCGGCGCCAACACCGGCACGGCGGTACGCCCGCCCGGACGCTGGTCGCCGGGTCGGCGCGGATGCCCGCGTTACCCTCGCCCCGAGCTGAGTGTGCTTCGCGCGGGGTTCGCGGGGCAGACAGCGGGGCAGGCCCGAACGGGCGGCCGCGGGGGCGCACCGCTTGTGCCCCACTGCGTGGCCCCCCAGAGGCGAGCTGGATCAGGCGCAGATGGGCCGGGGCGGCGTGGTGGCGTGAGTGGCCCGTGAAATCATTACCAAGGGCCGGGGGCGCGGTGCCCTTCCCCTCCGCGGGTTCGCCGAGAGCGAAGGGCAGAGGCCGGGGGTGACGCGCGCCTCCCGACTGGGGGCCGCATTCGTCGGCGCCCTCCGGGCAGCTCACCCCAGGGTGAGGCCCGCAAGGCGAGTGCTAACGCGGGCGGGCCGACGTTCGGCGCGGCGGGCGTGGGCCCACCGGGCGGTGCACAACAGGCGCGGTGCCGAGCGGGCGGCGGACGCGCCGGGTGCGGTGTTCGTCGCGCTCAGGCGCACGAAGCGCAGGAACGCGCCTGCCGCGACTGATGCCGCGGCCGAGCGGTTAGCAGGGGCGGGTCGGCGCACGGCTCCGGGGGTGCCCTCTTGCGGCCGGGGTGAAGTCGCCGTGGGAGGGACCCCGGGCGTGCGGGCTAACCGGTGCTCGGCGACCCGGGGGCCCTTCAGGTGATGCGGGGGGGGCCCGGCCGCGGTCCCTTGTATCACCTTGCAGGCTAGGCGCATGCGGGGCGGCGCAGCGTGTGCCGCGGCAGGAGGATTGCGGCGGCCCGGCGCCAAGACCGGACGGGGGGCTCGTTGCTGTGTGGCACCGCGGCGCCACCGCGGACAGGACCGGGCTCGGGGAATGGGTGCGGGGGCGGGTATGTCGGGGCGGTCGCCGCAAGCGGTCGGACCGGGCAACGGTCGGGGGGCGCTGACGCTTCGCGCGGGCGTCGGCCGTCGGACCCGGGCCGTCGCCGAGCCACGTACCGGACCTGGCGGGCTACTCGCGCGCCCCGCACGTGGGGCCTCCGAGTCCCGCCCCGGGGCGCCGGTCGGGATCAAGGTCACTACCCGGAGATCGGCCGGTGCCGGATGCGGCGCGGCCGGTAGTCGGGGTTGCCCTGGGGCGGGGGAGGGCGCCCGCGTGCCTCCTTGCCCCGCCGGCTGCGACTGAGGACCCCCCCACGGCGCAGCGCCTCTCCCGGATGTGCCGACCGAGCCGCCTACTCCCCCCCCCCACGGGGCGGCCACGCCGCCCCGAGGCGCCTGGGCCCCGCGGGCTAGAAGG"/>
                        <sequence id="seq_ARLP-07" taxon="ARLP-07" totalcount="4" value="AGGGCCGGGGGTGCCCGCGCCGTGCGCCCTCGGACACCATGGCCCTCTGTCCGCGTAGGGGGGGGCACGGGGCGCGGGGGGGTGGGGGGGGGGGGGGAGTACCGAGCCCGCCCGGGAAAAGCGGCCCCGGACCGCGCGCGCCCCGGTTCTGCGCTGCTGTCCCGCCCCCCCCCACGAGACGGGTATCGCGCCTGGGAGGGTGAAGCCCCGCAGCCGTTACGTCGCCACCACCTAGTGCAACGCCTATCCTGGGGCCGTTCGACGACGGCGCCGGAGCGTTGGCGCCATAGCAGCGTACGGGGGCGGATGCGGTGGGGCCGCACTCGCGCCGCCTAAGGGCGCGATCCACCACGGACGGGTGCGTGGATGGCTTCCGGATCGCTCCATGAGAACTCCGACTAGCAGCTGCGCGGCCAAGGCCGCCCGCGGCGGGCGGCCGACCGATGGGACGCCGCTCGGCACTTGGTCCAGGCCAGCGGCACGCCGGCCGCTGCGGGCCCACGGAGACCCGCCCGGAAAGCAAACGCCGCCCCGGAGATGCGCGCCCCCCGCAGGGATAGCTCGAGGGCCGGTCCGCGAGCCCAGCTCCCCGCCGCCGCGCGGTGCGCATGCGAGTCCGAGCGCCAGCGGCCACCCTCCCCTACCCCCTGCCGGCCAGCCGGCGGGGGTGACTTCCGTGGTCTCGCCGGGGCCACAGCTTCCGGGCACCGCGCACCGCGATAGCGGCTGCACCGAATCGGGCGCCTGGGCCCACGGTCCCGGTCGGGGCCGACCAACCGTCCCAACGACACTCCAAGCCATCCACCGGAACAAACATGGCTACGGCGACGGCGTCGACCCACGCAGGGCGCGCCGCGCCGCGGCCCCGCGATCTGGGCCGCGCCGGCGCCAACACCGGCACGGCGGCACGCCCGCCCGGACGCTGGTCGCCGGGTCGGCGCGGATGCCCGCGCTACCCTCGCCCCGAGCTGAGTGTGCTTCGCGCGGGGTTCGCGGGGCAGACAGCGGGGCAGGCCCGAACGGGCGGCCGCGGGGGCGCCCCGCTTGTGCCCCACTGCGTGGCCCCCCGGAGGCGAGCTGGATCAGGCGTAGATTGGCCGGGGCGGCGCGGTGGCGTGAGTGGTCCGTGAAATCATTACCAAGGGCCGGGGGCGCGGTGCACTTCCCCTCCGCGGGTTGGCCGAGAACGAGGGGCAGAGGCCGGGGGTGACGCGCGCCCCCCGACTGGGGGCCGCATTCGTCGGCGCCCTCCGGGCAGCTCACCCCAGGGTGAGGCCCGCAAGGCGAGTACTAACGCGGGCGGGCCGACGTTCGGCGCGGCGGGCGTGGGTCCACCGGGCGGTGCACAGCAGGCGCGGTGCCGAGCGGGCGGCGGAGGCGCCGGGTGCGGTGTTCGTCGCGCTTAGGCGCGCGCAGCGCCGGAACGCGCCTGCCGCGACTGATGCCGCGGCCGAGCGGTTAGCGGGGGCGGGTCGGCGCACGGCTCCGGGGGTGCCCTCTTGCGGCCGGGGTGAAGCCGCCGTCGGAGGGACCCCGGGCGTGCGGGCTCACCCGTGCTCGGCGACCCGGGGGCCCTTGAGGTGATGCGGGGGGTGCCCGGCCGCGGTCCCTCGTATCGCCTTGCAGGCTAGGCGCATGCGGGGCGGCGCAGCGTGTGCCGCGGCAGGAGGATTGCGGCGGCCCGGCGCAAAGACCGGACGGGGGGCTCGTTGCTGTTTGGCACCGCGGCGCCACTGTGGGCAGGACCGGGCTCGGGGAATGGGTGCGGGGGCGGGTATGTCGGGGCGGTTGCTGCAAGCGGTCGGACCGGGCAACGGTCGGCGGGCGCTGACGTTTCGCGCGGGCGTCGGCGGTCGGACCCGGGCCGTCGCCGAGCCACGTACCGGACCTGGAGGGCTACTCGCGCGCCCCGCACGTGGGGCCTCCGAGTCCCGCCCCGGGGCGCCGGTCGGGATCAAGGTCACTACCCGCAGATCGGCCGGTGCCAGATGCGGCGCGGCCGGTAGTCGGGGTTGACCTGGGGCGGGGGAGGGCGCCCGCGTGCCTCCTTGCCCCGCCGGCTTCGACTGAGGACCCCCCCACGGCGCAGCGCCTCTCCCGGATGTGCCGACCAAGCTGCTTACTCCCCCCCCCCACGGGGCGGCCACGCCGCCCCGGGGCGCCTGGGCCCCGCGGGCTAGGAGG"/>
                        <sequence id="seq_ARLP-10" taxon="ARLP-10" totalcount="4" value="AGGGCCGGGGGTGCCCGCGCCGTGCGCCCCCGGACACCATGGCCCTCTGTCCGCATAGGGGGGGGCACGGGGCGCGGGGGGGTGGGGGGGGGGGGGGAGTACCGAGCCCGCCCGAGGAAAGCGGCCCCGGACCGCGCGCGCCCCGGTTCTGCGCTGCTGTCCCGCCCCCCCCCACGAGACGGGCATCGCGCCTGGGAGGGTGAAGCCCCGCAGCCGTTACGTCGCCACCTCCTAGTGCAACGCCTATCCTGGGGCCGTTCTACGACGGCGCCGGAGCGTTGGCGCCATAGCAGCGTACGGGGGCGGATGCGGTGGGGCCGAACTCGCGCCGCCTAAGGGCGCGATCCACCACGGGCGGGTGCGTGGATGGCTTCCGGATCGCTCCATGAGAACTACGACTAGCAGTTGCGCGGCCAAGGCCGCCCGCGGCGGGCGGCCGACGAATGGGACGCCGCTCGGCACTTGGTCCAGGCCAGCGGCACGCCGGCCGCTGCGGGCCCACGGAGACCCGCCCAGAACGCAAACGCCGCCCCGGAGATGCGCGCCCCTCACAGGGATCGCCCGCGGGCCGGCCCGCGAGCCCAGCTCCCCGCCACCGCGCGGTGCGCATGCGAGTCCGAGCGCCAGCGGCCACCCTCCCCTACCCCCTGCCGACCAGCCGGCGGGGGTGACTTCCGTGGTCTCGGCGGGGCCACAGCTTCCGGGCACCGCGCACCGCGATAGCGGCTGCGCCGAATCGGGCGCCTGGGCCCACGGTCCCGGTCGGGGCCGACCAACCGTCCCAACGACACTCCAAGCCATCCACCGGAGCAAACATGGCTATGGCGACGGCGTCGACCCACGCAGGGCGCGCCGCGCCGCGGCCCCGCGATCTGGGCCGCGCCGGCGCCAGCACCGGCACGGCGGCACGCCCGCCCGGACGCTGGTCGCCGGGTCGGCGCGGATGCCCGCGCTACCCTCGCCCCGAGCTGAGTGTGCGTCGCGTGGGGTTCGCGGGGCAGACAGCGGGGCAGGCCCGAACGGGCGGCCGCGGGGGCGTCCCGCTTGTGCCCCACTGCGTGGCCCCCCGGAGGCGAGCTGGATTAGGCGTAGATGGGCCGGGGCGGCGCGGTGGCGTGAGTGGCCCGTGAAATCATTACCAAGGGCCGGGGGCGCGGTGCCCTTCCCCTCCGCGGGTTGGCCGAGAACGAGGGGCAGAGGCCGGGGGTGACGCGCGCCCCCCGAGTGGGGGCCGCATTCGTCGGCGCCCTCCGGGCAGCTCACCCCAGGTTGAGGCCCGCACGGCGAGTACTAACGCGGGCGGGCCGACGTTCGGCGCGGCGGGCGTGGGTCCACCGGGCGGTGCACAGCAGGCGCGGTGCCGAGCGGGCGGCGGAGGCGCCGGGTGCGGTGTTCGTCGCGCTCAGGCGCGCGCAGCGCCGGAGCGCGCCTGCCGCGACTGATGCAGCGGCCGAGCGGTTAGCGGGGGCGGGTCGGCGCACGGCTCCGGGGGTGCCCTCTTGCGGCCGGGGTGAAGCCGCCGTCGGAGGGACCCCGGGCGTGCGGGCTCACCCGTGCTCGGCGACCCGAGGGCCCTTGAGGTGATGCGGGGGGGGCCCGGCCGCGGTCCCTCGTATCGCCTTGCAGGCTAGGCGCATGCGGGGCGGCGCAGCGTGTGCCGCGGCAGGAGGATTGCGGCGGCCCGGCGCAAAGACCGGACGGGGGGCTCGTTGCTGTGTGGCACCGCGGCGCCACTGTGGGCAGGACCGGGCTCGGGGAATGGGTGCGGGGGCGGGTATGTCGGGGCGGTTGCTGCAAGCGGTCGGACCGGGCAACGGTCGGCGGGCGCTGACGCTTCGCGCGGGCGTCGGCGGTCGGACCCGGGCCGTCGCCGAGCCACGTACCGGACCTGGAGGACTACTCGCGCGCCCCGCACGTGGGGCCTCCGAGTCCCGCCCCGGGACGCCAGTCGGGATCAAGGTCACTACCCGGAGACCGGCCGGTGCCAGATGCGGCGCGGCCGGTAGTCTGGGTTGCCCTGGGGCGGGGGAGGGCGCCCGCGTGCCTCCTTGCCCCGCCGGCTTCGACTGAGGACCCCCCCACGGCGCAGCGCCTCTCCCGGATATGCCGACCAAGCTGCTTACTCCCCCCCCCCACGGGGCGGCCACGCCGCCCCGGGGCGCCTGGGCCCCGCGGGCTAGGAGG"/>
                        <sequence id="seq_ARLP-11" taxon="ARLP-11" totalcount="4" value="AGGGCCGGGGGTGCCCGCGCCGTGCGCCCTCGGACACCATGGCCCTCTGTCCGCGTAGGGGGGGGCACGGGGCGCGGGGGGGTGGGGGGGGGGGGGGAGTACCGAGCCCGCCCGGGAAAAGCGGCCCCGGACCGCGCGCGCCCCGGTTCTGCGCTGCTGTCCCGCCCCCCCCCACGAGACGGGTATCGCGCCTGGGAGGGTGAAGCCCCGCAGCCGTTACGTCGCCACCACCTAGTGCAACGCCTATCCTGGGGCCGTTCGACGACGGCGCCGGAGCGTTGGCGCCATAGCAGCGTACGGGGGCGGATGCGGTGGGGCCGCACTCGCGCCGCCTAAGGGCGCGATCCACCACGGGCGGGTGCGTGGATGGCTTCCGGATCGCTCCATGAGAACTCCGACTAGCAGTTGCGCGGCCAAGGCCGGCCGCGGCGGGCGGCCGACCGATGGGACGCCGCTCGGCACTTGGTCCAGGCCAGCGGCACGCCGGCCGCTGCGGGCCCACGGAGACCCGCCCGGAAAGCAAACGCCGCCCCGGAGATGCGCGCCCCCCGCAGGGATAGCTCGAGGGCCGGTCCGCGAGCCCAGCTCCCCGCCGCCGCGCGGTGCGCATGCGAGTCCGAGCGCCAGCGGCCACCCTCCCCTACCCCCTGCCGGCCAGCCGGCGGGGGTGACTTCCGTGGTCTCGCCGGGGCCACAGCTTCCGGGCACCGCGCACCGCGATAGCGGCTGCACCGAATCGGGCGCCTGGGCCCACGGTCCCGGTCGGGGCCGACCAACCGTCCCAACGACACTCCAAGCCATCCACCGGAACAAACATGGCTACGGCGACGGCGTCGACCCACGCAGGGCGCGCCGCGCCGCGGCCCCGCACTCTGGGCCGCGCCGGCGCCAACACCGGCACGGCGGCACGCCCGCCCGGACGCTGGTCGCCGGGTCGGCGCGGATGCCCGCGCTACCCTCGCCCCGAGCTGAGTGTGCTTCGCGCGGGGTTCGCGGGGCAGACAGCGGGGCAGGCCCGAACGGGCGGCCGCGGGGGCGCCCCGCTTGTGCCCCACTGCGTGGCCCCCCGGAGGCGAGCTGGATCAGGCGTAGATTGGCCGGGGCGGCGCGGTGGCGTGAGTGGCCCGTGAAATCATTACCAAGGGCCGGGGGCGCGGTGCACTTCCCCTCCGCGGGTTGGCCGAGAACGAGGGGCAGAGGCCGGGGGTGACGCGCGCCCCCCGACTGGGGGCCGCATTCGTCGGCGCCCTCCGGGCAGCTCACCCCAGGGTGAGGCCCGCAAGGCGAGTACTAACGCGGGCGGGCCGACGTTCGACGCGGCGGGCGTGGGTCCACCGGGCGGTGCACAGCAGGCGCGGTGCCGAGCGGGCGGCGGAGGCGCCGGGTGCGGTGTTCGTCGCGCTTAGGCGCGCGCAGCGCCGGAACGCGCCTGCCGCGACTGATGCCGCGGCCGAGCGGTTAGCGGGGGCGGGTCGGCGCACGGCTCCGGGGGTGCCCTCTTGCGGCCGGGGTGAAGCCGCCGTCGGAGGGACCCCGGGCGTGCGGGCTCACCCGTGCTCGGCGACCCGGGGGCCCTTGAGGTGATGCGGGGGGTGCCCGGCCGCGGTCCCTCGTATCGCCTTGCAGGCTAGGCGCATGCGGGGCGGCGCAGCGTGTGCCGCGGCATGAGGATTGTGGCGGCCCGGCGCAAAGACCGGACGGGGGGCTCGTTGCTGTGTGGCACCGCGGCGCCACTGTGGGCAGGACCGGGCTCGGGGAATGGGTGCGGGGGCGGGTATGTCGGGGCGGTTGCTGCAAGCGGTCGGACCGGGCAACGGTCGGCGGGCGCTGACGTTTCGCGCGGGCGTCGGCGGTCGGACCCGGGCCGTCGCCGAGCCACGTACCGGACCTGGAGGGCTACTCGCGCGCCCCGCACGTGGGGCCTCCGAGTCCCGCCCCGGGGCGCCGGTCGGGATCAAGGTCACTACCCGGAGATCGGCCGGTGCCAGATGCGGCGCGGCCGGTAGTCGGGGTTGACCTGGGGCGGGGGAGGGCGCCCGCGTGCCTCCTTGCCCCGCCGGCTTCGACTGAGGACCCCCCCACGGCGCAGCGCCTCTCCCGGATGTGCCGACCAAGCTGCTTACTCCCCCCCCCCACGGGGCGGCCACGCCGCCCCGGGGCGCCTGGGCCCCGCGGGCTAGGAGG"/>
                        <sequence id="seq_ARLP-12" taxon="ARLP-12" totalcount="4" value="AGGGCCGGGAGTGTCCGCGCCGTGCGCCCCCGGACACCAAGGCCCTCTGTCCGCGTAGGGGGGGGCACGGGGCGCGGGGGGGTGGGGGGGGGGGGGGAGTGCCGAGCCCGCCCGGGGGGAGCGGCCCTGGACCGCGCGCGTCCCGGTCCTGCGCTGCTGTCCCGCCCCCCCCCACGAGACGGGCACCGCGCCTGGGAGGGCGAAACCCCGCAGCCGAGACGTCGCCGCCACCTAGTGCAACGCCTACCCTGGGGCCTCTCGACGACGGCGCCGGAGCGTTGGCGCCATAGCAGCGTACGGGGGCGGATGCGGGGGGGCCGCACTCGCGCCGCTTACGGGCGCGATCCACCACAGGCGGGTGCGTGGATGGCTTCTGGATCGCTCCATGAGAATTCCGACTAGCAGTTGCGCGGCCAAGGCCGCCCGCGGCGGGCGGCCGACGGATGGGACGCCGCTCGGCACTTGGTCCAGGCCAGCGGCACGCCGGCCGCCGCGGGCCCACGGATACCCGCCCAGAAAGCAAACGCCGCCCCGGAGATGCGCGCCCCCCACAGGGATAGCCCGAGGGCCGGCCCGCGAGCCCAGCTCCCCGCCGCCGCGCGGTGCGCATGCGAGTCCGAGCGCCAGCGGACACCCTCCCCTACCCCCTGCCGGCCAGCCGGTGGGGGTAACTTCCGTGGTCTCGCCAGGGCCACAGCTTCCGGGCACCGCGCACCGCGATAGCGGCTGCGCCGAATCGGGCTCCTGGGCCCACGGTCCCGGGCGCGGCCGACCAACCGTCCCAACGACACTCCAAGCCATCCACTCGAGCAAACATGGCTACGGCGACGGCGTCGACTCACGCAGGGCGCGCCGCGCCGCGGCCCCGCGATCTGTGCCGCGCCGGCGCTAACACCGGCACGGCGGCACGCCCGCCCGGACGCTGGTCGCCGGGTCGGCGCGGATGCCCGCGCTACCCTCGCCTCGAGCTGAGTGTGCTTCGCGCGGGGTTCGCGGGGCAGACAGCGGGGCAGGCCCGAACGGGCGGCCGCGGGGGCGCCCCGCTTGTGCCCCACTGCGTGGCCCCCCAGAGGCGAGCTGGATCAGGCGCAGATGGGCCGGGGCGGCGCGGTGGCGTGAGTGACCCGTGAAATCATTACCAAGGGCCGGGGGCGCGGTGCCCTTCCCCTCCGCGGGTTCGCCGAGAGCGAGGGGCAGAGGCCGGGGGTGACGCGCGCCCCCCGGCTGGGGGCCGCATTCGTCGGCGCCCTCCGGGCAGCTCACCCCAGGGTGAGGCCCGCAAGGCGAGTGCTAACGCGGGCGGGCCGACGTTCGGCGCGGCGGGCGTGGGTCCACCGGGCGGTGCACAGCAGGCGCGGTGCCGAGCGGGCGGCGGAGGCGCCGGGTGCGGTGTTCATCGCGCTCAGGCGCGCGCAGCGCCGGAACGCGCCTGTCGCGACTGATGCCGCGGCCGAGCGGTTAGCGGGGGCGGGTCGGCGCACGGCTCCGGGGGTGCCCTCTTGCGGGCGGGGTGAAGCCGCCATCGGAGGGACCCCGGGCGTGCGGGCTCACCCGTGCTCGGCGACCCGGGGGCCCTTGAGGTGATGCGGGGGGGGCCCGGCCGCAGTCCCTCGTATCGCCTTGCAGGCTAGGCGCATGCGGGGCGGCGCAGCGTGTGCCGCGGCAGGAGGACTGCGGCGGCCCGGCGCCAAGACCGGACGGGGGGCTCGTTGCTGTGTGACACCGCGGCGCCACCACGGGCAGGACCGGGCTCGGGGAATGGGTGCGGGGGCGGGTATGTCGGGGCGGTCGCCGCAAGCGGTCGGACCGGGCAACGGTCGGCGGGCAAACACGCTTCGCGCGGGCGTCGGCGATCGGACCCGGGCCGTCGCCGAGCCACGTACCGGATCTGGAGGGCTACTCGCGCGCCCCGCACGTGGGGCCTCCGAGTCCCGCCCCGGGGCGCCGGTCGGGACCAAGGTCACTACCCGGAGATCGGCCGGTGCCAGAGGCGGCGCGGACGGTAGTCGGGGTTGCCCTGGGGCGGGGGAGGGCGCCCGCGTGCCTCCTTGCCCCGCCGACTGCGACTGAGGACCCCCCCACGGCGAAGCGCCTCTCCCGGATGTACCGACCAAGCCGCCCGCTCCCCCCCCCCACGGGGCGGCCACGCCGCCCCGGGGCGCCTGGGCCCCGCGGGCTAGGAGG"/>
                        <sequence id="seq_ARLP-13" taxon="ARLP-13" totalcount="4" value="AGGGCCGGGGGTGCCCGCGCCGTGCGCCCCCGGACACCATGGCCCTCTGTCCGCATAGGGGGGGGCACGGGGCGCGGGGGGGTGGGGGGGGGGGGGGAGTACCGAGCCTGCCCGAGGAAAGCGGCCCCGGACCGCGCGCGCCCCGGTTCTGCGCTGCTGTCCCGCCCCCCCCCACGAGACGGGCATCGCGCCTGGGAAGGTGAAGCCCCGCAGCCGTTACGTCGCCACCACCTAGTGCAACGCCTATCCTGGGGCCGTTCTACGACGGCGCCGGAGCGTTGGCGCCATAGCAGCGTACGGGGGCGGATGCGGTGGGGCCGAACTCGCGCCGCCTAAGGGCGCGATCCACCACGGGCGGGTGCGTGGATGGCTTCCGGATCGCTCCATGAGAACTACGACTAGCAGTTGCGCGGCCAAGGCCGCCCGCGGCGGGCGGCCGACGAATGGGACGCCGCTCGGCACTTGGCCCAGGCCAGCGGCACGCCGGCCGCTGCGGGCCCACGGAGACCCGCCCAGAAAGCAAACGCCGCCCCGGAGATGCGCGCCCCTCACAGGGATCGCCCGAGGGCCGGCCCGCGAGCCCAGCTCCCCGCCACCGCGCGGTGCGCATGCGAGTCCGAGCGCCAGCGGCCACCCTCCCCTACCCCCTGCCGACCAGCCGGCGGGGGTGACTTCCGTGGTCTCGGCGGGGCCACAGCTTCCGGGCACCGCGCACCGCGATAGCGGCTGCGCCGAATCGGGCGCCTGGGCCCACGGTCCCGGTCGGGGCCGACCAACCGTCCCAACGACACTCCAAGCCATCCACCGGAGCAAACATGGCTATGGCGACGGCGTCGACCCACGCAGGGCGCGCCGCGCCGCGGCCCCGCGATCTGGGCCGCGCCGGCGCCAACACCGGCACGGCGGCACGCCCGCCCGGACGCTGGTCGCCGGGTCGGCGCGGGTGCCCGCGCTACCCTCGCCCCGAGCTGAGTGTGCGTCGCGCGGGGTTCGCGGGGCAGACAGCGGGGCAGGCCCGAACGGGCGGCCGCGGGGGCGTCCCGCTTGTGCCCCACTGCGTGGCCCCCCGGAGGCGAGCTGGATTAGGCGTAGATGGGCCGGGGCGGCGCGGTGGCGTGAGTGGCCCGTGAAATCATTACCAAGGGCCGGGGGCGCGGTGCCCTTCCCCTCCGCGGGTTGGCCGAGAACGAGGGGCAGAGGCCGGGGGTGACGCGCGCCCCCCGAGTGGGGGCCGCATTCGTCGGCGCCCTCCGGGCAGCTCACCCCAGGGTGAGGCCCGCAAGGCGAGTACTAACGCGGGCGGGCCGACGTTCGGCGCGGCGGGCGTGGGTCAACCGGGCGGTGCACAGCAGGCGCGGTGCCGAGCGGGCGGCGAAGGCGCCGGGTGCGGTGTTCGTCGCGCTCAGGCGCGCGCAGCGCCGGAGCGCGCCTGCCGCGACTGATGCCGCGGCCGAGCGGTTAGCGGGGGCGGGTCGGCGCACGGCTCCGGGGGTGCCCTCTTGCGGCCGGGGTGAAGCCGCCGTCGGAGGGACCCCGGGCGTGCGGGCTCACCCGTGCTCGGCGACCCGAGGGCCCTTGAGGTGATGCGGGGGGGGCCCGGCCGCGGTCCCTCGTATCGCCTTGCAGGCTAGGCGCATGCGGGGCGGCGCAGCGTGTGCCGCGGCAGGAGGATTGCGGCGGCCCGGCGCAAAGACCGGACGGGGGGCTCGTTGCTGTGTGGCACCGCGGCGCCACTGTGGGCAGGACCGGGCTCGGGGAATGGGTGCGGGGGCGGGTATGTCGGGGCGGTTGCTGCAAGCGGTCGGACCGGGCAACGGTCGGCGGGCGCTGACGCTTCGCGCGGGCGTCGGCGGTCGGACCCGGGCCGTCGCCGAGCCACGTACCGGACCTGGAGGACTACTCGCGCGCCCCGCACGTGGGGCCTCCGAGTCCCGCCCCGGGACGCCAGTCGGGATCAAGGTCACTACCCGGAGACCGGCCGGTGCCAGATGCGGCGCGGCCGGTAGTCTGGGTTGCCCTGGGGCGGGGGAGGGCGCCCGCGTGCCTCCTTGCCCCGCCGGCTTCGACTGAGGACCCCCCCACGGCGCAGCGCCTCTCCCGGATATGCCGACCAAGCTGCTTACTCCCCCCCCCCACGGGGCGGCCACGCCGCCCCGGGGCGCCTGGGCCCCGCGGGCTAGGAGG"/>
                        <sequence id="seq_ARLP-14" taxon="ARLP-14" totalcount="4" value="AGGGCCGGGGGTGCCCGCGCCGTGCGCTCCCGAACATCATGGTCCTCTGTCCGCGTAAGGAGGGGCGCGGGGCGCAGGNGGGTGGGGGGGGGGGGGGAGTGCTGAGCCCGCCCGGGGGGAGCGGCCCTGGACCGCGCGCGCCCCGGTCCTGCGCTGCTGTCCCGCCCCCCCCCACGAGACGGGCACCGCGCCTGGAAGGGCGAAACCCCGCAGCCGAGACGTCGCCGCCACCTAGTGCAACGCCTACCCTGGGGCCGCTCGATGACGGCGCCGGAGCGTTGGCGCCATAGCAGCGTACGGGGGCGGATGCGGGGGGGCCGCACTCGCGCCGCCTGCGCGCGCGATCCACCACGGGCGGGTGCGTGGATGGCTTCCGGATCGCTCCATGAGAACTCCGACTAGCAGTGGCGCGGCCAAGGCCGCCCGCGGCGGGCGGCCGACGGATGGGACGCCGCTCGGCACTTGGTCCAGGCCAGCGGTACGCCGGCCGCCGCGTGCCCACGGGGACCCGCCCAGAAAGCAAACGCCGCCCCGGAGATGCGCGCCCCCCACAGGGATAGCCCGAGGGCCGGCCCGCGAGCNCAGCTCCCCGCCGCCGCGCGGTGCGCATGCGAGTCCGAGCGCCAGCGGACACCCTCCCCTACCCCCTGCCGGCCAGCCGGCGGGGGTGACTTCCGTGGTCTCGCCAGGGCCACAGCTTCCGGGCACCGCGCACCGCGATAGCGGCTGCGCCGAATCGGGCGCCTGGGCCCACGGTCCCGGGCGGGGCCGACCAACCGTCTCAGCGACACTCCAAGCCATCCACTCGAGCAAACATGGCTACGGCGACGGCGTCGACCCACGCAGGGCGCGCAGCGCCGCGGCCCCGCGATCTGGGCCGCGCCGGCGCCAACACCGGCACGGCGGCACGCCCGCCCGGACGCTGGTCGCCGGGTCGGCGCGGATGCCCGCGCTACGCTCGCCCCGAGCTGAGTGTGCTTCGCGCGGGGTTCGCGGGGCAGACAGCGGGGCAGGCCCGAACGGGCGGCCGCGGGGGCGCCCCGCTTGTGCCCCACTGCGTGGCCCCCCAGAGGCGAGCTGGATCAGGCGCAGATGGGCCGGGGCGGCGCGGTGGCGTGAGTGGCCCGTGAAATCATTGCCAAGGGCCGGGGGCGCGGTGCCCTCCCCCTCCGCGGGTTCGCCGAGAGCGAGGGGCAGAGGCCGGGGATGACGCGCGCCCCCCGACTGGGGGCCGCATTCGTCGGCGCCCTCCGGGCAGCTCACCCCAGGGTGAGGCCCGCAAGGCGAGTGCTAACGCGGGCGGGCCGACGTTCGGCGCGGCGGGCGTGGGTCCACCGGGCGGTGCACAGCAGACGCGGTGCCGAGCGGGCGGCGGAGGCGCCGGGTGCGGTGTTCGTCGCGCTCAGGCGCGCGCAGCGCCGGAACGCGCCTGCCGCGACTGATGCCGCGGCCGAGCGGTTAGCGGGGGCGGGTCGGCGCACGGCTCCGGGGGTGCCCCCTTGCGGCCGGGGTGAAGCCGCCGTCGGAGGGACCCCGGGCGTGCGGGCTCACCCGTGCTCGGCGACCCGGGGGCCCTTGAGGTGATGCGGGGGGGGCCCGGCCGCGGTCCCTCGTATCGCCTTGCAGGCTAGGCGCATGCGGGGCGGCGCGGCGTGTGCTGCGGCAGGAGGATTGCGGCGGCCCGGCGCCCAGACCGAACGGGGGGCTCTTTGCTGTGTGGCACCGCGGCGCCACCGCGGGCAGGATCGGGCTCGGGGAATGGGTGCGGGGGCGGGTATGTCGGGGCGGTCGCCGCAAGCGGTCGGACCGGGCAACGATCGGCGGGCGCTGACGCTTCGCGCGGGCGTCGGCGGTCGGACCCGGGCCGTCACCGAGTCACGTACCGGACCTGGAGGGCTACTCGCGCGCCGCGCACGTGGGGCCTCCGAGTCCCGCCCCGGGGCGCCGGTTGGGATCAAGGTCACTACCCGGAGATCGACCGGTGCCAGATGCGGGGCGGCCGGTAGTCGGGGTTGCCCTGGGGCGAGGGAGGGCGCCCGCGTGGCTCCTTGTCCCGCCGGCTGCGACTGAGGACCCCCCCACGGCGCAGCGCCTCTCCCGGATGTGCCGACCAAGCCGCCTACTCCCCCCCCCCACAGGGCGGCCATGCCGCCCCGGGGCGCCTGGGCCCCGCGGGCTAGGAGG"/>
                        <sequence id="seq_ARLP-20" taxon="ARLP-20" totalcount="4" value="AGGGCCGGGGGTGCCCGCGCCGTGCGCCCCCGGACACCATGGCCCTCTGTCCGCGTAGGGGGAGGCACGGGGCGCGGGGGGGTGGGGGGGGGGGGGGAGTGCCGAGCCCGCCCGGGGGGAGCGGCCCTGGACCGCGCGCGTCCCGGTCCTGCGCTGCTGTCCCGCCCCCCCCCGGGAGACGGGCACCGCGCCTGGGAGGGCGAAACCCCGCAGCCGAGACGTCGCCGCCACCTAGTGCAACGCATACCCTGGGGCCGCTCGACGACGGCGCCGGAGCGTTGGCGCCATAGCAGCGTACGGGGGCGGATGCGGGGGGGCCGCACTCGCGCCGCCTACGGGCGCGATCCACCACGGGCGGGTGTGTGGATGGCTTCTGGATCGCTCCATGAGAACTCCCACTAGCAGTTGCGCGGCCAAGGCCGCCCGCGACGGGCGGCCGACGGATGGGACGCCGCTCGGCACTTGGTCCATGCCAGCGGCACGCCGGCCGCCGCGGGCCCACGGATACCCGCCCAGAAAGCAAACGCCGCCCCGGAGATGCGCGCCCCCCACAGGGATAGCCCGAGGGCCGGCCCGCGAGCCCAGCTCCCCGCCGCCGCGCGGTGCGCATGCGAGTCCGAGCGCCAGCGGACACCCTCCCCTACCCGCTGCCGGCCAGCCGGTGGGGGTAACTTCCGTGGTCTCGCCAGGGCCACAGCTTCCGGGCACCGCGCATCGCGATAGCGGCTGCGCCGAATCGGGCTCCTGGGCCCACGGTCCCGGGCGGCTCCGATCAACCGTCCCAACGACACTCCAAGCCATCCACTCGAGCAAACATGGCTACGGCGACGGCGTCGACCCACGCAGGGCGCGCCGCGCCGCAGCCCCTCGATCTGGGCCGCGCCGGCGCCAACACCGGCACGGCGGCACGCCCGCCCGGACGCTGGTCGCCGGGTCGGCGCGGATGCCCGCGCTACCCTCGCCTCGAGCTGAGTGTGCTTCGCGCGGGGTTCGCGGGGCAGACAGCGGGGCAGGCCCGAACGGGCAACCGCGGGGGCGCCCCGCTTGTGCCCCACTGCGTGGCCCCCCAGAGGCGAACTGGATCAGGCGCAGATGGGCCGGGGCGGCGCGGTGGCGTGAGTGGCCCGTGAAATCATTACCAAGGGCCGGGGGCGCGGTGCCTTTCCCCTCCGCGGGTTCGCCGAGAGCGAGGGGCAGAGGCCGGGGGTGACGCGCGCCCCCCGACTGGGGGCCGCATTCGTCGGCGCCCTACGGGCAGCTCACCCCAGGGTGAGGCCCGCAAGGCGAGTGCTAACGCGGGCGGGCCGACGTTCGGCGCGGCGGGCGTGGGTCCACCGGGCGGTGCACAGCAGGCGCGGTGCCGAACGGGCGGCGGAGGCGCCGGGTGCGGTGTTCATCGCGCTCAGGCGCGCGCAGCGCCGGAACGCGCCTGCCGCGACTGATGCCGCGGCCGAGCGGTTAGCGGGGGCGGGTCGGCGCACGGCTCCGGGGGTGCCCTCTTGCGGCCGGGGTGAAGCCGCCATCGGGGGGACCCCGGGCGGGCGGGCTCACCCGTGCTCGGCGACCCGGGGGCCCTTGAGGTGATGCGGGGGGGGCCCGGCCGCGGTCCCTCGTATCGCCTTGCAGGCTAGGCTCATGCGGGGCGGCGCAGCGTGTGCCGCGGCAGGAGGATTGCGGCGGCCCGGTGCCAAGACCGGACGGGGGGCTCGTTGCTGTGTGGCACCGCGGCGCCACCACGGGCAGGACCGGGCTCGGGGAATGGGTGCGGGGGCGGGTATGTCGGGGCGGTCGCCGCAAGCGGTCGGACCGGGCAACGGTCGGCGGGCGCTGACGCTTCGCGCGGGCGTCGGCGGTCGGACCCGGACCGTCGCCGAGCCACGTACCGGACCTGGAGGGCTACTCGCGCGCCCCGCACGTGGGGCCTCCGAGTCCCGCCCCGGGGCGCCGGTCGGGATCAAGGTCACTACCCGGAGATCGGCCGGTGCCAGATGCGGCGCGGACGGTAGTCGGGGTTGCCCTGGGGCGGGGGAGGGCGCCCGCGTGCCTCCTTGCCCCGCCGGCTGCGACTGAGGACCCCCCCACGGCGAAGCGCCTCTCCCGGATGTACCGACCAAGCCGCCTGCTCCCCCCCCCCACGGGGCGGCCACGCCGCCCCGGGGCGCCTGGGCCCCGCGGGCTAGGAGG"/>
                        <sequence id="seq_ARLP-23" taxon="ARLP-23" totalcount="4" value="AGGGCCGGAGGTGCCCGCGCCGTGCGCCCCCGGACACCATGGCCCTCTGTCCGCGTAGGGGGGGGCACGGGGCGCGGGAGGGTGGGGGGGGGGGGGGAGTGCCGAGTCCGCCCGGGGGGAGCGGCCCTGGACCGCGCGCGTCCCGGTCCTGCGCTGCTGTCCCGCCCCCCCCCACGAGACGGGCACCGCGCCAGGGAGGGCGAAACCCCGCAGCCGAGACGTCGCCGCCACCTAGTGCAACGCCTACCCTGGGGCCGCTCGACGACGGCGCCGGAGCGTTGGCGCCATAGCAGCGTACGGGGGCGGATGCGGGGGGGCCGCGCTCGCGCCGCCTACGGGCGCGATCCACCACGGGCGGGTGCGTGGATGGCTTCTGGATCGCTCCAGGAGAACTCCGACTAGCAGTTGCGCGGCCAAGGCCGCCCGCGGCAGGCGGCCGACGGATGGGACGCCGCTCGGCACTTGGTCCAGGCCAGCGGCACGCCGGCCGCCGCGGGCCCACGGATACCCGCCCAGAAAGCAAACGCCGCCCCGGAGATGCGCGCTCCCCACAGGGATAGCCCGAGGGCCGGCCCGCGAGCTCAGCTCCCCGCCGCCCCGCGGTGCGCATGCGAGTCCGAGCGCCAGCGGATGCCCTCCCCTACCCCCTGCCGGCCAGCCGGTGGGGGTAACTTCCGCGGTCTCGCCAGGGCCACAGCTTCCGGGCACCGCGCACCGCGATAGCGCCTGCGCCGAATCGGGCTCCTAGGCCCACGGTCCCGGGCGGGGCCGACCAACCGTCCCAACGACACTCCAAGCCATCCACTCGAGCAAACATGGCTACAGCGACGCCGTCGACCCACGCAGGGCGCGCCGCGCCGCGGCCCCGCGATCTGGGCCGCGCCGGCGCCAACACCGGCACGGCGGCACGCCCGCCCGGACGCTGGTCGCCGGGTCGGCGCGGATGCCCGCGCTACCCTCGCCTCGAGCTGAGTGTGCTTCGCGCGGGGTTCGCGGGGCAGACAGCGGGGCAGGCCCGAACGGGCGGCCGCGGGGGCGCCCCGCTTGTGCCCTACTGCGTGGACCCCCAGAGGCGAGCTGGATCAGGCGCAGATGGGCCGGGGCGGTGCGGTGGCGTGAGTGGCCCGTGAAGTCATTACCAAGGGCCGGGGGCGCGGTGCCCTTCCCCTCCGCGGGTTCGCCGAGAGCGAGGGGCAGAGGCCGGAGGTGACGCGCGCCCCCCGACTGGGGGCCGCATTCGTCGGCGCCCTCCGGGCAACTCACCCCAGGGTGAGGCCCGCAAGGCGAGTGCTAACGCGGGCGGGCCGACGTTCGGCGCGGCGGGCGTGGGTCCACAGGGCGGTGCACAGCAGGCGCGGTGCCGAGCGGGCGGCGGAGGCGCCGGGCGCGGTGTTCATCGCGCTCAGGCGCGCGCAGCGCCGGAACGCGCCTGCCGCGACTGATGCCGCGGCCAAGCGGTTAGCGGGGGCGGGTCGGCGCACGGCTCCGGGGGTGCCCTCTTGCGGCCAGGGTGAAGCCGCCATCGGAAGGACCCCGGGCGTGCGGGCTCACCCGTACTCGGCGACCCGGGGGCCCTTGAGGTGATGCGGGGGGGGCCCGGCCGCGGTCCCTCGTATCGCCTTGCAAGCTAGGCGCATGCGGGGCGGCGCAGCGTGTGCCGCGGCAGGAGGATTGCAGCGGCTCGGCGCCAAGACCGGACGGGGGGCTCGTGGCTGTGTGGCACCGCGGCGCCACCGCGGGCAGGACCGGGCTCGGGGAATGGGTGCGGGGGCGGGTATGTCGGGGCGGTCGCCGCAAGCGGTCGGACCGGGCAACGGTCGGCGGGCGCTGACGCTTCGCGCAGGCGTCGGCGGTCGGACCCGGGCCGTCGCCGAGCCACGTCCCGGACCTGGAGGGCTACTCGCGCGCCCCGCACGTGGGGCCTCCGAGTCCCGCCCCGGGGCGCCGGTCGGGATCAAGGTCACTACCCGGGGATCGGCCGGTGCCAGATGCGGCGCGGACGGTAGTCGGGGTTGCCCTGGGGCGGGGGAGGGCGCCCGCGTGCCTCCTTGCCCCGCCGGCTGCGACTGAGGATCCCCCCACGGCGAAGCGCCTCACCCGGATGTACCGACCAAGCCGCCTGCTCCCCCCCCCCACGGAGCGGCCACTCCGCCCCGGGGTGCCTGGGCCCCGCGGGCTAGGAGG"/>
                        <sequence id="seq_ARLP-25" taxon="ARLP-25" totalcount="4" value="AGGGCCGGGGGTGCCCGCGCCGTGCGCCCCCGGACACCATGGCCCTCTGTCCGCGTAGGGGGAGGCACGGGGCGCGGGGGGGTGGGGGGGGGGGGGGAGTGCCGAGCCCGCCCGGGGGGAGCGGCCCTGGACCGCGCGCGTCCCGGTCCTGCGCTGCTGTCCCGCCCCCCCCCGGGAGACGGGCACCGCGTCTGGGAGGGCGAAACCCCGCAGCCGAGACGTCGCCGCCACCTAGTGCAACGCATACCCTGGGGCCGCTCGACGACGGCGCCGGAGCGTTGGCGCCATAGCAGCGTACGGGGGCGGATGCGGGGGGGCCGCACTCGCGCCGCCTACGGGCGCGATCCACCACGGGCGGGTGTGTGGATGGCTTCTGGATCGCTCCATGAGAACTCCCACTAGCAGTTGCGCGGCCAAGGCCGCCCGCGGCGGGCGGCCGACGCATGGGACGCCGCTCGGCACTTGGTCCAGGCCAGCGGCACGCCGGCCGCCGCGGGCCCACGGATACCCGCCCAGAAAGCAAACGCCGCCCCGGAGATGCGCGCCCCCCACAGGGATAGCCCGAGGGCCGGCCCGCGAGCCCAGCTCCCCGCCGCCGCGCGGTGCGCATGCGAGTCCGAGCGCCAGCGGACACCCTCCCCTACCCGCTGCCGGCCAGCCGGTGGAGGTAACTTCCGTGGTCTCGCCAGGGCCACAGCTTCCGGGTACCGCGCATCGCGATAGCGGCTGCGCCGAATCGGGCTCTTGGGCCCACGGTCCCGGGCGGGGCCGACCAACCGTCCCAACGACACTCCAAGCCATCCACTCGAGCAAACATGGCTACGGCGACGGCGTCGACCCACGCAGGGCGCGCCGCGCCGCAGCCCCTCGATCTGGGCCGCGCCGGCGCCAACACCGGCACGGCGGCACGCCCGCCCGGACGCTGGTCGCCGGGTCGGCGCGGATACCCGCGCTACCCTCGCCTCGAGCTGAGTGTGCTTCGCGCGGAGTTCGCGGAGCAGACAGCGGGGCAGGCCCGAACGGGCAACCGCGGGGGCGCCCCGCTTGTGCCCCACTGCGTGGCCCCCCAGAGGCGAACTGGATCAGGCGCAGATGGGCCGGGGCGGCGCGGTGGCGTGAGTGGCCCGTGAAATCATTACCAAGGGCCGGGGGCGCGGTGCCCTTCCCCTCCGCGGGTTCGCCGAGAGCGAGGGGCAGAGGCCGGGGGTGACGCGCGCCCCCCGACTGGGGGCCGCATTCGTCGGCGCCCTACGGGCAGCTCACCCCAGGGTGAGGCCCGCAAGGCGAGTGCTAACGCGGGCGGGCCGACGTTCGGCGCGGCGGGCGTGGGTCCACCGGGCGGTGCACAGCAGGCGCGGTGCCGAGCGGGCGGCTGAGGCGCCGGGTGCGGTGTTCATCGCGCTCAGGCGCGCGCAGCGCCGGAACGCGCCTGCCGCGACTGATGCCGCGGCCGAGCGGTTAGCGGGGGCGGGTCGGCGCACGGCTCCGGGGGTGCCCTCTTGCGGCCGGGGTGAAGCCGCCATCGGGGGGACCCCGGGCGGGCGGGCTCACCCGTGCTCGGCGACCCGGGGGCCCTTGAGGTGATGCGGGGGGGGCCCGGCCGCGGTCCCTCGTATCGCCTTGCAGGCTAGGCTCATGCGGGGCGGCGCAGCGTGTGCCGCGGCAGGAGGATTGCGGCGGCCCGGTGCCAAGACCGGACGGGGGGCTCGTTGCTGTGTGGCACCGCGGCGCCACCACGGGCAGGACCGGGCTCGGGGAATGGGTGCGGGGGCGGGTATGTCGGGGCGGTCGCCGCAAGCGGTCGGACCGGGCAACGGTCGGCGGGCGCTGACGCTTCGCGCGGGCGTCGGCGGTCGGACCCGGACCGTCGCCGAGCCACGTACCGGACCTGGAGGGCTACTCGCGCGCCCCGCACGTGGGGCCTCCGAGTCCCGCCCCGGGGCGCCGGTCGGGATCAAGGTCACTACCCGGAGATCGGCCGGTGCCAGATGCGGCGCGGACGGTAGTCGGGGTTGCCCTGGGGCGGGGGAGGGCGCCCGCGTGCCTCCTTGCCCCGCCGGCTGCGACTGAGGACCCCCCCACGGCGAAGCGCCTCTCCCGGATGTACCGACCAAGCCGCCTGCTCCCCCCCCCCACGGGGCGGCCACGCCGCCCCGGGGCGCCTGGGCCCCGCGGGCTAGGAGG"/>
                        <sequence id="seq_ARLP-27" taxon="ARLP-27" totalcount="4" value="AGGGCCGGGGGTGCCCGCGCCATGCGCCCCCGGACACCATGGCCCTCTGTCCGCGTAGGGGGGGGCACGGGGCGCGGGGAGGTGGGGGGGGGGGGGGAGTGCCGAGCCCGCCCGGGGGGAGCGGCCCTGGACCGCGCGCGTCCCGGTCCTGCGCTGCTGTCCCGCCCCTCCCCACGAGACGGGCACCGCGCCTGGGAGGGCGAAACCCCGCAGCCGAGACGTCGCCGCCACCTAGTGCAACGCCTACCCTGGGGCCGCTCGACGACGGCGCCGGAGCGTTGGCGCCATAGCAGCGTACGGGGGCGGATGCGGGGGGGCCTCACTCGCGCCGCCTACGGGCGCGATCCACCACGGGCGGGTGCGCGGAGGGCTTCTGGATCGCTCCATGAGAACTCCGACTAGCAGTTGCGCGGCCAAGGCCGCCCGCGGCGGGCGGCCGACGGATGGGACGACGCTCGGCACTTGGTCCAGGCCAGCGGCACGCCGGTCGCCGCGGGCCCACGGATACCCGCCCAGAAAGCAAACGCCGCCCCGGAGATGCGCGCCCCCCACAGGGATAGCCCGAGGGCCGGCCCGCGAGCCCAGCTCCCCGCCGTCGCGCGGTGCGCATGCGAGTCCGAGCGCCAGCGGACACCCTCCCCTACCCCCTGCCGGCCAGCCGGTGGGGGTAACTTCCGTGGTCTCGCCAGGGCCACAGCTTCCGGGCACCGCGCACCGCGATAGCGGCTGCGCCGAGACGGGGTCCTGGGCCCACGGTCCCGGGCGGGGCCGACCAACCGTCCCAACGACACTCCAAGCCATCCATTCGAGCAAACATGGCTACGGCGACGGCGTCGACCCACGCAGGGCGCGCCGCGCCGCGGCCCCTCGATCTGGGCCGCGCCGGGGCCAACACCGGCACGGCGGCACGCCCGCCCGGACGCTGGTCGCCGGGTCGGCGCGGATGCCCGCGCTACCCTCGCCTCGAGCTGAGTGTGCTTCGCGCGAGGTTCGCGGGGCAGACAGCGGGGCAGGCCTGAACGGGCGGCCGCGGGGGCGCCCCGCTTGTGCCCCACTGCGTGGCCCCCCAGTGGTGAGCTGGATCAGGCGCAGATGGACCGGGGCGGCGCGGTGGCGTGAGTGGCCCGTGAAATCATTACCAAGGGCCGGGGGCGCGGTGCCCTTCCCCTCCGCGGGTTCGCCGAGAGCGAGGGGCAGAGGCCGGGGGTGACGCGCGCCCCCCGACTGGGGGCCGCATTCGTCGGCGCCCTCCGGGCAGCTCACCCCAGGGTGAGGCCCGCAAGGCGAGTGCTAACGCGGGCAGGCCGACGTTCGGCGCGGCGGGTGTGGGTCCACCGGGCGGTGCACAGCATGCGCGGTGCCGAGCGGGCGGCGGAGTCGCCGGGTGCGGTGCTCATCGCGCTCAGGCGCGCGCAGCGCCGGAACGCGCCTGCCGCGACTGATGCCGCGGCCGAGCGGTTAGCGGGGGCGGGTCGGCGCACGGCTCCGGGGGTGCCCTCTTGCGGCCGGGGTGAAGCCGCCATCGGAGGGACTCCGGGCGTGCGGGCTCACCCGTGCTCGGCGACCCGGGGGCCCTTGAGGTGATGCGGGGGGGGCCCGGCCGCGGTCCCTCGTATCGCCTTGCAGGCTAGGCTCATGCGGGGCGGCGCAGCGTGTGCCGCGGCAGGAGGATTGCGGCGGCCCGGCGCCAAGACCGGACGGGGGGCTCGTTGCTGTGTGGCACCGCGGCGCCACCACGGGTAGGACCGGGCTCGGGGAATGGGTGCGGGGGCCGGTATGTCGGGGCGGTCGCCGCAAGCGGTCGGACCGGGCAACGGTCGGCGGGCGCTGACGCTTCGCGCGGGCGTCGGCGGTCGGACCCGGGCCGTCGCCGAGCCACGTACCGGACCTGGAGAGCTACTCGCGCGCCCCGCACGTGGGGCCTCCGAGTCCCGCCCCGGGGCGCCGGTCGGGATCAAGGTCACTACCCGGAGATCGGCCGGTGCCAGATGCGGCGCGGACGGCAGTCGGGGTTGCCCAGGGGCGGGGGAGAGCGCCCGCGTGCCTCCTTGCCCCGCCGGCTGCGACTGAGGACCCCCCCACGGCGAAGCGCCTCTCCCGGATGTACCGACCAAGCCGCCTGCTCCCCCCCCCCACGGGGCGGCCACGCCGCCCCGGGGCGCCTGGGCCCCGCGGGCTAGGAGG"/>
                        <sequence id="seq_ARLP-29" taxon="ARLP-29" totalcount="4" value="AGGGTCGGGGGTGCCCGCGCCGTGCGCCCCCGGACACCATGGCCCTCTGTCCGCATAGGGGGGGGCACGGGGCGCGGGGGGGTGGGGGGGGGGGGGGAGTACCGAGCCCGCCCGAGGAAAGCGGCCCCGGACCGCGCGCGCCCCGGTTCTGCGCTGCTGTCCCGCCCCCCCCCACGAGACGGGCATCGCGCCTGGGAGGGTGAAGCCCCGCAGCCGTTACGTCGCCACCACCTAGTGCAACGCCTATCCTGGGGCCGTTCTACGACGGCGCCGGAGCGTTGGCGCCATAGCAGCGTACGGGGGCGGATGCGGTGGGGCCGAACTCGCGCCGCCTAAGGGCGCGATCCACCACGGGCGGGTGCGTGGATGGCTTCCGGATCGCTCCATGAGAACTACGACTAGCAGTTGCGCGGCCAAGGCCGCCCGCGGCGGGCGACCGACGAATGGGACGCCGCTCGGCACTTGGTCCAGGCCAGCGGCACGCCGGCCGCTGCGGGCCCACGGAGACCCGCCCAGAAAGCAAACGCCGCCCCGGAGATGCGCGCCCCTCACAGGGATCGCCCGAGGGCCGGCCCGCGAGCCCAGCTCCCCGCCACCGCGCGGTGCGCATGCGAGTCCGAGCGCCAGCGGCCACCCTCCCCCACCCCCTGCCGACCAGCCGGCGGGGGTGACTTCCGTGGTCTCGGCGGGGCCACAGCTTCCGGGCACCGCGCACCGCGATAGCGGCTGCGCCGAATCGGGCGCCTGGGCCCACGGTCCCGGTCGGGGCCGACCAACCGTCCCAACGACACTCCAAGCCATCCACCGGAGCAAACATGGCTATGGCGACGGCGTCGACCCACGCAGGGCGCGCCGCGCCGCGGCCCCGCGATCTGGGCCGCGCCGGCGCCAACACCGGCACGGCGGCACGCCCGCCCGGACGCTGGTCGCCGGGTCGGCGCGGATGCCCGCGCTACCCTCGCCCCGAGCTGAGTGTGCGTCGCGCGGGGTTCGCGGGGCAGACAGCGGGGCAGGCCCGAACGGGCGGCCGCGGGGGCGTCCCGCTTGTGCCCCACTGCGTGGCCCCCCGGAGGCGAGCTGGATTAGGCGTAGATGGGCCGGGGCGGCGCGGTGGCGTGAGTGGCCCGTGAAATCATTACCAAGGGCCGGGGGCGCGGTGCCCTTCCCCTCCGCGGGTTGGCCGAGAACGAGGGGCAGAGGCCGGGGGTGACGCGCGCCCCCCGAGTGGGGGCCGCATTCGTCGGCGCCCTCCGGGCAGCTCACCCCAGGGTGAGGCCCGCAAGGCGAGCACTAACGCGGGCGGGCCGACGTTCGGCGCGGCGGGCGTGGGTCCACCGGGCGGTGCACAGCAGGCGCGGTGCCGAGCGGGCGGCGGAGGCGCCGGGTGCGGTGTTCGTCGCGCTCAGGCGCGCGCAGCGCCGGAGCGCGCCTGCCGCGACTGATGCCGCGGCCGAGCGGTTAGCGGGGGCGGGTCGGCGCACGGCTCCGGGGGTGCCCTCTTGCGGCCGGGGTGAAGCCGCCGTCGGAGGGACCCCGGGCGTGCGGGCTCACCCGTGCTCGGCGACCCGAGGGCCCTTGAGGTGATGCGGGGGGGGCCCGGCCGCGGTCCCTCGTATCGCCTTGCAGGCTAGGCGCATGCGGGGCGGCGCAGCGTGTGCCGCGGCAGGAGGATTGCGGCGGCCCGGCGCAAAGACCGGACGGGGGGCTCGTTGCTGTGTGGCACCGCGGCGCCACTGTGGGCAGGACCGGGCTCGGGGAATGGGTGCGGGGGCGGGTATGTCGGGGCGGTTGCTGCAAGCGGTCGAACCGGGCAACGGTCGGCGGGCGCTGACGCTTCGCGCGGGCGTCGGCGGTCGGACCCGGGCCGTCGCCGAGCCACGTACCGGACCTGGAGGACTACTCGCGCGCCCCGCACGTAGGGCCTCCGAGTCCCGCCCCGGGACGCCAGTCGGGATCAAGGTCACTACCCGGAGACCGGCCGGTGCCAGATGCGGCGCGGCCGGTAGTCTGGGTTGCCCTGGGGCGGGGGAGGGCGCCCGCGTGCCTCCTTGCCCCGCCGGCTTCGACTGAGGACCCCCCCACGGCGCAGCGCCTCTCCCGGATATGCCGACCAAGCTGCTTACTCCCCCCCCCCACGGGGCGGCCACGCCGCCCCGGGGCGCCTGGGCCCCGCGGGCTAGGAGG"/>
                        <sequence id="seq_ARLP-30" taxon="ARLP-30" totalcount="4" value="AGGGCCGGAGGTGCCCGCGCCGTGCCCCCCCGGACACCATGGCCCTCTGTCCGCGTAGGGGGGGGCACGGGGCGCGGGAGGGTGGGGGGGGGGGGGGAGTGCCGAATCCGCCCGGGGGGAGCGGCCCTGGACCGCGCGCGTCCCGGTCCTGCGCTGCTGTCCCGCCCCCCCCCACGAGACGGGCACCGCGCCTGGGAGGGCGAAACCCCGCAGCCGAGACGTCGCCGCCACCTAGTGCAACGCCTACCCTGGGGCCGCCCGACGACGGCGCCGGAGCGTTGGCGCCATAGCAGCGTACGGGGGCGGATGCGGGGGGGCCGCACTCGCGCCGCCTACGGGCGCGATCCACCACGGGCGGGTGCGTGAATGGCTTCTGGATCGCTCCAGGAGAACTCCGACTAGCAGTTGCGCGGCTAAGGCCGCCCGCGGCAGGCGGCCGACGGATGGGACGCCGCTCGGCACTTGGTCCAGGCCAGCGGCACGCCGGCCGCCGCGGGCCCACGGATACCCGCCCAGAAAGCAAACGCCGCCCCGGAGATGCGCGCTCCCCACAGGGATAGCCCGAGGGCCGGCCCGCGAGCCCAGCTCCCCGCTGCCCCGCGGTGCGCATGCGAGTCCGAGCGCCAGCGGATACCCTCCCCTACCCCCTGCCGGCCAGCCGGTGGGGGTAACTTCCGTGGTCTCGCCAGGGCCACAGCTTCCGGGCACCGCGCACCGCGATAGCGGCTGCGCCGAATCGGGCTCCTAGGCTCACGGTCCCGGGCGGGGCCGACCAACCGTCCCAACGACACTCCAAGCCATCCACTCGAGCAAACATGGCTACAGCGACGCCGTCGACCCACGCAGGGCGCGCCGCGCCGCGGCCCCGCGATCTGGGCCGCGCCGGCGCCAACACCGGCACGGCGGCACGCCCGCCCGGACGCTGGTCGCCGGGTCGGCGCGGATGCCCGCGCTACCCTCGCCTCGAGCTGAGTGTGCTTCGCGCGGGGTTCGCGGGGCAGACAGCGGGGCAGGCCCGAACGGGCGGCCGCGGGGGCGCCCCGCTTGTGCCCCACTGCGTGGCCCGCCAGAGGCGAGCTGGATCAGGCGCAGATGGGCCGGGGCGGTGCGGTGGCGTGAGTGGCCCGTGAAGTCATTACCAAGGGCCGGGGGCGCGGTGCCCTTCCCCTCCGCGGGTTCGCCGAGAGCGAGGGGCAGAGGCCGGGGGTGACGCGCGCCCCCCGACTGGGGGCCGCATTCGTCGGCGCCCTCCGGGCAGCTCACCCCAGGGTGAGGCCCGCAAGGCGAGTGCTAACGCGGGCGGGCCGACGTTCGGCGCGGCGGGCGTGGGTCCATCGGGCGGTGCACAGCAGGCGCGGTGCCGAGCGGGCGGCGGAGGCGCCGGGCGCGGTGTTCATCGCGCTCAGGCACGCGCCGCGCCGGAACGCGCCTGCCGCGACTGATGCCGCGGCCGAGCGGTCAGCGGGGGCGGGTCGGCGCACGGCTCCGGGGGTGCCCTCTTGCGGCCGGGGTGAAGCCGCCATCGGAAGGACCCCGGGCGTGCGGGCTCACCCGTACTCGGCGACCCGGGGGCCCTTGAGGTGATGCGGGGGGGGCCCGGCCGCGGTCCCTCGTATCGCCTTGCAGGCTAGGAGCATGCGGGGCGGCGCAGCGTGTGCCGCGGCAGGAGGATTGCAGCAGCCCGGCGCCAAGACCGGACGGGGGGCTCGTTGCTGTGTGGCACCGCGGCGCCACCGCGGGCAGGACCGGGCTCGGGGAATGGGTGCGGGGGCGGGTATGTCGGGGCGGTCGCCGCAAGCGGTCGGACCGGGCAACGGTCGGCGGGCGCTGACGCTTCGCGCGGGCGTCGGCGGTCGGACCCGGGCCGTCGCCGAGCCACGTCCCGGACCTGGAGGGCTACTCGCGCGCCCCGCACGTGGGGCCTCCGAGTCCCGCCCCGGGGCGCCGGTCGGGATCAAGGTCACTACCCGGAGATCGGCCGGTGCCAGATGCGGCGCGGACGGTAGTCGGGGTTGCCCTGGGGCGGGGGAGGGCGCCCGCGTGCCTCCTTGCCCCGCCGGCTGCGACTGAGGACCCCCCCACGGCGAAGCGCCTCTCCCGGATGTATCGACCAAGCCGCCTGCTCCCTCCCCCCACGGGGCGGCTACGCCGCCCCGGGGCGCCTGGGCCCCGCGGGCTAGGAGG"/>
                        <sequence id="seq_ARLP-32" taxon="ARLP-32" totalcount="4" value="AGGGCCGGGGGTGCCCGCGCCGTGCGCCCCCGGACACCATGGCCCTCTGTCCGCGTAGGGGGGGGCACGGGGCGCGGGGGGGTGGGGGGGGGGGGGGAGTACCGAGCCCGCCCGGGGAAAGCGGCCCCGGACCGCGCGCGCCCCGGTTCGGCGCTGCTGTCCCGCCCCCCCCCACGAGACGGGCATCGCGCCTGGGAGGGTGAAGCCCCGCAGCCGTTACGTCGCCACCACCTAGTGCAACGCCTATCCTGGGGCCGTTCGGCGACGGCGCCGGAGCGTTGGCGCCATAGCAGCGTACGGGGGCGGATGCGGTGGGGCCGCACTCGCGCCGCCTAAGGGCGCGATCCACCACGGGCGGGTGCGTGGATGGCTTCCGGATCGCTCCATGAGAACTCCGACTAGCAGTTGCGCGGCCAAGGCCGCCCGCGGCGGGCGGCCGACGGATGGGACGCCGCTCGGCACTCGGTCCAGGCCAGCGGCACGCCGGCCGCTGCGGGCCCACGGAGACCCGCCCAGAAAGCAAACGCCGCCCCGGAGATGCGCGCCCCCCACAGGGATAGCCCGAGGGCTGGCCCGCGAGCCCAGCTCCCCGCCGCCGCGCGGTGCGCATGCGAGTCCGAGCGCCAGCGGCCACCCTCCCCTATCCCCTGCCGGCCAGCCGGCGGGGGTGACTTCCGTAGTCTCGCCGGGGCCACAGCTTCCGGGCGCCGCGCACCGCGATGGCGGCTGCGCCGAATCGGGCGCCTGGGCCCACGGTCCCGGTCGGGGCCGACCAACCGTCCCAACGACACTCCAAGCCATCCACCGGAGCAAACATGGCTACGGCGACGGCGTCGACCCACGCAGGGCGCGCCGCGCCGCGGCCCCGCGATCTGGGCCGTGCCGGCGCCAACACCGGCACGGCGGCACGCCCGCCCGGACGCTGGTCGCCGGGTCGGCGCGGATGCCCGCGCTACCCTCGCCCCGAGCTGAGTGTGCTTCGCGCGGGGTTCGCAGGGCAGACAGCGGGGCAGGCCCGAACGGGCGGCCGCGGGGGCGCCCCGCTTGTGCCCCACTGCGTGGCCCCCCGGAGGCGAGCTGGATCAGGCGTAGATGGGCCGGGGCGGCGCGGTGGCGTGAGTGGCCCGTGAAATCATTACCAAGGGCCGGGGGCGCGGTGCCCTTCCCCTCCGCGGGTTGGCCGAGAACGAGGGGCAGAGGCCGGGGGTGACGCGCGCCCCCCGACTGGGGGCCGCATTCGTCGGCGCCCTCCGGGCAGCTCACCCCAGGGTGAGGCCCGCAAGGCGAGTACTAACGCGGGCGGGCCGACGTTCGGCGCGGCGGGCGTGGGTCCACCGGGCGGTGCACAGCAGGCGCGGTGCCGAGCGGGCGGCGGAGGCGCCGGGTGCGGTGTTCGTCGCGCTCAGGCGCGCGCAGCGCCGGAGCGCGCCTGCCGCGACTGATGCCGCGGCCGAGCGGTTAGCGGGGGCGGGTCGGCGCACGGCTCCGGGGGTGCCCTCTTGCGGCCGGGGTGAAGCCGCCGTCGGAGGGACCCCGGGCGTGCGGGCTCACCCGTGCTCGGAGACCCGGGGGCCCTTGAGGTGATGCGGGGGGGGCCCGGCCGCGGTCCCTCGTATCGCCTTGCAGGCTAGGCGCATGCGGGGCGGCGCAGCGTGTGCCGCAGCAGGAGGATTGCGGCGGCCCGGCGCAAAGACCGGACGGGGGGCTCGTTGCTGTGTGGCACCGCGGCGCCACTGTGGGCAGGACCGGGCTCGGGGAATAGGTGCGGGGGCGGGTATGTCGGGGCGGTTGCTGCAAGCGGTCAGACCGGGCAACGGTCGGCGGGCGCTGACGCTTCGCGCGGGCGTCGGCGGTCGGACCCGGGCCGTCGCCGAGCCACGTACCGGACCTGGAGGACTACTCGCGCGCCCCGCACGTGGGGCCTCCGAGTCCCGCCCCGGGGCGCCGGTCGGGATCAAGGTCACTACCCGGAGATCGGCCGGTGCCAGATGCGGCGCGGCCGGTAGTCGGGGTTGCCCTGGGGCGGGGGAGGGCGCCCGCGTGCCTCCTTGCCCCGCCGGCTTCGACTGAGGACCCCCCCACGGCGCAGCGCCTCTCCCGGATGTGCCGACCAAGCTGCTTACTACCCCCCCCCACGGGGCGGCCACGCCGCCCCGGGGCGTCTGGGCCCCGCGGGCTAGGAGG"/>
                        <sequence id="seq_ARLP-37" taxon="ARLP-37" totalcount="4" value="AGGGCCGGAGGTGCCCGCGCCGTGCGCCCCCGGACACCATGGCCCTCTGTCCGCGTAGGGGGGGGCACGGGGCGCGGGAGGGTGGGGGGGGGGGGGGAGTGCCGAGTCCGCCCGGGGGGAGCGGCCCTGGACCGCGCGCGTCCCGGTCCTGCGCTGCTGTCCCGCCCCCCCCCACGAGACGGGCACCGCGCCAGGGAGGGCGAAACCCCGCAGCCGAGACGTCGCCGCCACCTAGTGCAACGCCTACCCTGGGGCCGCTCGACGACGGCGCCGGAGCGTTGGCGCCATAGCAGCGTACGGGGGCGGATGCGGGGGGGCCGCGCTCGCGCTGCCTACGGGCGCGATCCACCACGGGCGGGTGCGTGGATGGCTTCTGGATCGCTCCAGGAGAACTCCGACTAGCAGTTGCGCGGCCAAGGCCGCCCGCGGCAGGCGGCCGACGGATGGGACGCCGCTCGGCACTTGGTCCAGGCCAGCGGCACGCCGGCCGCCGCGGGCCCACGGATACCCGCCCAGAAAGCAAACGCCGCCCCGGAGATGCGCGCTCCCCACAGGGATAGCCCGAGGGCCGGCCCGCGAGCTCAGCTCCCCGCCGCCCCGCGGTGCGCATGCGAGTTCGAGCGCCAGCGGATGCCCTCCCCTACCCCCTGCCGGCCAGCCGGTGGGGGTAACTTCCGCGGTCTCGCCAGGGCCACAGCTTCCGGGCACCGCGCACCGCGATAGGGGCTGCGCCGAATCGGGCTCCTAGGCCCACGGTCCCGGGCGGGGCCGACCAACCGTCCCAACGACACTCCAAGCCATCCACTCGAGCAAACATGGCTACAGCGACGCCGTCGACCCACGCAGGGCGCGCCGCGCCGCGGCCCCGCGATCTGGACCGCGCCGGCGCCAACACCGGCACGGCGGCACGCCCGCCCGAACGCTGGTCGCCGGGTCGGCGCGGATGCCCGCGCTACCCTCGCCTCGAGCTGAGTGTGCTTCGCGCGGGGTTCGCGGGGCAGACAGCGGGGCAGGCCCGAACGGGCGGCCGCGGGGGCGCCCCGGTTGTGCCCTACTGCGTGGACCCCCAGAGGCGAGCTGGATCAGGCGCAGATGGGCCGGGGCGGTGCGGTGGCGTGAGTGGCCCGTGAAGTCATTACCAAGGGCCGGGGGCGCGGTGCCCTTCCCCTCCGCGGGTTCGCCGAGAGCGAGGGGCAGAGGCCGGAGGTGACGCGCGCCCCCCGACTGGGGGCCGCATTCGTCGGCGCCCTCCGGGCAACTCACCCCAGGGTGAGGCCCGCAAGGCGAGTGCTAACGCGGGCGGGCCGACGTTCGGCGCGGCGGGCGTGGGTCCACCGGGCGGTGCACAGCAGGCGCGGTGCCGAGCGGGCGGCGGAGGCGCCGGGCACGGTGTTCATCGCGCTCAGGCGCGCGCAGCGCCGGAACGCGCCTGCCGCGACTGATGCCGCGGCCGAGCGGTTAGCGGGGGCGGGTCGGCGCACGGCTCCGGGGGTGCCCTCTTGCGGCCGGGGTGAAGCCGCCACCGGAAGGACCCCGGGCGTGCGGGCTCACCCGTACTCGGCGACCCGGGGGCCCTTGAGGTGATGCGGGGGGGGCCCGGCCGCGGTCCCTCGTATCGCCTTGCAAGCTAGGCGCATGCGGGGCGGCGCAGCGTGTGCCGCGGCAGGAGGATTGCAGCGACTCGGCGCCAAGACCGGAAGGGGGGCTCGTTGCTGTGTGGCACCGCGGCGCCACCGCGGGCAGGACCGGGCTCGGGGAATGGGTGCGGGGGCGGGTATGTCGGGGCGGTCGCCGCAAGCGGTCGGACCGGGCAACGGTCGGCGGGCGCTGACGCTTCGCGCGGGCGTCGGCGGTCGGACCCGGGCCGTCGCCGAGCCACGTCCCGGACCTGGAGGGCTACTCGCGCGCCCCGCACGTGGGGCCTCCGAGTCCCGCCCCGGGGCGCCGGTCGGGATCAAGGTCACTACCCGGGGATCGGCCGGTGCCAGATGCGGCGCGGACGGTAGTCGGGGTTGCCCTGGGGCGGGGGAGGGCGCCCGCGTGCCTCCTTGCCCCGCCGGCTGCGACTGAGGATCCCCCCACGGCGAAGCGCCTCTCCCGGATGTACCGACCAAGCCGCCTGCTCCCCCCCCCCACGGGGCGGCCACTACGCCCCGGGGTGCCTGGGCCCCGCGGGCTAGGAGG"/>
                        <sequence id="seq_ARLP-40" taxon="ARLP-40" totalcount="4" value="AGGGCCGGGGGTGCCCGCGCCGTGCGCCCCCGGACACCATGGCCCTCTGTCCGCGTAGGGGGGGGCAAGGGGCGCGGGGGGGTGGGGGGGGGGGGGGAGTACCGAGCCCGCCCGGGGAAAGCGGCCCCGGACCGCGCGCGCCCCGGTTCTGCGCTGCTGTCCCGCCCCCCCCCACGAGACGGGCATCGCGCCTGGGAGGGTGAAGCCCCGCAGCCGTTACGTCGCCACCACCTAGTGCAACGCCTATCCTGGGGCCGTTCGACGACGGCGCCGGAGCGTTGGCGCCATAGCAGCGTACGGGGGCGGATGCGGTGGGGCCGCACTCGCGCCGCCTAAGGGCGCGATCCACCACGGGCGGGTGCGTGGATGGCTTCCGGATCGCTCCATGAGAACTCCGACTAGCAGTTGCGCGGCCAAGGCCGCCCGCGGCGGGCGGCCGACGGATGGGACGCCGCTCGGCACTCGGTCCAGGCCAGCGGCACGCCGGCCGCTGCGGGCCCACGGAGACCCGCCCAGAAAGCAAACGCCGCCCCGGAGATGCGCGCCCCCCACAGGGATAGCCCGAGGGCCTGCCCGCGAGCCCAGCTCCCCGCCGCCGCGCGGTGCGCATGCGAGTCCGAGCGCCAGCGGCCACCCTCCCCTACCCCCTGCCGGCCAGCCGGCGGGGGTGACTTCCGTGGTCTCGCTGGGGCCACAGCTTCCGGGCACCGCGCACCGCGATAGCGGCTGCGCCGAATCGGGCGCCTGGGCCCACGGTCCCGGTCGGGGCCGACCAACCGTCCCAACGACACTCCAAGCCATCCACCGGAGCAAACATGGCTACGGCGACGGCGTCGACCCACGCAGGGCGCGCCGCGCCGCGGCCCCGCGATCTGGGCCGCGCCGGCGCCAACACCGGCACGGCGGCACGCCCGCCCGGACGCTGGTCGCCGGGTCGGCGCGGATGCCCGCGCTACCCTCGCCCCGAGCTGAGTGTGCTTCGCGCGGGGTTCGCGGGGCAGACAGCGCGGCAGGCCCGAACGGGCGGCCGCGGGGGCGCCCCGCTTGTGCCCCACTGCGTGGCCCCCTGGAGGCGAGCTGGATCAGGCGTAGATGGGCCGGGGCGGCGCGGTGGCGCGAGTGGCCCGTGAAATCATTACCAAGGGCCGGGGGCGCGGTGCCCTTCCCCTCCGCGGGTTGGCCGAGAACGAGGGGCAGAGGCCGGGGGTGACGCGCGCCCCCCGACTGGGGGCCGCATTCGTCGGCGCCCTCCGGGCAGCTCACCCCAGGGTGAGGCCCGCAAGGCGAGTACTAACGCGGGCGGGCCGACGTTCGGCGCGGCGGGCGTGGGTCCACCGGGCGGTACACAGCAGGCGCGGTGCCGAGCGGGCGGCGGAGGCGCCGGGTGCGGTGTTCGTCGCGCTCAGGCGCGCGCAGCGCCGGAGCGCGCCTGCCGCGACTGATGCCGCGGCCGAGCGGTTAGCGGGGGCGGGTCGGCGCACGGCTCCGGGGGTGCCCTCTTGCGGCCGGGGTGAAGCCGCCGTCGGAGGGACCCCGGGCGTGCGGGCTCACCCGTGCTCGGCGACCCGGGGGCCCTGGAGGTGATGCGGGGGGGGCCCGGCCGCGGTCCCTCGTATCGCCTTGCAGGCTAGGCGCATGCGGGGCGGCGCAGCGTGTGCCGCGGCAGGAGGATTGCGGCGGCCCGGCGCAAAGACCGGACGGGGGGCTCGTTGCTGTGTGGCACCGCGGCGCCACTGTGGGCAGGACCGGGCTCGGGGAATGGGTGCGGGGGCGGGTATGTCGGGGCGGATGCTGCAAGCGGTCGGACCGGGCAACGGTCGGCGGGCGCTGACGCTTCGCGCGGGCGTCGGCGGTCGGAGCCGGGCCGTCGCCGAGCCACGTACCGGACCTGGAGGACTACTCGCGCGCCCCGCACGTGGGGCCTCCGAGTCCCGCCCCGGGGCGCCGGTCGGGATCAAGGTCACTACCCGGAGATCGGCCGGTGCCAGATGCGGCGCGGCCGGTAGTCGGGGTTGCCCTGGGGCGGGGGAGGGCGCCCGCGTGCCTCCTTGCCCCGCCGGCTTCGACTGAGGACCCCCCCACGGCGCAGCGCCTCTCCCGGATGTGCCGACCAAGCTGCTTACTCCCCCCCCCCACGGGGCGGCCACGCCGCCCCGGGGCGCCTGGGCCCCGCGGGCTAGGAGG"/>
                        <sequence id="seq_ARLP-46" taxon="ARLP-46" totalcount="4" value="AGGGCCGGGGGTGCCCGCGCCGTGCGCTCCCGAACACCATGGTCCTCCGTCCGCGTAAGGAGGGGCGCGGGGCGCAGGGGGGTGGGGGGGGGGGGGGAGTGCTGAGCCCGCCCGGGGGGAGCGGCGCTGGACCGCGCGCGCCCCGGTCCTGCGCTGCTGTCCCGCCCCCCCCTACGAGACGGGCACCGCGCCTGGAAGGGCGAAACCCCGCAGCCGAGACGTCGCCGCCACCTAGTGCAACGCCTACCCTGGGGCCGCTCGATGACGGCGCCGGAGCGTTGGCGCCATAGCAGCGTACGGGGGCGGATGCGGGGGGGCCGCACTCGCGCCGCCTGCGCGCGCGATCCACCACGGGCGGGTGCGTGGATGGCTTCCGGATCGCTCCATGAGAACTCCGACTAGCAGTGGCGCGGCCAAGGCCGCCCGCGGCGGGCGGCCGACGGATGGGACGCCGCTCGGCACTTGGTCCAGGCCAGCGGTACGCCGGCCGCCGCGTGCCCACGGGGACCCGCCCAGAAAGCAAACGCCGCCCCGGAGATGCGCGCCCCCCACAGGGATAGCCCGAGGGCCGGCCCGCGAGCCCAGCTCCCCGCCGCCGCGCGGTGCGCATGCGAGTCCGAGCGCCAGCGGACACCCTCCCCTACCCCCTGCCGGCCAGCCGGCGGGGGTGACTTCCGTGGTCTCGCCAGGGCCACAGCTTCCGGGCACCGCGCACCGCGATAGCGGCTGCGCCGAATCGGGCGCCTGGGCCCACGGTCCCGGGCGGGGCCGACCAACCGTCTCAACGACACTCCAAGCCATCCACTCGAGCAAACATGGCTACGGCGACGGCGTCGACCCACGCAGGGCGCGCAGCGCCGCGGCCCCGCGATCTGGGCCGCGCCGGCGCCAACACCGGCACGGCGGCACGCCCGCCCGGACGCTGGTCGCCGGGTCGGCGCGGATGCCCGCGCTACGCTCGCCCCGAGCTGAGTGTGCTTCGCGCGGGGTTCGCGGGGCAGACAGCGGGGCAGGCCCGAACGGGCGGCCGCGGGGGCGCCCCGCTTGTGCCCCACTGCGTGGCCCCCCAGAGGCGAGCTGGATCAGGCGCAGATGGGCCGGGGCGGCGCGGTGGCGTGAGTGGCCCGTGAAATCATTGCCAAGGGCCGGGGGCGCGGTGCCCTCCCCCTCCGCGGGTTCGCCGAGAGCGAGGGGCAGAGGCCGGGGATGACGCGCGCCCCCCGACTGGGGGCCGCATTCGTCGGCGCCCTCCGGGCAGCTCACCCCAGGGTGAGGCCCGCAAGGCGAGTGCTAACGCGGGCGGGCCGACGTTCGGCGCGGCGGGCGTGGGTCCACCGGGCGGTGCACAGCAGACGCGGTGCCGAGCGGGCGGCGGAGGCGCCGGGTGCGGTGTTCGTCGCGCTCAGGCGCGCGCAGCGCCGGAACGCACCTGCCGCGACTGATGCCGCGGCCGAGCGGTTAGCGGGGGCGGGTCGGCGCACGGCTCCGGGGGTGCCCCCTTGCGGCCGGGGTGAAGCCGCCGTCGGAGGGACCCCGGGCGTGCGGGCTCATCCGTGCTCGGCGACCCGGGGGCCCTTGAGGTGATGCGGGGGGGGCCCGGCCGCGGTCCCTCGTATCGCCTTGCAGGCTAGGCGCATGCGGGGCGGCGCGGCGTGTGCTGCGGCAGGAGGATTGCGGCGGCCCGGCGCCCAGACCGAACGGGGGGCTCTTTGCTGTGTGGCACCGCGGCGCCACCGCGGGCAGGATCGGGCTCGGGGAATGGGTGCGGGGGCGGGTATGTCGGGGCGGTCGCCGCAAGCGGTCGGACCGGGCAACGATCGGCGGGCGCTGACGCTTCGCGCGGGCGTCGGCGGTCGGACCCGGGCCGTCACCGAGTCACGTACCGGACCTGGAGGGCTACTCGCGCGCCGCGCACGTGGGGCCTCCGAGTCCCGCCCCGGGGCGCCGGTCGGGATCAAGGTCACTACCCGGAGATCGACCGGTGCCAGATGCGGGGCGGCCGGTAGTCGGGGTTGCCCTGGGGCGGGGGAGGGCGCCCGCGTGGCTCCTTGTCCCGCCGGCTGCGACTGAGGACCCCCCCACGGCGCAGCGCCTCTCCCGGATGTGCCGACCAAGCCGCCTACTCCCCCCCCCCACAGGGCAGCCATGCCGCCCCGGGGCGCCTGGGCCCCGCGGGCTAGGAGG"/>
                        <sequence id="seq_ARLP-49" taxon="ARLP-49" totalcount="4" value="AGGGCTGGGGGTGCCCGCGCCGTGCGCCCCCGGACACCATGGCCCTCTGTCCGCATAGGGGGGGGCACGGGGCGCGGGGGGGTGGGGGGGGGGGGGGAGTATCGAGCCCGCCCGAGGAAAGCGGCCCCGGACCGCGCGCGCCCCGGTTCTGCGCTGCTGTCCCGCCCCCCCCCACGAGACGGGCATCGCGCCTGGGAGGGTGAAGCCCCGCAGCCGTTACGTCGCCACCACCTAGTGCAACGCCTATCCTGGGGCCGTTCTACGACGGCGCCGGAGCGTTGGCGCCATAGCAGCGTACGGGGGCGGATGCGGTGGGGCCGAACTCGCGCCGCCTAAGGGCATGATCCACCACGGGCGGGTGCGTGGATGGCTTCCGGATCGCTCCATGAGAACTACGACTAGCAGTTGCGCGGCCAAGGCCGCCCGCGGCGGGCGGCCGACGAATGGGACGCCGCTCGGCACTTGGTCCAGGCCAGCGGCACGCCGGCCGCTGCGGGCCCACGGAGACCCGCCCAGAAAGCAAACGCCGCCCCGGAGATGCGCGCCCCTCACAGGGATCGCCCGAGGGCCGGCCCGCGAGCCCAGCTCCCCGCCACCGCGCGGTGCGCATGCGAGTCCGAGCGCCAGCGGCCACCCTCCCCTACCCCCTGCCGACCAGCCGGCGGGGGTGACTTCCGTGGTCTCGGCGGGGCCACAGCTTCCGGGCACCGCGCACCGCGATAGCGGCTGCGCCGAATCGGGCGCCTGGGCCCACGGTCCCGGTCGGGGCCGACCAACCGTCCCAACGACACTCCAAGCCATCCACCGGAGCAAACATGGCTATGGCGACGGCGTCGACCCACGCAGGGCGCGCCGCGCCGCGGCCCCGCGATCTGGGCCGCGCCGGCGCCAACACCGGCACGGCGGCACGCCCGCCCGGACGCTGGTCGCCGGGTCGGCGCGGATGCCCGCGCTACCCTCGCCCCGAGCTGAGTGTGCGTCGCGCGGGGTTCGCGGGGCAGACAGCGGGGCAGGCCCGAACGGGCGGCCGCGGGGGCGTCCCGCTTGTGCCCCACTGCGTGGCCCCCCGGAGGCGAGCTGGATTAGGCGTAGATGGGCCGGGGCGGCGCGGTGGCGTGAGTGGCCCGTGAAATCATTACCAAGGGCCGGGGGCGCGGTGCCCTTCCCCTCCGCGGGTTGGCCGAGAACGAGGGGCAGAGGCCGGGGGTGACGCGCGCCCCCCGAGTGGGGGCCGCATTCGTCGGCGCCCTCCGGGCAGCTCACCCCAGGGTGAGGCGCGCAAGGCGAGTACTAACGCGGGCGGGCCGACGTCCGGCGCGGCGGGCGTGGGTCCACCGGGCGGTGCACAGCAGGCGCGGTGCCGAGCGGGCGGCGGAGGCGCCGGGTGCGGTGTTCGTCGCGCTCAGGCGCGCGCAGCGCCGGAGCGCGCCTGCCGCGACTGATGCCGCGGCCGAGCGGTTAGCGGGGGCGGGTCGGCGCACGGCTCCGGGGGTGCCCTCTTGCGGCCGGGGTGAAGCCGCCGTCGGAGGGACCCCGGGCGTGCGGGCTCACCCCTGCTCGGCGACCCGAGGGCCCTTGAGGTGATGCTGGGGGGGCCCGGCCGCGGTCCCTCGTATCGCCTTGCAGGCTAGGCGCATGCGGGGCGGCGCAGCGTGTGCCGCGGCAGGAGGATTGCGGCGGCCCGGCGCAAAGACCGGACGGGGGGCTCGTTGCTGTGTGGCACCGCGGCGCCACTGTGGGCAGGACCGGGCTCGGGGAATGGGTGCGGGGGCGGGTATGTCGGGGCGGTTGCTGCAAGCGGTCGGACCGGGCAACGGTCGGCGGGCGCTGACGCTTCGCGCGGGCGTCGGCGGTCGGACCCGGGCCGTCGCCGAGCCACGTACCGGACCTGGAGGACTACTCGCGCGCCCCGCACGTGGGGCCTCCGAGTCCCGCCCCGGGACGCCAGTCGGGATCAAGGTCACTACCCGGAGACCGGCCGGTGCCAGATGCGGCGCGGCCGGTAGTCTGGGTTGCCCTGGGGCGGGGGAGGGCGCCCGCGTGCCTCCTTGCCCCGCCGGCTTCGACTGAGGACCCCCCCACGGCGCAGCGCCTCTCCCGGATATGCCGACCAAGCTGCTTACTCCCCCCCCCCACGGGGCGGCCACGCCGCCCCGGGGCGCCTGGGCCCCGCGGGCTAGGAGG"/>
                        <sequence id="seq_ARLP-52" taxon="ARLP-52" totalcount="4" value="AGGGCCGGAGGTGCCCGCGCCGTGCCCCCCCGGACACCATGGCCCTCTGTCCGCGTAGGGGGGGGCACGGGGCGCGGGAGGGTGGGGGGGGGGGGGGAGTGCCGAATCCGCCCGGGGGGAGCGGCCCTGGACCGCGCGCGTCCCGGTCCTGCGCTGCTGTCCCGCCCCCCCCCACGAGACGGGCACCGCCCCTGGGAGGGCGAAACCCCGCAGCCGAGACGTCGCCGCCACCTAGTGCAACGCCTACCCTGGGGCCGCTCGACGACGGCGCCGGAGCGTTGGCGCCATAGCAGCGTACGGGGGCGGATGCGGGGGGGCCGCACTCGCGCCGCCTACGGGCGCGATCCACCACGGGCGGGTGCGTGGATGGCTTCTGGATCGCTCCAGGAGAACTCCGACTAGCAGTTGCGTGGCCAAGGCCGCCCGCGGCAGGCGGCCGACGGATGGGACGCCGCTCGGCACTTGGTCCAGGCCAGCGGCACGCCGGCCGCCGCGGGCCCACGGATACCCGCCCAGAAAGCAAACGCCGCCCCGGAGATGCGCGCTCCCCACAGGGATAGCCCGAGGGCCGGCCCGCGAGCCCAGCTCCCCGCTGCCCCGCGGTGCGCATGCGAGTCCGAGCGCCAGCGGATACCCTCCCCTACCCCCTGCCGGCCAGCCGGTGGGGGTAACTTCCGTGGTCTCGCCAGGGCCACAGCTTCCGGGCACCGCGCACCGCGATAGCGGCTGCGCCGAATCGGGCTCCTAGGCCCACGGTCCCGGGCGGGGCCGACCAACCGTCCCAACGACACTCCAAGCCATCCACTCGAGCAAACATGGCTACAGCGACGCCGTCGACCCACGCAGGGCGCGCCGCGCCGCGGCCCCGCGATCTGGGCCGCGCCGGCGCCAACACCGGCACGGCGGCACGCCCGCCCGGACGCTGGTCGCCGGGTCGGCGCGGATGCCCGCGCTACCCTCGCCTCGAGCTGAGTGTGCTTCGCGCGGGGTTCGCGGGGCAGACAGCGGGCCAGGCCCGAACGGGCGGCCGCGGGGGCGCCCCGCTTGTGCCCCACTGCGTGGCCCGCCAGAGGCGAGCTGGATCAGGCGCAGATGGGCCGGGGCGGTGCGGTGGCGTGAGTGGCCCGTGAAGTCATTACCAAGGGCCGGGGGCGCGGTGCCCTTCCCCTCCGCGGGTTCGCCGAGAGCGAGGGGCAGAGGCCGGGGGTGACGCGCGCCCCCCGACTGGGGGCCGCATTCGTCGGCGCCCTCCGGGCAGCTCACCCCAGGGTGAGGCCCGCAAGGCAAGTGCTAACGCGGGCGGGCCGACGTTCGGCGCGGCGGGCGTGGGTCCATCGGGCGGTGCACAGCAGGCGCGGTGCCGAGCGGGCGGCGGAGGCGCCGGGCGCGGTGTTCATCGCGCTCAGGCGCGCGCAGCGCCGGAACGCGCCTGCCGCGACTGATGCCGCGGCCGAGCGGTTAGCGGGGGCGGGTCGGCGCACGGCTCCGGGGGTGCCCTCTTGCGGCCGGGGTGAAGCCGCCATCGGAAGGACCCCGGGCGTGCGGGCTCACCCGTACTCGGCGACCCGGGGGCCCTTGAGGTGATGCGGGGGGGGCCCGGCCGCGGTCCCTCGTATCGCCTTGCAGGCTAGGCGCATGCGGGGCGGCGCAGCGTGTGCCGCGGCAGGAGGATTGCAGCAGCCCGGCGCCAAGACCGGACGGGGGGCTCGTTGCTGTGTGGCACCGCGGCGCCACCGCGGGCAGGACCGGGCTCGGGGAATGGGTGCGGGGGCGGGTATGTCGGGGCGGTCGCCGCAAGCGGTCGGACCGGGCAACGGTCGGCGGGCGCTGACGCTTCGCGCGGGCGTCGGCGGTCGGACCCGGGCCGTCGCCGAGCCACGTCCCGGACCTGGAGGGCTAATCGCGCGCCCCGCACGTGGGGCCTCCGAGTCCCGCCCCGGGGCGCCGGTCGGGATCAAGGTCACTACCCGGAGATCGGCCGGTGCCAGATGCGGCGCGGACGGTAGTCGGGGTTGCCCTGGGGCGGGGGAGGGCGCCCGCGTGCCTCCTTGCCCCGCCGGCTGCGACTGAGGACCCCCCCACGGCGAAGCGCCTCTCCCGGATGTACCGACCAAGCCGCCTGCTCCCTCCCCCCACGGGGCGGCCACGCCGCCCCGGGGCGCCTGGGCCCCGCGGGCTAGGAGG"/>
                        <sequence id="seq_ARLP-57" taxon="ARLP-57" totalcount="4" value="AGGGCCGGGGGTGCCCGCGCCGTGCGCCCCCGGACACCATGGCCCTCTGTCCGCGTAGGGGGGGGCACGGGGCGCGGGGGGGTGGGGGGGGGGGGGGAGTACCGAGCCCGCCCGGGGAAAGCGGCCCCGGACCGCGCGCGCCCCGGTTCTGCGCTGCTGTCCCGCCCCCCCCCACGAGACGGGCATCTCGCCTGGGAGGGTGAAGCCCCGCAGCCGTTACGTCGCCACCACCTAGTGCAACGCCTATCCTGGGGCCGTTCGACGACGGCGCCGGAGCGTTGGCGCCATAGCAGCGTACGGGGGCGGATGCGGTGGGGCCGCACTCGCGCCGCCTAAGGGCGCGATCCACCACGGGCGGGTGCGTGGATGGCTTCCGGATCGCTCCATGAGAACTCCGACTAGCAGTTGCGCGGCCAAGGCCGCCCGCGGCGGGCGGCCGACGGCTGGGACGCCGCTCGGCACTCGGTCCAGGCCAGCGGCACACCGGCCGCTGCGGGCCCACGGAGACCCGCCCAGAAAGCAAACGCCGCCCCGGAGATGCGCGCCCCCCACAGGGATAGCCCGAGGGCCGGCCCGCGAGCCCAGCTCCCCGCCGCCGCGCGGTGCGCATGCGAGTCCGAGCGCCAGCGGCCACCCTCCCCTACCCCCTGCCGGCCAGCCGGCGGGGGTGACTTCCGTGGTCTCGCCGGGGCCACAGCTTCCGGGCACCGCGCACCGCGATAGCGGCTGCGCCGAATCGGGCGCCTGGGCCCACGGTCCCGGTCGGGGCCGACCAACCGTCCCAACGACACTCCAAGCCATCCACCGGAGCAAACATGGCTACGGCGACGGCGTCGACCCACGCAGGGCGCGCCGCGCCGCGGCCCCGCGATCTGGGCCGCGCCGGCGCCAACACCGGCACGGCGGCACGCCCGCCCGGACGCTGGTCGCCGGGTCGGCGCGGATGCCCGCGCTACCTTCGCCCCGAGCTGAGTGTGCTTCGCGCGGGGTTCGCGGGGCAGACAGCGGGGCAGGCCCGAACGGGCGGCCGCGGGGGCGCCCCGCTTGTGCCCCACTGCGAGGCCCCCCGGAGGCGAGCTGGATCAGGCGTAGATGTGCCGGGGCGGCGCGGTGGCGTGAGTGGCCCGTGAAATCATTACCAAGGGCCGGGGGCGCGGTGCCCTTCCCCTCCGCGGGTTGGCCGAGAACGAGGGGCAGAGGCCGGGGGTGACGCGCGCCCCCCGACTGGGGGCCGCATTCGTCGGCGCCCTCCGGGCAGCTCACCCCAGGGTGAGGCCCGCAAGGCGAGTACTAACGCGGGCGGGCCGACGTTCGGCGCGGCGGGCGTGGGTCCACCGGGCGGTGCACAGCAGGCGCGGTGCCGAGCGCGCGGCGGAGGCGCCGGGTGCGGTGTTCGTCGCGCTCAGGCGCGCGCAGCGCCGGAGCGCGCCTGCCGCGACTGATGCCGCGGCCGAGCGGTTAGCGGGGGCGGGTCGGCGCACGGCTCCGGGGGTGCCCTCTTGCGGCCGGGGTGAAGCCGCCGTCGGAGGGACCCCGGGCGTGCGGGCTCACCCGTGCTTGGCGACCCGGGGGCCCTTGAGGTGATGCGGGGGGGGCCCGGCCGCGGTCCCTCGTATCGCTTTGCAGGCTAGGCGCATGCGGGGCGGCGCAGCGTGTGCCGCGGCAGGAGGATTGCGGCGGCCCGGCGCAAAGACCGGACGGGGGGCTCGTTGCTGTGTGGCACCGCGGCGCCACTGTGGGCAGGACCGGGCTCGGGGAATGGGTGCGGGGGCGGGTATGTCGGGGCGGTTGCTGCAAGCGGTCGGACCGGGCAACGGTCGGCGGGCGCTGACGCTTCGCGCGGGCGTCGGCGGTCGGACCCGGGCCGTCGCCGAGCCACGTACCGGACCTGGAGGACTACTCGCGCGCCCCGCACGTGGGGCCTCCGAGTCCCGCCCCGGGGCGCCGGTCGGGATCAAGGTCACTACCCGGAGATCGGCCGGTGCCAGATGCGGCGCGGCCGGTAGTCGGGGTTGCCCTGGGGCAGGGGAGGGCGCCCGCGTGCCTCCTTGCCCCGCCGGCTTCGACTGAGGACCCCCCCACGGCGCAGCGCCTCTCCCGGATGTGCCGACCAAGCTGCTTACTCCCCCCCCCCACGGGGCGGCCACGCCGCCCCGGGGCGCCTGGGCCCCGCGGGCTAGGAGG"/>
                        <sequence id="seq_ARLP-62" taxon="ARLP-62" totalcount="4" value="AGGGCCGGAGGTGCCCGCGCCGTGCGCCCCCGGACACCATGGCCCTCTGTCCACGTAGGGGGGGGCACGGGGCGCGGGAGGGTGGGGGGGGGGGGGGAGTGCCGAGTCCGCCCGGGGGGAGCGGCCCTGGACCGCGCGCGTCCCGGTCCTGCGCTACTGTCCCGCCCCCCCCCACGAGACGGGCACCGCGCCAGGGAGGGCGAAACCCCGCAGCCGAGACGTCGCCGCCACCTGGTGCAACGCCTACCCTGGGGCCGCTCGACGACGGCGCCGGAGCGTTGGTGCCATAGCAGCGTACGGGGGCGGATGCGGGGGGGCCGCACTCGCGCCGCCTACGGGCGCGATCCACCATGGGCGGGTGCGTGGATGGCTTCTGGATCGCTCCAGGAGAACTCCGACTAGCAGTTGCGCGGCCAAGGCCGCCCGCGGCAGGCGGCCGACGGATGGGACGCCGCTCGGCACTTGGTCCAGGCCAGCGGCACGCCGGCCGCCGCGGGCCCACGGATACCCGCCCAGAAAGCAAACGCCGCCCCGGAGATGCGCGCTCCCCACAGGGATAGCCCGAGGGCCGGCCCGCGAGCTCAGCTCCCCGCCGCCCCGCGGTGCGCATGCGAGTCCGAGCGCCAGCGGATACCCTCCCCTACCCCCTGCCGGCCGGCCGGTGGGGGTAACTTCCGCGGTCTCGCCAGGGCCACAGCTTCCGGGCACCGCGCACCGCGATAGCGGCTGCGCCGAATCGGGCTCCTAGGCCCACGGTCCCGGGCGGGGCCGACCAACCGTCCCAACGACACTCCAAGCCATCCACTCGAGAAAACATGGCTACAGCGACGCCGTCGACCCACGCAGGGCGCGCCGCGCCGCGGCCCCGCGATCTGGGCCGCGCCGGCGCCGACACCGGCACGGCGGCACGCCCGCCCGGACGCTGGTCGCCGGGTCGGCGCGGATGCCCGCGCTACCCTCGCCTCGAGCTGAGTGTGCTTCGCGCGGGGTTCGCGGGGCAGACAGCGGGGCAGGCCCGAACGGGCGGCCGCGGGGGCGCCCCGCTTGTGCCCTACTGCGTGGCCCCCCAGAGGCGAGCTGGATCAGGCGCAGATGGGCCGGGGCGGTACGGTGGCGTGAGTGGCCCGTGAAGTCATTACCAAGGGCCGGGGGCGCGGTGCCCTTCCCCTCCGCGGGTTCGCCGAGAGCAAGGGGCAGAGGCCGGGGGTGACGCGCGCCCCCCGACTGGGGGCCGCATTCGTCGGCGCCCTCCGGGCAACTCACCCCAGGGTGAGGCCCGCAAGGCGAGTGTTAACGCGGGCGGGCCGACGTTCGGCGCGGCGGGCGTGGGTCCACCGGGCGGTGCACAGCAGGCGCGGTGCCGAGCGGGCGGCGGAGGCGCCGGGCGCGGTGTTCATCGCGCTCAGGCGCGCGCAGCGCCGGAACGCGCCTGCCGCGACTGATGCCGCGGCCGAGCGGTTAGCGGGGGCGGGTCGGCGCACGGCTCCGGGGGTGCCCTCTTGCGGCCGGGGTGAAGCCGTCATCGGAAGGACCCCGGGCGTGCGGGCTCACCCGTACTCGGCGACCCGGGGGCCCTTGAGGTGGTGCGGGGGGGGCCCGGCCGCGGTCCCTCGTATCGCCTTGCAAGCTAGGCGCATGCGGGGCGGCGCAGCGTGTGCCGCGGCAGGAGGATCGCAGCGGCTCGGCGCCAAGACCGGACGATGTGCTCGTTGCTGTGTGGCACCGCGGCGCCACCGCGGGCAGGACCGGGCTCGGGGAATGGGTGCGGGGGCGGGTATGTCGGGGCGGTCGCCACAAGCGGTCGGACCGGGCAACGGTCGGCGGGCGCTGACGCTTCGCGCGGGCGTCGACGGTCGGACCCGGGCCGTCGCCGAGCCACGTCCCGGACCTGGAGGGCTACTCGCGCGCCCCGCACGTGGGGCCTCCTAGTCCCGCCCCGGGGCGCCGGTCGGGATCAAGGTCACTACCCGGGGATCGGCCGGTGCCAGATGCGGCGCGGACGGTAGTCGGGGTTGCCCTGGGGCGGGGGAGGACGCCCGCGTGCCTCCTTGCCCCGCCGGCTGCGACTGAGGATCCCCCCACGGCGAAGCGCCTCTCCCGGATGTACCGACCAAGCCGCCTGCTCCCCCCCCCCACGGGGCGGCCACTCCGCCCCGGGGCGCCTGGGCCCCGCGGGCTAGGAGG"/>
                        <sequence id="seq_ARLP-68" taxon="ARLP-68" totalcount="4" value="AGGGCCGGGGGTGCCCGCGCCGTGCGCCCCCGGACACCATGGCCCTCTGTCCGCGTAGGGGGGGGCACGGGGCGCGGGGGGGTGGGGGGGGGGGGGGAGTACCGAGCCCGCCCGGGGAAAGCGGCCCCGGACCGCGCGCGCCCCGGTTCTGCGCTGCTGTCCCGCCCCCCCCCACGAGACGGGCATCGCGCCTGGGAGGGTGAAGCCCCGCAGCCGTTACGTCGCCACCACCTAGTGCAACGCCTATCCTGGGGCCGTTCTACGACGGCGCCGGAGCGTTGGCGCCATAGCAGCGTACGGGGGCGGATGCGGTGGGGCCGAACTCGCGCCGCCTAAGGGCGCGATCCACCACGGGCGGGTGCGTGGATGGCTTCCGGATCGCTCCATGAGAACTACGACTAGCAGTTGCGCGGCCAAGGCCGCCCGCGGCGGGCGGCCGACGAATGGGACGCCGCTCTGCACTTGGTCCAGGCCAGCGCCACGCCGGCCGCTGCGGGCCCACGGAGACCCGCCCAGAAAGCAAACGCCGCCCCGGAGATGCGCGCCCCCCACTGGGATCGCCCGAGGGCCGGCCCGCGAGCCCAGCTCCCCGCCGCCGCGCGGTGCGCATGCGAGTCCGAGCGCCAGCGGCCACCCTCCCCTACCCCCTGCCGACCAGCCGGCGGGGGTGACTTCCGTGGTCTCGCCGGGGCCACAGCTTCCGGGCACCGCGCACCGCGATAGCGGCTGCGCCGAATCGGGCGCCTGGGCCCACGGTCCCGGTCGGGGCCGACCAACCGTCCCAACGACACTCCAAGCCATCCACCGGAGCAAACATGGCTATGGCGACGGCGTCGACCCACGCAGGGCGCGCCGCGCCGCGGCCCCGCGATCTGGGCCGCGCCGGCGCCAACACCGGCACGGCGGCACGCCCGCCCGGACGCTGGTCGCCGGGTCGGCGCGGATGCCCGCGCTACCCTCGCCCCGAGCTGAGTGTGCGTCGCGCGGGGTTCGCGGGGCAGACAGCGGGGCAGGCCCGAATGGGCGGCCGCGGGGGCGTCCCGCTTGTGCCCCACTGCGTGGCCCCCCGGAGGCGAGCTGGATCAGGCGTAGATGGGCCGGGGCGGCGCGGTGGCGTTAGTGGCCCGTGAAATCATTACCAAGGGCCGGGGGCGCGGTGCCCTTCCCCTCCGCGGGTTGGCCGAGAACGAGGGGCAGAGGCCGGGGGTGACGCGCGCCCCCCGAGTGGGGGCCGCATTCGTCGGCGCCCTCCGGGCAGCTCACCCCAGGGTGAGGCCCGCAAGGCGAGTACTAACGCGGGCGGGCCGACGTTCGGCGCGGCGGGCGTGGGTCCACCGGGCGGTGCACAGCAGGCGCGGTGCCGAGCGGGCGGCGGAGGCGCCGGGTGCGGTGTTCGTCGCGCTCAGGCGCGCGCAGCGCCGGAGCGCGCCTGCCGCGACTGATGCCGCGGCCGAGCGGTTAGCGGGGGCGGGTCGGCGCACGGCTCCGGGGGTGCCCTCTTGCGGCCGGGGTGAAGCCGCCGTCGGAGGGACCCCGGGCGTGCGGGCTCACCCGTGCTCGGCGACCCGAGGGCCCTTGAGGTGATGCGGGGGGGGCCCGGCCGCGGTCCCTCGTATCGCCTTGCAGGCTAGGCGCATGCGGGGCGGCGCAGCGTGTGCCGCGGCAGGAGGATTGCGGCGGCCCGGCGCAAAGACCGGACGGGGGGCTCGTTGCTGTGTGGCACCGCGGCGCCACTGTGGGCAGGACCGGGCTCGGGGAATGGGTGCGGGGGCGGGTATGTCGGGGCGGTTGCTGCAAGCGGTCGGACCGGGCAACGGTCGGCGGGCGCTGACGCTTCGCGCGGGCGTCGGCGGTCGGACCCGGGCCGTCGCCGAGCCACGTACCGGACCTGGAGGACTACTCGCGCGCCCCGCACGTGGGGCCTCCGAGTCCCGCCCCGGGGCGCCGGTCGGGATCAAGGTCACTACCCGGAGACCGGCCGGTGCCAGATGCGGCGCGGCCGGTAGTCTGGGTTGCCCTGGGACGGGGGAGGGCGCCCGCGTGCCTCCTTGCCCCGCCGGCTTCGACTGAGGACCCCCCCACGGCGCAGCGCCTCTCCCGGATATGCCGACCAAGCTGCTTACTCCCCCTCCCCACGGGGCGGCCACGCCGCCCCGGGGCGCCTGGGCCCCGCGGGCTAGGAGG"/>
                        <sequence id="seq_ARLP-73" taxon="ARLP-73" totalcount="4" value="AGGGCCGGGGGTGCCCGCGCCGTGCGCCCCCGGACACCATGGCCCTCTGTCCGCGTAGGNNGGGGCACGGGGCGCGGGGGGGTGGGGGGGGGGGGGGAGTACCGAGCCCGCCCGGGGAAAGCGGCCCCGGACCGCGCGCGCCCCGGTTCTGCGCTGCTGTCCCGCCCCCCCCCACGAGNCGGGCATCGCGCCTGCGAGGGTGAAGCCCCGCAGCCGTTACGTCGCCACCACCTNGTGCAACGCCTATCCTGGGGCCGTTCGACGACGGCGTCGGAGCGTTGGCGCCATAGCAGCNTACGGGGGCGGATGCGGTGGGGCCGCACTNGCGCCGCCTAAGGGCGCGATCCACCACGGGCGGGTGCGTGGATGGCTTCCGGANCGCTCCATGAGAACTCCGACTAGCAGTTGCGCGGCCAAGGCCGCCCGCGGCGGGTGGCCGACGGATGGGACGCCGCTCGGCACTCGGTCCAGGCCAGCGGCACGCCGGCCGCTGCGGGCCCACGGAGACCCGCCCAGAAAGCAAACGCCGCCCCGGAGATGCGCGCCCCCCACAGGGATAGCCCGAGGGCCGGCCCGCGAGCCCAGCTCCCCGCCNCCGCGCGGTGCGCATGCGAGTCCGAGCGCCAGCGGCCACCCTCCCCTACCCCCTGCCGGCCAGCCGGCGGGGGTGACTTCCGTGGTCTCGCCGGGGCCACAGCTTCCGGGCACCGCGCACCGCGATAGCGGCTGCGCCGAATCGGGCGCCTGGGCCCACGGTCCCGGTCGGGGCCGACCAACCGTCCCAACGACACTCCAAGCCATCCACCGGAGCAAACATGGCTACGGCGACGGCGTCGACCCACGCAGGGCGCGCCGCGCCGCGGCCCCGCGATCTGGGCCGCGCCGGCGCCAACACCGGCACGGCGGCACGCCCGCCCGGACGCTGGTCGCCGGGTCGGCGCGGATGCCCGCGCTACCCTCGCCCCGAGCTGAGTGTGCTTCGCGCGGGGTTCGCGGGGCAGACAGCGGGGCAGGCCCGAACGGGCGGCCGCGGGGGCGCCCCGCTTGTGCCCCACTGCGTGGCCCCCCGGAGGCGAGCTGGATCAGGCGTAGATGGGCCGGGGCGGCGCGGTGGCGTGAGTGGCCCGTNAAATCATTACCAAGGGCCGGGGGCGCGGTGCCCTTCCCCTCCGCGGGTTGGCCGAGAACGAGGGGCAGAGGCCGGGGGTGGCGCGCGCCCCCCGACTGGGGGCCGCATTCGTCGGCGCCCTCCGGGCAGCTCACCCCAGGGTGAGGCCCGCAAGGCGAGTACTAACGCGGGCGGGCCGACGTTCGGCGCGGCGGGCGTGGGTCCACCGGGCGGTGCACAGCAGGCGCGGTGCCGAGCGGGCGGCGGAGGCGCCGGGTGCGGTGTTAGTCGCGCTCAGGCGCGCGCAGCGCCGGAGCGCGCCTGCCGCGACTGATGCCGCGGCCGAGCGGTTAGCGGGGGCGGGTCGGCGCACGGCTCCGGGGGTGCCCTCTTGCGGCCGGGGTGAAGCCGCCGTCGGAGGGACCCCGGGCGTGCGGGCTCACCCGTGCTCGGCGACCCGGGGGCCCTTGAGGTGATGCGGGGGGGGCCCGGCCGCGGTCCCTCGTATCGCCTTGCAGGCTAGGCGCATGCGGGGCGNCGCAGCGTGTGCCGCGGCAGGAGGATTGCGGNGGCCCGGCGCNAAGACCGGACGGGGGGCTCGTTGCTGTGTGGCACCGCGGCGCCACTGTGGGCAGGACCGGGNTCGGGGANTGGGTGCGGGGGCGGGTATGTCGGGGCGGTTGCTGCAAGCGGTCGGACCGGGCAACGGTCGGCGGGCGCTGACGCTTCGCGCGGGCGTCGGCGGTCGGACCCGGGCCGTCGCCGAGCCACGTATCGGACCTGGAGGACTACTCGCGCGCCCCGCACGTGGGGCCTCCGAGTCCCGCCCCGGGGCGCCGGTCGGGATCAAGGNCACTACCCGGAGATCGGCCGGTGCCAGATGCGGCGTGGCCGGTAGTCGGGGTTGCCCTGGGGCGGGGGAGGGCGCCCGCGTGCCTCCTTGCCCCGCCGGCTTCGACTGAGGACCCCCCCACGGCGCAGCGCCTCTCCCGGATNTGCCGACCAAGCTGCTTACTCCCCNCCCCCACGGGGCGGCCACGCCGCCCCGGGGCGCNTGGGCCCCGCGGGCTAGGAGG"/>
                        <sequence id="seq_ARLP-74" taxon="ARLP-74" totalcount="4" value="AGGGCCGGGGGTGCCCGCGCCGTGCGCCCCCGGACACCATGGCCCTCTGTCCGCGTAGGGGGGGGCACGGGGCGCGGGGGGGTGGGGGGGGGGGGGGAGTACCGAGCCCGCCCGGGGAAAGCGGCCCCGGACCGCGCGCGCCCCGGTTCTGCGCTGCTGTCCCGCCCCCCCCCACGAGACGGGCATCGCGCCTGCGAGGGTGAAGCCCCGCAGCCGTTACGTCGCCACCACCTAGTGCAACGCCTATCCTGGGGCCGTTCGACGACGGCGTCGGAGCGTTGGCGCCATAGCAGCGTACGGGGGCGGATGCGGTGGGGCCGCACTCGCGCCGCCTAAGGGCGCGATCCACCACGGGCGGGTGCGTGGATGGCTTCCGGATCGCTCCATGAGAACTCCGACTAGCAGTTGCGCGGCCAAGGCCGCCCGCGGCGGGTGGCCGACGGATGGGACGCCGCTCGGCACTCGGTCCAGGCCAGCGGCACGCCGGCCGCTGCGGGCCCACGGAGACCCGCCCAGAAAGCAAACGCCGCCCCGGAGATGCGCGCCCCCCACAGGGATAGCCCGAGGGCCGGCCCGCGAGCCCAGCTCCCCGCCGCCGCGCGGTGCGCATGCGAGTCCGAGCGCCAGCGGCCACCCTCCCCTACCCCCTGCCGGCCAGCCGGCGGGGGTGACTTCCGTGGTCTCGCCGGGGCCACAGCTTCCGGGCACCGCGCACCGCGATAGCGGCTGCGCCGAATCGGGCGCCTGGGCCCACGGTCCCGGTCGGGGCCGACCAACCGTCCCAACGACACTCCAAGCCATCCACCGGAGCAAACATGGCTACGGCGACGGCGTCGACCCACGCAGGGCGCGCCGCGCCGCGGCCCCGCGATCTGGGCCGCGCCGGCGCCAACACCGGCACGGCGGCACGCCCGCCCGGACGCTGGTCGCCGGGTCGGCGCGGATGCCCGCGCTACCCTCGCCCCGAGCTGAGTGTGCTTCGCGCGGGGTTCGCGGGGCAGACAGCGGGGCAGGCCCGAACGGGCGGCCGCGGGGGCGCCCCGCTTGTGCCCCACTGCGTGGCCCCCCGGAGGCGAGCTGGATCAGGCGTAGATGGGCCGGGGCGGCGCGGTGGCGTGAGTGGCCCGTGAAATCATTACCAAGGGCCGGGGGCGCGGTGCCCTTCCCCTCCGCGGGTTGGCCGAGAACGAGGGGCAGAGGCCGGGGGTGGCGCGCGCCCCCCGACTGGGGGCCGCATTCGTCGGCGCCCTCCGGGCAGCTCACCCCAGGGTGAGGCCCGCAAGGCGAGTACTAACGCGGGCGGGCCGACGTTCGGCGCGGCGGGCGTGGGTCCACCGGGCGGTGCACAGCAGGCGCGGTGCCGAGCGGGCGGCGGAGGCGCCGGGTGCGGTGTTAGTCGCGCTCAGGCGCGCGCAGCGCCGGAGCGCGCCTGCCGCGACTGATGCCGCGGCCGAGCGGTTAGCGGGGGCGGGTCGGCGCACGGCTCCGGGGGTGCCCTCTTGCGGCCGGGGTGAAGCCGCCGTCGGAGGGACCCCGGGCGTGCGGGCTCACCCGTGCTCGGCGACCCGGGGGCCCTTGAGGTGATGCGGGGGGGGCCCGGCCGCGGTCCCTCGTATCGCCTTGCAGGCTAGGCGCATGCGGGGCGGCGCAGCGTGTGCCGCGGCAGGAGGATTGCGGCGGCCCGGCGCAAAGACCGGACGGGGGGCTCGTTGCTGTGTGGCACCGCGGCGCCACTGTGGGCAGGACCGGGCTCGGGGAATGGGTGCGGGGGCGGGTATGTCGGGGCGGTTGCTGCAAGCGGTCGGACCGGGCAACGGTCGGCGGGCGCTGACGCTTCGCGCGGGCGTCGGCGGTCGGACCCGGGCCGTCGCCGAGCCACGTATCGGACCTGGAGGACTACTCGCGCGCCCCGCACGTGGGGCCTCCGAGTCCCGCCCCGGGGCGCCGGTCGGGATCAAGGTCACTACCCGGAGATCGGCCGGTGCCAGATGCGGCGTGGCCGGTAGTCGGGGTTGCCCTGGGGCGGGGGAGGGCGCCCGCGTGCCTCCTTGCCCCGCCGGCTTCGACTGAGGACCCCCCCACGGCGCAGCGCCTCTCCCGGATGTGCCGACCAAGCTGCTTACTCCCCCCCCCCACGGGGCGGCCACGCCGCCCCGGGGCGCCTGGGCCCCGCGGGCTAGGAGG"/>
                        <sequence id="seq_Airaku-2" taxon="Airaku-2" totalcount="4" value="AGGGCCGGGGGGGCCCGCGTCGCGCGCCCCCGGACACCATGGCCCTCTGTCCGCGTAGGGGGGGGCACGGGGCGCGGGGGGGTGGGGGGGGGGGGGGAGTGCCGAGCCCGCCCGGGGGGAGCGGCCCTGGACCGCGCGCGCCCCGGTCCTGCACTGCGGTCCCGCCCCCCCCCACGAGACGGGCACCGCGCCTAGGAGGGCGAAACCCCGCAGCCGAGACGTCGCCGCCACCTAGTGCAACGCCTACCCTGGGGCCGCTCGACGACGGCGCCGGAGCGTTGGCGCCATAACAGCGTACGAGGGCGGAAGCGGGGGGGCCGCACTCGCGTCGCCTACGGGCGCGATCCACCACGCGCGGGTGCGTGGATGGCTTCCGGATCGCTCCATGAGAACTCCGACTAGCAGTTGCGCGGCCAAGGCCTCCCGCGGCGGGCGGTCGACGGATGGGACGCCGCTCGGCACTTGGTTCAGGCCAGCGGCACGCCGGCCGCCGCGGGCCCACGGAGACCCGCCCAGAAAGCAAACGCCGCCCCGGAGATGCGCGCCCCCCACAGGGATAGCCCGAGGGCCGGCCCGCGAGCCTAGCTCCCCGCCGCCGCGCGGTGCGCATGCGAGTCCGAGCGCCAGCGGACACCCTCCCCTACCCCCTGCCGGCCAGCCGGTGGGGATGACTTCCGTGGTCTCGCCAGGGCCACAGCTTCCAGGCACGGCGCACCGCGATAGCGGCTGCGCCGAATCGGGCTCCTGGGCCCACGGTCCCGGGCGGGGCCGACCAACCGTCCCAACGACACTCCAAGCTATCCACTCGAGCAAACATGGCTACGGCGATGGCGTCTACCCACGCAGGGCGCGCCGCGCCGCGGCCCCGCGATTTGGGCCGCGCCGGCGCCAACACTGGCACGGCGGCACGCCCGTCCGGATGCTGGTCGCCGGGTCGGCGCGGATGCCCGCGCTACCCTCGCCTCGAGCTGAGTGTGCTTTGCGCGGGGTTCGCGGGGCAGACAGCGGGGCAGGCCCGAACGGGCGGCCGCGGGGGCGCCCCGCTTGTGCCCCACTGCGTGGCCCCCCAGAGGCGAGCTGGATCAGGCGCANNNGGGCCGGGGCGGCGCGGTTGCGTGAGTGGCCCGTGAAATCATTACCAGGGGTCGGGGGCGCGGTGCCCTTCCCCGTCGCGGGTTCGCCGAGAGCGAGGGGCAGAGGCCGGGGGTGACGCGCGCCCCCCGACTGGGGGCCGCATTCGTCGGCGCCCTCCGGGCAGCTCACCCCAGGGTGAGGCCCGCAAGGCGAGTGCTAACGCGGGCGGGCCGACGTTCGGCGCGGCGGGCGTGGGTCCACCGGGCGGGGCACAGCAGGCGCGGTGCCGAGCGGGCGGCGGAGGCGCCGGGTGCGGTGTTCGTCGCGCTCAGGCGCGCGCAGCGCCGGAACGCGCCTGCCGAGACTGATGCCGCGGCCGAGCGGTTAGCGGGGGCGGGTCGGCGCACGGCTGCGGGGGTGCCCTCTTGCGGCCGGGGTGAAGCCGCCGTCGGAGGGACCCCGGGCGTGCGGGCTCACCCGTGCTCGGCGACCCAGGGGCCGTTGAGGTGATGCGGGGGGGGCCCGGCCGCGGTCCCTCGTATCGCCTTGCAGGCTAGGCGCATGCGAGGCGGCGCAGCGTGTGCCGCGGCAGGAGGATTGCGGCGGCCCGGCGCCAAGACCGGACTGGGGGCTCGTTGCTGTGTGGCACCGCGGTGCCACCGCGGGCAGGACCGGGCTCGGGGAATGGGTGCGGGGGCGTGTATGTCGGGGCGATCGCCGCAAGCGGTCGGACCGGGCAACGGTCGGCGGGTGCTGACGCTTCGCGCGGGCGTCGGCGGTCGGACCCGGGCCGTCGCCGAGCCACGTACCGGACCTGGAGGGCTACTCGCGCGCCCCGCACGTGGGGCCTCCGAGTCCCGGCTCGGGGCGCCGGTCGGGATCAAGGTCACTACCCGGAGATCGGCCGGTGCCAGATGCGGCGCGGACGGTAGTCGGGGTCGCCCTGGGGCGGGGGAGGGCGCCCGCGTGCCTCCTTGCCCCGCCGGCTGCGACTGAGGACCCCCCCACGGCGCAGCGCCTCTCCCGGATGTGCCGACCAAGCCGCCTACTCCCCCCCCCCACGGGGCGGCCACGCCGCCCCGGGGCGCCTGGGCCCCGCGGGCTAGGAGG"/>
                        <sequence id="seq_Airaku-3" taxon="Airaku-3" totalcount="4" value="AGGGCCGGGGTTGCCCGCGCCGTGCGCCCCCGGACACCATGGCCCTCTGTCCGCGTAGGGGGGGGCACGGGGCGCGGGGGGGTGGGGGGGGGGGGGGAGTGCCGAGCCCGCCCGGGGGGAGCGGCCCTGGACCGCGCGCGCCCCGGTCCTGCGCTGCTGTCCCGCCCCCCCCCACGAGACGGGCACCGCGCCTGGGAGGGCGAAACCCCGCAGCCGAGACGTCGCCGCCACCTAGTGCAACGCCTACCCTGGGGCCGCTCGACGACGGCGCCGGAGCGTTGGCGCCATAGCAGCGTACAGGGGCGGATGCGGGGGGGCCGCACTCGCGCCGCCTACGGCCGCGATCCACCACGGGCGGGTGCGTGGATGGCGTCCGGATCGCTCTATGAGAACTCCGACTAGCAGTTGCGCGGCCAAGGCAGCCCGCGGCGGACGGCCGACGGATGGGACGCCGCTCGGCACTTGGTCCAGGCCAGCGGCACGCCGGCCGCCGCGGGCCCACGGAGACCCGCCCAGAAAGCAAACGCCGCCCCGGAGATGCGCGCCCCCCACAGGGGTAGCCCGAGGGCCGGCCCGCGAGCCCAGCTCCCCGCCGCCGCGCGGTGCGCATGCGAGTCCGAGCGCCAGCGGACACCCTCCCCTACCCCCTGCCGGCCAGCCGGTGGGGGTGACTTCCGTGGTCTCGCCAGGGCCATAGCTTCTGGGCACCGCGCACCGCGGTAGCGGCTGCGCCGAATCGGGCTCCTGGGCCCACGGTCCCGGGCGGGGCCGACCAACCGTCCCAACGACATTCCAAGCCATCCACTCGAGCAAATATGGCTACGGCGACGGCGTCGACCCACGCAGGGCGCGCCGCGCCGCGGCCCCGTGATCTGGGCCGCGCCGGCGCCAACACCTGCACGGCGGCACGCCCGCCCGGACGCTGGTCGCCGGGTCGGCGCGGATGCCCGCGCTACCCTCGCCTCGAGCTGAGCGTGCTTCGCGCGGGGTTCGCGGGGCAGACAGCGGGGCAGGCCCGAACGGGCGGCCGCGGGGGCGCCCCGCTTATGTCCCACTGCGTGGCCCCCCAGAGGCGAGCCGGATCAGGCGCAGATGGGCCGGGGCGGCGCGGTGGCGTGAGTGGCCCGTGAAATCATTACCAGGGGCCGGGGTCGCGGTGCCCTTCCCCGCCGCGGGTTCGCCGAGAGCGAGGGGCAGAGGCCGAGGGTGACGCACGCCCCCCGACTGGGGGCCGCATTCGTCGGCGCCCTCCGGGAAGCTCACCCCAGGGGGAGGCCCGCAAGGCGAGTGCTAACGCGGGCGGGCCGACGTTCGGCGCGGCGGGCATGGGTCCACCAGGCGGTGCACAGCAGGCGCGGTACCGAGCGGGCGGCGGAGGCGCCGGGTGCGGTGTTCGTCGCGCTCAGGCGCGCGCAGCGCCGGAACGCGCCTGCCGCGACTGATGCCGCGGCCGAGCGGTTAGCGGGGGCGGGTCGGCGCAGGGCTCCGAAGGTGCCCTCNTGCGGCCGGGGTGAAGCCGCCGTCGGAGGGACCCCGGGCGTGCGGGCTCACCCGTGCTCGGCGACCCGGGGGCCCTTGAGGTGATGCGGGGGGGGCCCGGCGGCGGTCGCTCCCATCGCCTTGCAGGCTAGGCGCATGCGAGGCGGTGCAGCGTGTGCCGCGGCAGGAGGATTGCGGCGGCCCGGCGCCAAGACCGGACGGGGGGCTCGTTGCTGTGTGGCACCGCGGCGCCACCGCGGGCAGGACCGGGCTCGGGGAATGGGTGCGGGGGCGGGTATGTAGGGGCGGTCGTCGCGAGCGGTCGGACCGGGCAACGGTCGGCGGGCGCTGACGCTTCGCGCGGGCGTCGGCGGTAGGACCCGGGCCGTCGCCGAGCCACGTACCGGACCTGGAGGGCTACTCGCGCGCCCCGTTCGTGGGGCCTCCGAGTCCCGCCCCGGGGCGCCGGTCGGGATCAAGGTCACTACCCGGAGATCGGCCGGTGCCAGATGCGGCGCGGACGGTGGTCGAGGTTGCCCTGGGGCGGGGGAGGGCGCCCGCGTGCCTCCTTGCCCCGCCGGCTGCGACTAAGGACCCCCCCACGGCGCAGCGCCTCTCCCGGATGTGCCGACCAAGCCGCCTACTCCCCCCCCCCACGGGGCGGCCACGCCGCCCCGGGGCGCTTGGGCCCCGCGGGCTAAGAGG"/>
                        <sequence id="seq_BP" taxon="BP" totalcount="4" value="GGAACCGGGGGTGCCTGCGCCGTGTGCCCCCGGACACCATGGCCCTCTGTCCGCGTAGGAGGGGACACGGGGCGCGGGGGGGTGGGGGGGGGGANGGAGTGCCGAGCCCGTTCGGGGGGAGTGGCCCTGGACCGCGCACGCCCCGGTCCTGCGCTGCTGNCCCGCCCCCCCCCACGAGGCAGGCACCGTGCCTGGGAGGGCGAAACCCCGCAGCCGAGACGTCGCTGCCACCTAGTGCAACGCCTACCCTGGGGCCGCTCGACGACGGCGCCGGAGCGTTGGCGCCATAGCAGCGTACGGGGGCGGATGCGGGAGGGCCGCACTCGCGCCGCCTACGGGCGCGATCCACCACGGGCGGGTGCGTGGATGGCTTCCGGATCGCTCCATGAGAACTCCGACTAGCAGTTGCGCGGCCAAGGCCGCCCGCGGCGGGCGGCCGACGGATGGGCCGCCGCTCGGCACTTGGTCCAGGCCAGCGGCACGCCGGCCGCCGCGGGCCCACGGAGACCCACCCAGAAAGCAAACGCCGCCCCGGAGACGCGCGCCTCCCACAGGGACAGCCCGAGGGCCGGCCCGCGAGCCCAGCTCCCCGCCGCCGCGCGGTGCGCATGCGAGTCCGAGCGCCAGCAGACACCCTCCCCTACCCCCTGCCGGCCAGCCGGCGGGGGTGACTTCCGTGGTCTCGCCAGGGCCACAGCTTCCGGGCACCGCGCACCGCGATAGCGGCTGCGCCGAATCGGGCGCCTGGGCCCACGGTCCCGGGCGGGGCCAACCAACCGTCCCAACGACACTCCAAGCCATCCACTGGAGCGAACATGGCTACGGCGACGGCGTCGAGCCACGTAGGGCGCGTCGCGCCGCGGCCCCGCGATCTGGGCCGCGCCGGCGCCAACACCGGCACGGCGGCACGCCCGCCCGGACGCTGGTCGCCGGGTCGGCGCAGATGCCCGCGCTGCCCTTGCCCCGAGCTGAGTGTGCTTCGCGCGGGGTTCGCGGGGCAGACAGCGGGGCAGGCCCGAACGGGCGGCCGCGGGGGCGCCACGCTTGTGCCCCGCTGCGTGGCCCCCCAGACGCGAGCTGGATCAGGCGCAGATGGGCCGGGGCGGCGCGGTGGCGTGGGTCGCCCGTGAAATCATTACCAAGGGCCGGGGGCGNGGTGCCCTTCCCCTCCGCGGGTTCTCCGAGAGCGAGGGGCAGAGGCCGGGGGTGACGCGCGCCCCCCAACTGGGGGCCGCATTCATCGGCGCCCTCCGGGCAGCTCACCCCAGGGTGAGGCCCGCAAGACGAGTGCTAACGCGGGCGGGCCGACGTTCGGCGAGACGGGCGTGGGCCCCCCGGGCGGTGCACAGCAGGCGCGGTGCCGAGCGGGCGGCGGACGCGCCGGGTGCGGTGTTCGTCGCGCTCAGGCGCGCACAGCGCCGGAACGCGCCTGCCGCGACTGATGCCGCGGCCGAGCGGTTAGCGGGGNCGGGTCGGCGCACGGCTCCGGGGGTGCCTTCTTGCGGCCGGGGTGAAGCCGCCGTCGGAGGGACCCCGGGCGTGCGGGCTCACCCGTGCTCGGCAACCCGGGGGCCCTTGAGGTGATGCGAGGGGGGCCCGGCCGCGGTCCCTCGTATCGCCTTGCAGGCTAGGCGCATGCGGGGCGGNGCAGCGTGTGCCGCGGCAGGAGGATTGCGGCGGCCCGGCGCCAAGACCGGACGGGGGGCTCGTTGCTGTGTGGCACCGCGGCGCCACCGCGGGCAGGACCGGGCTCGGGGAATGGGTGCGGGGGCGGGTATGTCGGGGCGGTCGCCGCAAGCGGTCGGGCCGGGCAACGGTCGGCGGGCGCTGACGCTTCGCGCGGGCGTCGGCGGTCGGACCCGGGCCGTCGCCGAGCCACGTACCGGACCTGGCGGGCTACTCGCGCGCCCCGCACGTGGGGCCTCCGAGTCCCGCCCCGGGGCGCCGGTCGGGATCAAGGTCACTACCCGGAGATCGGCCGGTGCCAGATGCGGCGCGGCCGGTAGCCGGGGTTGCCCTGGGGCGGGGGAGGGCGCCCGCGTGCCTCCTTGCCCCGCCGGCTGCGACTGAGGACCCCCCCACGGCGCAGCGCCTCTCCCGGATGTGCCGACCGAGCCGCCTACTCCCCCCCCCCACGGGGCGGCCACGCCGCCCCGGGGCGCCTGGGCCCCGCGGGCTAGGAGG"/>
                        <sequence id="seq_Bn7-39" taxon="Bn7-39" totalcount="4" value="GGGGCCGGGGGTGCCCGCGCCGTGCGCCCCCGGACACCATGGCCCTCTGTCCGTGTAGGGGGGGGCACGGGGCGCGGGGGGGTGGGGAGGGGGGGGGAGTGCCGAGCCCGCCCGGGGGGAGCGGCCCTGGACCGCGCGCGCCCCGGTCCTGCGCTGCTGTCCCGCCCCCCCCCACGAGGCGGGCACCGCGCCTGGGAGGGCGAAACCCCGCAGCCGAGACGTCGCCGCCACCTAGTGCAACGCCTACTCTGGGGCCGCTCGACGACGGCGCCAGAGCGTTGGCGCCATAGCAGCGTACGGGGGCGGATGCGGGAGGGCCGCACTCGCGCCGCCTACGGGCGCGACCCACCACGGGCGGGTGCGTGGATGACTTCCGGATCGCTCCATGAGAACTCCGACTAGCAGTTGTGCGGCCAAGGCCGCCCGCGGCGGGCGGCCGACGGATAGGACGCCGCCCGGCACTTGGTCCCGGCCAGCGGCGCGCCGGCCGCCGCAGGCCCACGGAGACCCGCCCAGAAAGCAAACGCGGCTCCGGAGATGCGCGCCCCCCACAGGGATAGCCCGAGGGCCGGCCCGCGAGCCCAGCTCCCCGCCGCGGCGAGGTGCGCATGCGAGTCCGAGCGCCAGCGGACACCCTCCCCTACCCCTTGCCGGCCAGCCGGCGGGGGTGACTTCCGTGGTCTCGCCAGGGCCACAGCTCCCGGGCACCGCACACCGCGATAGCGGCTGCGCCGAATCGGGCGCCTGGGCCCACGGTCCCGGGCGGGGCCGACCAATCGTCCCAACGACACTCCGAGCCATCCACTGGAGCAAACATGGCGACGGCGACGGCGTCGACCCACGCAGGGCGCGCCGCGCCGCGGCCCCGCGATCTGGGCCGCGTCGGCGCCAACACCGGCACGGCGGTACGCCCGCCCGGACGCTGGTCGCCGGGTCGGCGCGGATGCCCGCGTTACCCTCGCCCCGAGCTGAGTGTGCTTCACGCGGGGTTCGCGGGGCAGACAGCGGGGCAGGCCCGAACGGGCGGCCGCGGGGGCGCCCCGCTTGTGCCCCACTGCGTGGCCCCCCAGAGGCGAGCTGGATCAGGCGCAGATGGGCCGGGGCGGCGTGGTGGCGTGAGTGGCCCGTGAAATCATTACCAAGGCCCGGGGGCGCGGTGCCCTTCCCCTCCGCGGGTTCGCCGAGAGCGAGGGGCAGAGGCCGGGGGTGACGCGCGCCTCCCGACTGGGGGCCGCATTCGTCGGCGCCCTCCGGGCAGCTCACCCCAGGGTGAGGCCCGCAAGGCGAGTGCTAACGCGGGCGGGCCGACGTTCGGCGCGGCGGGCGTGGGCCCACCGGGCGGTGCACAACAGGCGCGGTGCCGAGCGGGCGCCGGACGCGCCGGGTGCGGTGTTCGTCGCGCTCAGGCGCGCGAAGCGCAGGAACGCGCCTGCCGCGACTGATGCCGCGGCCGAGCGGTTAACAGGGGCGGGTCGGCGCACGGCTCCGGGGGTGCCCTCTTGCGGCCGGGGTGAAGTCGCCGTGGGAGGGACCCCGGGCGTGCGGGCTCACCGGTGCTCGGCGACCCGGGGGACCTTCAGGTGATGCGGGGAGGGCCCGGCCGCGGTCCCTTGTATCACCTTGCAGGCTAGGCGCATGCGGGGCGGCGCAGCGTGTGCCGCGGCAGGAGGATTGCGGCGGCCCGGCGCCAAGACCGGACGGGGGGCTCGTTGCTGTGTGGCACCGCGGCGCCACCGCGGGCAGGACCGGGCTCGGGGAATGGGTGCGGGGGCGGGTATGTCGGGGCGGTCGCCGCAAGCGGTCGGACCGGGCAACGGTCGGGGGGCGCTGACGCTTCGCGCGGGCGTCGGCGGTCGGACCCGGGCCGTCGCCGAGCCACGTACCGTACCTGGCGGGCTACTCGCGCGCCCCGCACGTGGGGCCTCCGAGTCCCGCCCCGGGGCGCCGGTCGGGATCAAGGTCACTACCCGGAGATCGGCCGGTGCCGGATGCGGCGCGGCCGGTAGTCGGGGTTGCCCTGGGGCGGGGGAGGGCGCCCGCGTGCCTCCTTGCCCCGCCGGCTGCGACTGAGGACCCCCCCACGGCGCAGCGCCTCTCCCGGATGTGCCGACCGAGCCGCCTACTCCCCCCCCCCACGGGGCGGCCACGCCGCCCCGAGGCGCCTGGGCCCCGCGGGCTAGAAGG"/>
                        <sequence id="seq_Bn7-41" taxon="Bn7-41" totalcount="4" value="GGGGCCGGGGGTGCCCGCGCCGTGCGCCCCCGGACACCATGGCCCTCTGTCCGTGTAGGGGGGGGCACGGGGCGCGGGGGGGTGGGGAGGGGGGGGGAGTGCCGAGCCCGCCCGGGGGGAGCGGCCCTGGACCGCGCGCGCCCCGGTCCTGCGCTGCTGTCCCGCCCCCCCCCACGAGGCGGGCACCGCGCCTGGGAGGGCGAAACCCCGCAGCCGAGACGTCGCCGCCACCTAGTGCAACGCCTACCCTGGGGCCGCTCGACGACGGCGCCAGAGCGTTGGCGCCATAGCAGCGTACGGGGGCGGATGCGGGAGGGCCGCACTCGCGCCGCCTACGGGCGCGACCCACCACGGGCGGGTGCGTGGATGACTTCCGGATCGCTCCATGAGAACTCCGACTAGCAGTTGTGCGGCCAAGGCCGCCCGCGGCGGGCGGCCGACGGATAGGACGCCGCTCGGCACTCGGTCCCGGCCAGCGGCGCGCCGGCCGCCGCAGGCCCACGGAGACCCGCCCAGAAAGCAAACGCGGCTCCGGAGATGCGCGCCCCCCACAGGGATAGCCCGAGGGCCGGCCCGCGAACCCAGCTCCCCGCCGCGGCGAGGTGCGCATGCGAGTCCGAGCGCCAGCGGACACCCTCCCCTACCCCTTGCCGGCCAGCCGGCGGGGGTGACTTCCGTGGTCTCGCCAGGGCCACAGCTCCCGGGCACCGCGCACCGCGATAGCGGCTGCGCCGAATCGGGCGCCTGGGCCCACGGTCCCGGGCGGGGCCGACCAATCGTCCCAACGACACTCCGAGCCATCCACTGGAGCAAACATGGCGACGGCGACGGCGTCGACCCACGCAGGGCGCGCCGCGCCGCGGCCCCGCGATCTGGGCCGCGTCGGCGCCAACACCGGCACGGCGGTACGCCCGCCCGGACGCTGGTCGCCGGGTCGGCGCGGATGCCCGCGTTACCCTCGCCCCGAGCTGAGTGTGCTTCGCGCGGGGTTCGCGGGGCAGACAGCGGGGCAGGCCCGAACGGGCGGCCGCGGGGGCGCCCCGCTTGTGCCCCACTGCGTGGCCCCCCAGAGGCGAGCTGGATCAGGCGCAGATGGGCCGGGGCGGCGTGGTGGCGTGAGTGGCCTGTGAAATCATTACCAAGGCCCGGGGGCGCGGTGCCCTTCCCCTCCGCGGGTTCGCCGAGAGCGAGGGGCAGAGGCCGGGGGTGACGCGCGCCTCCCGACTGGGGGCCGCATTCGTCGGCGCCCTCCGGGCAGCTCACCCCAGAGTGAGGCCCGCAAGGCGAGTGCTAACGCGGGCGGGCCGACGTTCGGCGCGGCGGGCGTGGGCCCACCGGGCGGTGCACAACAGGCGCGGTGCCGAGTGGGCGGCGGACGCGCCGGGTGCGGTGTTCGTCGCGCTCAGGCGCGCGAAGCGCAGGAACGCGCCTGCCGCGACTGATGCCGCGGCCGAGCGGTTAGCAGGGGCGGGTCGGCGCACGGCTCCGGGGGTGCCCTCTTGCGGCCGGGGTGAAGTCGCCGTGGGAGGGACCCCGGGCGTGCGGGCTCACCGGTGCTCGGCGACCCGGGGGCCCTTCAGGTGATGCGGGGGGGGCCCGGCCGCGGTCCCTTGTATCACCTTGCAGGCTAGGCGCATGCGGGGCGGCGCAGCGTGTGCCGCGGCAGGAGGATTGCGGCGGCCCGGCGCCAAGACCGGACGGGGGGCTCGTTGCTGTGTGGCACCGCGGCGCTACCGCGGGCAGGACCGGGCTCGGGGAATGGGTGCGGGGGCGGGTATGTCGGGGCGGTCGCCGCAAGTGGTTGGACCGGGCAACGGTCGGGGGGCGCTGACGCTTCGCGCGGGCGTCGGCGGTCGGACCCGGGCCGTCGCCGAGCCACGTACCGGACCTGGCGGGCTACTCGCGCGCCCCGCACGTGGGGCCTCCGAGTCTCGCCCCGGGGCGCCGGTCGGGATCAAGGTCACTACCCGGAGATCGGCCAGTGCCGGATGCGGCGCGGCCGGTAGTCGGGGTTGCCCTGGGGCGGGGGAGGGCGCCCGCGTGCCTCCTTGCCCCGCCGGCTGCGACTGAGGACCCCCCCACGGCGCAGCGCCTCTCCCGGATGTGCCGACCGAGCCGCCTACTCCCCCCCCCCACGGGGCGGCCACGCCGCCCCGAGGCGCCTGGGCTCCGCGGGCTAGAAGG"/>
                        <sequence id="seq_Bn8-46" taxon="Bn8-46" totalcount="4" value="GGGGCCGGGGGTGCCCGCGCCGTGCGCCCCCGGACACCATGGCCCTCTGTCCGTGTAGGGGGGGGCACGGGGCGCGGGGGGGTGGGGAGGGGGGGGGAGTGCCGAGCCCGCCCGGGGGGAGCGGCCCTGGACCGCGCGCGCCCCGGTCCTGCGCTGCTGTCCCGCCACCCCCCACGAGGCGGGCACCGCGCCTGGGGGGGCGAAACCCCGCAGCCGAGACGTCGCNGCCACCTAGTGCAACGCCTACCCTGGGGCCGCTCGACGACGGCGCCAGAGCGTTGGCGCGATAGCAGCGTACGGGGGCGGATGCGGGAGGGCCGCACTCGCGCCGCCTACGGGCGCGACCCACCACGGGCGGGTGCGTGGATGACTTCCGGATCGCTCCATGAGAACTCCGACTAGCAGTTGTGCGGCCAAGGCCGCCCGCGGCGGGCGGCCGACGGATAGGACGCCCCTCGGCACTTGGTCCCGGCCAGCGGCGCGCCGGCCGCCGCAGGCCCACGGAGACCCGCCCAGAAAGCAAACGCGGCTCCGGAGANGCGCGCCCCCCACAGGGATAGCCCGAGGGCCGGCCCGCGAGCCCAGCTCCCCGCCGCGGCGAGGTGCGCATGCGAGTCCGAGCGCCAGCGGACACCCTCCCCTACCCCTTGCCGGCCAGCCGGCGGGGGTGACTTCCGTGGTCTCGCCAGGGCCACAGCTCCCGGGCACCGCGCACCGCGATAGCGGCTGCGCCGAATCGGGCGCCTGGGCCCACGGTCCCGGGCGGGGCCGACCAATCGTCCCAACGACACTCCGAGCCATCCACTGGAGCAAACATGGCGACGGCGACGGCGTCGANCCACGCAGGGCGCGCCGCGCCGCGGCCCCGCGATCTGGGCCGCGTCGGCGCCAACACCGGCACGGCGGTACGCCCGCCCGGACGCTGGTCGCCGGGTCGGCGCGGATGCCCGCGTTACCCTCGCCCCGAGCTGAGTGTGCTTCGCGCGGGGTTCGCGGGGCAGACAGCGGGGCAGGCCCGAACGGGCGGCCGCGGGGGCGCCCCGCTTGTGCCCCACTGCGTGGCCCCCCAGAGGCGAGCTGGATCAGGCGCAGATGGGCCGGGGCGGCGTGGTGGCGTGAGTGGCCCGTGAAATCATTACCAAGGCCCGGGGGCGCGGTGCCCTTCCCCTCCGCGGGTTCNCCGAGAGCGAGGGGCAGAGGCCGGGGGTGACGCGCGCCTCCCGACTGGGGGCCGCATTCGTCGGCGCCCTCCGGGCAGCTCACCCCAGGGTGAGGCCCGCAAGGCGAGTGCTAACGCNGGCGGGCCGACGTTCGGCGCGGCGGGCGTGGGCCCNCCGGGCGGTGCACAACAGGCGCGGTGCCGAGCGGGCGGCGGACGCGCCGGGTGCGGTGTTCGTCGCGCTCAGGCGCGCGAAGCGCAGGAACGCGCCTGCCGCGACTGATGCCGCGGCCGAGCGGTTAGCAGGGGCGGGTCGGCGCACGGCTCCGGGGGTGCCCTCTTGCGGCCGGGGTGAAGTCGCCGTGGGAGGGACCCCGGGCGTGCGGGCTCACCGGTGCTCGGCGACCCGGGGGCCCTTCAGGTGATGCGGGGGGGGCCCGGCCGCGGTCCCTTGTATCACCTTGCAGGCTAGGCGCATGCGGGGCGGCGCAGCGTGTGCCGCGGCAGGAGGATTGCGGCGGCCCGGCGCCAAGACCGGACGGGGGGCTCGTTGCTGTGTGGCACCGCGGCGCCACCGCGGGCAGGACCGGGCTCGGGGAATGGGTGCGGGGGCGGGTATGTCGGGGCGGTCGCCGCAAGCGGTCGGNCCGGGCAACGGTCGGGGGGCGCTGACTCTTCGCGCGGGCGTCGGCGGTCGGACCCGGGCCGTCGCCGAGCCACGTACCGGACCTGGCGGGCTACTCGCGCGCCCCGCACGTGGGGCCTCCGAGTCCCGCCCCGGGGCACCGGTCGGGATCAAGGTCACTACCCGGAGATCGGCCGGTGCCGGATGCGGCGCGGCCGGTAGTCGGGGTTGCCCTGGGGCGGGGGAGGGCGCCCGCGTGCCTCCTTGCCCCGCCGGCTGCGACTGAGGACCCCCCCACGGCGCAGCGCCTCTCCCGGATGTGCCGACCGAGCCGCCTACTCCCCCCCCCCACGGGGCGGCCACGCCGCCCCGAGGCGCCTGGGCCCCGCGGGCTAGAAGG"/>
                        <sequence id="seq_Bn8-51" taxon="Bn8-51" totalcount="4" value="NGGGCCGGGGGTGCCCGCGCCGTGCGCCCCCGNACACCATGGCCCTCTGTCCGTGTAGGGGGGGGCNNGGGGCGNNGGGGGGTGGGGAGGGGGGGNGAGTGCCGAGCNCGCNCGNGNNGAGCGGCCCTGGACCGCGCGCGCCCNGGNCCTGCGCTGCTGTCCCGCCCCCCCCCACGAGGCGGGCACCGCGCCTNGGAGGGCGAAACCCCGCAGCCGNNANGTCGCCGCCACNTAGTGCAACNCCTACCCTGGNGCCNCTCGACGANGGCGCCAGAGCGTTGGCGCCATAGCAGNGTACGGGGGCGGATGCGGGAGGGCCGCACTCGCGCCGCCTACGGGCGCGACCNACCACGGGCGGGTGCATNGATGACTTCCGGATCGCTCCATGAGAACTCCGACTAGCCGTTGTGCGGCCAAGGCCGCCCGCGGCGGGCGGCCGACGGATAGGACGCCGCTCGGCACTTGGTCCCNGCCAGCGGCGCGCCGGCCGNCGCAGGNCCACGGAGACCCGCCNAGAAAGCNAACNTGGCTCCGGAGATGCGCGCCCCNCACAGGGATAGCCCGAGGGCCGGCCCGCGAGCCCAGCTCCCCGCCGCGGCGAGGTGCGCATGCGAGTCCGAGCGCCAGCGGACANCCTCCCCTACCCCTTGNCGGCCAGNNGGCGGGGGTGACTTCCGTGGTCTTGCCAGGGNCNNAGCTTCCGGGCACCGCGCACCGCGATAGCGGCTGCGCCNAATCGGGCGCCTGGNCCCACGNTNCCGGGCGGNGCCGACCAATCGTCCCAACGACACTCCGAGCCATCCACTGGAGCAAGCATGGCGACGGNGACGGCGTCGANNCACGCAGGGCGCGCCGCGNCGCGGCCCCNCGATCTGGGCCGCGTCGGCGCCAACACCGGCACGGCGGTACGCCCGCCTGGACGCTGGTCGCCGGGTCNGTGCGGATGCNCNCGTTACCCTCGCTCCGAGCTGAGTGTGCTTCGCGCGGGGTTNGCGGNGCANACAGNGNGGCAGGCCCGAACGNGCGGCCGCGGGGGCGCCCCGCNTGTGCCCCACCGCGTGGCCCCCCAGAGGCGAGCTGGATCAGGTGCAGATGGGCNNGGGCGGCGTGGTGGCGTGAGTGGCCCGTGAAATCATTACCAAGGGCCGGGGGCGCGGNNCCCTTCANCTCCGCNGGTTCGNCGNGAGCGAGGGNCAGAGGCCGGGGGTGACGCGCGCCTCCCGACTGGGGGCCGNATTCGTCGNCGCCCTCCGGGCAGCTCANCCCAGGGTGAGGCCCGCAAGGCGAGTGCTAACGCGNGCGGGCCGACGTTCGGCGCGGCGGGCGTGGNCCCACNGGGNGNTGCACAACNNGNGNGGTGCCGAGCGGGCGGCGGACGCGCCGGGTGCGGNGTTCGTCGCGCNCAGGCGCNAGAAGCGNAGGAACGCGCCTGCCGCGACTGATGCCGCGGCCGAGCGGTNAGCAGGGGCGGGNCGGCGNACGGCTCCGGNGGTGCCNTCTTGCGGCCGGGGNGAAGTCGCCGTGGGAGGGACCCCGGGCGTGCGGGCTCACCGGTGCTCGGCGACCCGGGGGCCCTTCAGGTNATACGGGGGGGGCCCGGCCGCGGTCCCTTGTATCANCTTGCAGGCCAGGCGCATGCGGGGCGGCGCANCGTGTGCCGCGNCAGGAGGATTGCGGCGGCNCGGCGCCAAGACCGGACGNGGGNCTCGTNGCTGTGTGGCACCGCGGCGCCACCGCGGGCAGGACCGGGCTCGGGGANNGGGTGCGGGNGCGGGTATGTCGGGGCNNTCGCCGCAAGCGGTCGGNCCGGGCAACGGTCGGGGGGCGCTGACGCTTCGCNCGGGCGNCGGCGGTCGGACCCGGGCNGTCGCNGNGCCACGTANCGGACCTGGCGGGCTACTCNCGCNCCCCGCACGTGNAGCCTCCGAGTCCCGNCCCGGGGCGCCGGTCGNGATCAAGGTCACTANCNGGAGANCGNCCNNTGCCNGATGCGGCGNGGCCGGNANTCGGGGTTGCCCTGGGGCGGNGGAGGGCGCCCGCGTGCCTCCTTGCCCCGCTGGCTGCGNCTGAGNACCCCCCCNCGGCGCAGCGCCTCTCCCGGATGTGCCGACCGANCCGCCTACTCCCCCCCCCCACGGGGCGGCCACGCCGCCCCGGGGCGCCTAGGCCCCGCGGGCTAGAAGG"/>
                        <sequence id="seq_Bn8-52" taxon="Bn8-52" totalcount="4" value="GGGGCCGGGGGTGCCCGCGCCGTGCGCCCCCGGACACCATGGCCCTCTGTCCGTGTAGGGGGGGGCACGGGGCGCGGGGGGGTGGGGAGGGGGGGGGAGTGCCGAGCCCGCCCGGGGGGAGCGGCCCTGGACCGCGCGCGCCCCGGTCCTGCGCTGCTGTCCCGCCCCCCCCCACGAGGCGGGCACCGCGCCTGGGAGGGCGAAACTCCGCAGCCGAGACGTCGCCGCCACCTAGTGCAACGCCTACCCTGGGGCCGCTCGACGACGGCGCCAGAGCGTTGGCGCTCTAGCAGCGTACGGGGGCGGATGCGGGAGGGCCGCACTCGCGCCGCCTACGGGCGCGACCCACCACGGGCGGGTGCGTGGATGACTTCCGGATCGCTCCATGAGAACTCCGACCAGCAGTTGTGCGGCCAAGGCCGCCCGCGGCGGGCGGCCGACGGATAGGACGCCGCTCGGCACTTGGTCCCGGCCAGCGGCGCGCCGGCCGCCGCAGGCCCACGGAGACCCGCCCAGGGAGCAAACGCGGCTCCGGAGATGCGCGCCCCCCACAGGGATAGCCCGAGGGCCGGCCCGCGAGCCCAGCTCCCCGCCGCGGCGAGGTGCGCATGCGAGTCCGAGCGCTAGCGGACACCCTCCCCTACCCCTTGCCGGCCAGCCGGCGGGGGTGACTTCCGTGGTCTCGCCAGGGCCACAGCTTCCGGGCACCGCGCACCGCGATAGCGGCTGCGCCGAATCGGGCGCCTGGGCCCACGGTCCCGGGCGGGGCCGACCAATCGTCCCAACGACACTCCGAGCCATCCACTGGAGCAAACATGGCGACGGCGACGGCGTCGACCCACGCAGGGTGCGCCGCGCCGCGGCCCCGCGATCTGGGCCGCGTCGGCGCCAACACCGGCACGGCGGTACGCCCGCCCGGACGCTGGTCGCCGGGTCGGCGCGGATGCCCGCGTTACCCTCGCCCCGAGCTGAGTGTGCTTCGCGCGGGGTTCGCGGGGCAGACAGCGGGGCAGGCCCGACCGGGCGGCCGTGGGGGCGCCCCGCTTGTGCCCCACTGCGTGGCCCCCCAGAGGCGAGCTGGATCAGGCGCAGATGGGCCGGGGCGGCGTGGTGGCGTGAGTGGCCCGTGAAATCATTACCAAGGGCCGGGGGCGCGGTGCCCTTCCCCTCCGCGGGTTCGCCGAGAGCGAGGGGCAGAGGCCGGGGGTGACGCGCGCCTCCCGACTGGGGGCCGCATTCGTCGGCGCCCTCCGGGCAGCTCACCCCAGGGTGAGGCCCGCAAGGCGAGTGCTAACGCGGGCGGGCCGACGTTCGGCGCGGCGGGCGTGGGCCCACCGGGCGGTGCACAACAGGCGCGGTGCCGAGCGGGCGGCGGACGCGCCGGGTGCGGTGTTCGTCGCGCTCAGGCGCGCGAAGCGCAGGAACGCGCCTGCCGCGACTGATGCCGCGGCCGAGCGGTTAGCAGGGGCGGGTCGGCGCACGGCTCCGGGGGTGCCCTCTTGCTGCCGGGGTGAAGTCGCCGTGGGAGGGACCCCGGGCGTGCGGGCTCACCGGTGCTCGGCGACCCGGGGGCCCTTCAGGCGATGCGGAGGGGGCCCGGCCGCGGTCCCTTGTATCACCTTGCAGGCTAGGCGCATGCGGGGCGGCGCAGCGTGTGCCGCGGCAGGAGGATTGCGGCGGCCCGGCGCCAAGACCGGACGGGGGGCTCGTTGCTGTGTGGCACCGCGGCGCCACCGCGGGCAGGACCGGGCTCGGGGAATGGGTGCGGGGTCGGGTATGTCGGGGCGGTCGCCGCAAGCGGTCGGACCGGGCAACGGTCGGGGGGCGCTGACGCTTCGCGCGGGCGTCGGCGGTCGGACCCGGGCCGTCGCCGAGCCACGTACCGGACCTGGCGGGCTACTCGCGCGGCCCGCACGTGGGGCCTCCGAGTCCCGCCCCGGGGCGCCGGTCGGGATCAAGGTCACTACCCGGAGATCGGCCGGTGCCGGATGCGGCGCGGCCGGTAGTCGGGGTTGCCCTGGGGCGGGGGAGGGCGTCCGCGTGCCTCCTTGCCCCGCCGGCTGCGACTGAGGACCCCCCCACGGCGCAGCGCCTCTCCCGGATGTGCCGACCGAACCGCCTACTCCCCCCCCCCACGGGGCGGCCACGCCGCCCCGGGGCGCCTGGGCCCCGCGGGCTAGAAGG"/>
                        <sequence id="seq_Body-188" taxon="Body-188" totalcount="4" value="GGGGCCGGGGGTGCCCGCGCCGTGCGCCCCCGGACACCATGGCCCTCTGTCCGCGTAGGGGGGGGCACGGGGCGCGGGGGGGTGGGGAGGGGGGGGGAGTGCCGAGCCCGCCCGGGGGGAGCGGCCCTGGACCGCGCGCGCCCCGGTCCTGCGCTGCTGTCCCGCCCCCCCCCACGAGGCGGGCACCGCGCCTGGGAGGGCGAAACCCCGCAGCCGAGACGTCGCCGCCACCTAGTGCAACGCCTACCCTGGGGCCGCTCGACGACGGCGCCGGAGCGTTGGCGCCATAGCAGCGTACGGGGGCGGATGCGGGAGGGCCGCACTCGCGCCGCCTACGGGCGCGACCCACCACGGGCGGGTGCGTGGATGACTTCCGGATCGCTCCATGAGAACTCCGACTAGCAGTTGCGCGGCCAAGGCCGCCCGCGGCGGGCGGCCGACGGATGGGACGCCGCTCGGCACTTGGTCCAGGCCAGCGGCGCGCCGGCCGCCGCAGGCCCACGGAGACCCGCCCAGAAAGCAAACGCGGCCCCGGAGATGCGCGCCCCCCACAGGGATAGCCCGAGGGCCGGCCCGGGAGCCCAGCTCCCCGCCGCCGCGAGGTGCGCATGCGAGTCCGAGCGCCAGCGGACACCCTCCCCTACCCCTTGCCGGCCAGCCGGCGGGGGTGACTTCCGTGGTCTCGCCAGGGCCACAGCTTCCGGGCACCGCGCACCGCGATAGCAGCTGCGCCGAATCGGGCGCCTGGGCCCACGGTCCCGGGCAGGGCTGACCAACCGTCCCAACGACACTCCAAGCCATCCACTGGAGCAAACATGGCGACGGCGACGGCGTCGACCCACGCAGGGCGCGCCGCGCCGCGGCCCCGCGATCTGGGCCGCGCCGGCGCCAACACCGGCACGGCGGCACGCCCGCCCGGACGCTGGTCGCCGGGTCGGCGCGGATGCCCGCGCTACCCTCGCCCCNAGCTGNGTGNNCTTCGCGCGGGGTTCGCGGGGCAGACAGCGGGGCAGGCCCGAACGGGCGGCCGCGGGGGCGCCCCGCTTGTGCCCCACTGCGTGGCCCCCCAGAGGCGAGCTGGATCAGGCGCAGATGGGCCGGGGCGGCGCGGTGGCGTGAGTGGCCCGTGAAATCATTACCAAGGGCCGGGGGCGCGGTGCCCTTCCCCTCCGCGGGTTCGCCGAGGGCGAGGGGCAGAGGCCGGGGGTGACGCGCGCCCCCCGACTGGGGGCCGCATTCGTCGGCGCCCTCCGGGCAGCTCACCCCAGGGTGAGGCCCGCAAGGCGAGTGCTAACGCGGGCGGGCCGACGTTCGGCGCGGCGGGCGTGGGCCCACCGGGCGGTGCACAACAGGCGCGGTGCCGAGCGGGCGGCGGACGCGCCGGGTGCGGTGTTCGTCGCGCTCAGGCGCGCGCAGCGCCGGAACGCGCCTGCCGCGACTGATGCCGCGGCCGAGCGGTTAGCAGGGGCGGGTCGGCGCACGGCTCCGGGGGTGCCCTCTTGCGGCCGGGGTGAAGTCGCCGTGGGAGGGACCCCGGGCGTGCGGGCTCACCGGTGCTCGGCGACCCGGGGGCCCTTCAGGTGATGCGGGGGGGGCACGGCCGCGGTCCCTCGTATCACCTTGCAGGCTAGGCGCATGCGGGGCGGCGCAGCGTGTGCCGCGGCAGGAGGATTGCGGCGGCCCGGCGCCAAGACCGGACGGGGGGCTCGTTGCTGTGTGGCACCGCGGCGCCACCGCGGGCAGGACCGGGCTCGGGGAATGGGTGCGGGGGCGGGTATGTCGGGGCGGTCGCCGCAAGCGGTCGGACCGGGCAACGGTCGGGGGGCGCTGACGCTTCGCGCGGGCGTCGGCGGTCGGACCCGGGCCGTCGCCGAGCCACGTACCGGACCTGGCGGGCTACTCGCGCGCCCCGCACGTGGGGCCTCCGAGTCCCGCCCCGGGGCGCCGGTCGGGATCAAGGTCACTACCCGGAGATCGGCCGGTGCCGGATGCGGCGCGGCCGGTAGTCGGGGTTGCCCTGGGGCGGGGGAGGGCGCCCGCGTGCCTCCTTGCCCCGCCGGCTGCGACTGAGGACCCCCCCACGGCGCAGCGCCTCTCCCGGATGTGCCGACCGAGCCGCCTACTCCCCCCCCCCACGGGGCGGCCACGCCGCCCCGGGGCGCCTGGGCCCCGCGGGCTAGAAGG"/>
                        <sequence id="seq_Br1" taxon="Br1" totalcount="4" value="GGGGCCGGGGGTGCCCGCGCCGTGCGCCCCCGGACACCATGGCCCTCTGTCCGTGNNGGGGGGGGCACGGGGCGCGGGGGGGTGGGGAGGGGGGNGGAGTGCCGAGCCCGCCCGGGGGGAGCGGCCCTGGACCGCGCGCGCCCCGGTCCTGCGCTGTTGTCCCGCCCCCCCCCACGAGGCGGGCACCGCGCCTGGGAGGGCGAAACCCCGCAGCCGAGACGTCGCCGCCACCTAGTGCAACGCCTACCCTGGGGCCGCTCGACGACGACGCCAGAGCGTTGGCGCCATAGAAGCGTACGGGGGCGGATGCGGGAGNGCCGCACTCCCGCCGCCTACGGGCGCGACCCGCCACGGGCGGGTGCGTGGATGACTTCCGGATCGCTCCATGAGAACTCCGACTAGCAGTTGTGCGGCCAAGGCCGCCCGCGGCGGGCGGCCGACGGATAGGACGCCGCTCGGCACTCGGTCCCGGCCAGCGGCGCGCCGGCCGCCGCAGGCCCACGGANACCCGCCCATAAAGCAAACGCGGCTCCGGAGATGCGCGCCCCCCACAGGGNNAGCCCGAGGGCCGGCCCGCGAGCCCAGCTCCCCGCCGCGGCGAGGTGCGCATGCGAGTCCGAGCGCCAGCGGACACCCTCCCCTACCCCTTGCCGGCCAGCCGGCGGGGGTGACTTCCGTGGTCTCGCCAGGGCCACAGCTTCCGGGCACCGCGCACCGCGATAGCGGCTGCGCCGAATCGGGCGCCTGGGCCCACGGTCCCGGGCGGGGCCGACCAATCGTCNCAACGACACTCCGAGCCATCCACTGGAGCAAACATGGCGACGGCGACGGCGTCGANCCACGCGGGGCGCGCCGCGCCGCGGCCCCGNGATCTGGGCCGCGTCGGCGCCAACACCGGCACGGCGGTACGCCCGCCCGGACGCTGGTCGCCGGGTCGGCGCGGATGCCCGCGTTACCCTCGCCCCGAGCTGAGTGTGCTTCGCGCGGGGTTCGCGGGGCAGACAGCGGGGCAGGCCCGAACGGGCGGCCGCGGGGGCGCCCCGCTTGTGCCCCACTGCGTGGCCCCCCAGAGGCGAGTTGGATCAGGCGCAGATGGGCCGGGGCGGCGTGGTGGCGTGAGTGGCCCGTGAAATCATTACCAAGGGCCGGGGGCGCGGTGCCCTTCCCCTCCGCGGGTTCGCCGAGAGCGAGGGGCAGAGGCCGGGGGTGACGCGCGCCTCCCGACTGGGGGCCGCATTCGTTGGCGCCCTCCGGGCAGCTCACCCCAGGGTGAGGCCCGCAAGGCGAGTGCTAACGCGGGCGGGCCGACGTTCGGCGCGGCGGGCGTGGGCCCACCGGGCGATGCACAACAGGCGCGGNGCCGAGCGGGCGGCGGACGCGCCGGGTGCGGTGTTCGTCGCGCTCAGGCGCGCGAAGCGCAGGAACGCGCCTGCCGCGACTGATGCCGCGGCCGAGCGGTTAGCAGGGGCGGGTCGGCGCACGGCTCCGGGGGTGCCCTCTTGCGGCCGGGGTGAAGTCGCCGTGGGAGGGACCCCGGGCGTGCGGGCTCACGGGTGCTCGGCGACCCGGGGGCCCTTCGGGTGATGCGGGGGGGGCCCGGCCGCGGTCCCTTGTATCACCTTGCAGGCTAGGCGCATGCGGGGCGGCGCAGCGTGTGCCGCGGCAGGTGGATTGCGGCGGCCTGGCGCCAAGACCGGACGGGGGGCTCGTTGCTGTGTGGCACCGCGGCGCCACCGCGGGCAGGACCGGGCTCGGGGAATGGGTGCGGGGGCGGGTATGTCGGGGCGGTCGCCGCAAGCGGTCGGACCGGGCAACGGTCGGGGGGCGCTGACGCTTCGCGCGGGCGTTGGCGGTCGGACCCGGGCCGTCGCCGAGCGACGTACCGGACCTGGCGGGCTACTCGCGCGCCCCGCACGTGGGGCCTCCGAGTCCCNCCCCGGGGCGCCGGTCGGGATCAAGGTCACTACCCGGAGATCGGCCGGTGCCGGATGCGGCGCGGCCGGTAGTCGGGGTTGCCCTGGGGCGGGGGAGGGCGCCCGCGTGCCTCCTTGCCCCGCCGGCTGCGACTGAGGACCCCCCCACGNCGCAGCGCCTCTCCCGGATGTGCCGACCGAGCCGCCTACTCCCCCCCCCCACGGGGCGGCCACGCCGCCCCGGGGCGCCTGGGCCCCGCGGGCTAGAAGG"/>
                        <sequence id="seq_Br14-1" taxon="Br14-1" totalcount="4" value="GGGGCCGGGGGTGCCCGCGCCGTGCGCCCCCGGACACCATGGCCCTCTGTCCGTGTAGGGGGGGGCACGGGGCGCGGGGGGGTGGGGAGGGGGGGGGAGTGCCGAGCCCGCCCGGGGGGAGCGGCCCTGGACCGCGCGCGCCCCGGTCCTGCGCTGCTGTCCCGCCCCCCCCCACGAGGCGGGCACCGCGCCTGGGAGGGCGAAACCCCGCAGCCGAGACGTCGCCGCCACCTAGCGCAACGCCTACCCTGGGGCCGCTCGACGACGGCGCCAGAGCGTTGGCGCGATAGCAGCGTACGGGGGCGGATGCGGGAGGGCCGCACTCGCGCCGCCTACGGGCGCGACCCACCACGGGCGGGTGCGTGGATGACTTCCGGATCGCTCCATGAGAACTCCGACTAGCAGTTGTGCGGCCAAGGCCGCCCGCGGCGGGCGGCCGACGGATAGGACGCCGCTCGGCACTCGGTCCCGGCCAGCGGCGCGCCGGCCGCCGTAGGCCCACGGAGACTCGCCTAGAAAGCANGGGCGGCTCCGGAGATGCGCGCCCCCCACAGGGATAGCCCGAGGGCCGGCCCGCGAGCCCAGCTCTCCGCCGCGGCGAGGTGCGCATGCGAGTCCGAGCGCCAGCGGACACCCTCCCCTACCCCTTGCGGGCCAGCCGGCGGGGGTGACGTCCGTGGTCTCGCCAGGGCCACAGCTTCCGGGCACCGCGCACCGCGATAGCGGCTGCGCCGAATCGGGCGCCTGGGCCCACGGTTCCGGGCGGGGCCGACCAATCGTCCCAACGACACTCCGAACCATCCACTGGAGCAAACATGGCGACGGCGACGGCGTCGACCAACGCAGGGCGCGCCGCGCCGCGGCCCCGCGATCTGGGCCGCGTCGGCGCCAACACCGGCACGGCGGTACGCCCGCCCGGACGCTGGTCGCCGGGTCGGCTCGGATGCCCGCGTTACCCTCGCCCCGAGCTGAGTGTGCTTCGCGCGGGGTTCGCGGGGCAGACAGCGGGGCAGGCCCGAACGGGCGGCCGCGGGGGCGCCCCGCTTGTGCCCCACTGCGTGGCCCCCCAGAGGCGAGCTGGTTCAGACGCAGATGGGCCGGGGCGGCGTGGTGGCGTGAGTGGCCCGTGAAATCATTACCAAGGGCCGGAGGCGCGGTGCCCTTCCCCTCCGCGGGTTCGCCGAGAGCGAGGGGCAGAGGCCGGGGGTGACGCGCGCCTCCCGACGGGGGGCCGCATTCGTCGGCGCCCTCCGGGCAGCTCACCCCAGGGTGAGGCCNGCAAGGCGAGTGCTAACGCGGGCGGGCCGACGTTCGGCGCGGCGGGCGTGGGCCCACCGGGCGGTGCACAACAGGCGCGGTGCCGAGCGGGCGGCGGACGCGCCGGGTGCGGTGTTCGTCGCGCTCAGGCGCGCGAAGCGCAGGAATGCGCCTGCCGCGACTGATACCGCGGCCGAGCGGTTAGCAGGGGCGGGTCGGCGCACGGCTCCGGGGGTGCCCTCTTGCGGCCGGGGTGAAGTCACCGTGGGAGGGACCCCGGGCGTGCGGGCTCACCGGTGCTCGGCGACCCGGGGGCCCTTCAGGTGATGCGGGGGGGGCCCGGCCGCGATCCCTTGTATCACCTTGCAGGCTAGGCGCATGCGGGGCGGCGCAGCGTGTGCCGCGGCAGGAGGATTGCGGCGGCCCGGCGCCAAGACCGGACGGGGGGCTCGTTGCTGTGTGGCACCGCGGCGCCACCGCGGGCAGGACCGGGCTCGGGGAATGGGTGCGGGGGCGGGTATGTCGGGGCGGTCGCCGTAAGCGGTCGGACCGGGCAACGGTCGGGGGGCGCTGACGCTTCGCGCGGGTGTCGGCGGTCGGACCCGGGCCGTCGCCGAGCCACGTACCGGACCTGGCGGGCTACTCGTGCACCCCGCACGTGGGGCCTCCGAGTCCCGCCCCGGGGCGCCGGTCGGGATCAAGGTCACTACCCGGAGATCGGCCGGTGCCGGATGCGGCGCGGCCGGTAGTCGGAGTTGCCCTGGGGCGGGAGAGGGCGCCCGCGTGCCTCCTTGCCCCGCCGGCTGCGACTGAGGACCCCCCCACGGCGCAGCGCTTCTCCCGGATGTGCCGACCGAGCCGCCTACTCCCCCCCCCCACGGGGCGGCCACGCCGCCCCGGGGCGCCTGGGCCCCGCGGGCTAGAAGG"/>
                        <sequence id="seq_Br14-2" taxon="Br14-2" totalcount="4" value="GGGGCCGGGGGTGCCCGCGCCGTGCGCCCCCGGACACCATGGCCCTCTGTCCGTGTAGGGGGGGGCACGGGGCGCGGGGGGGTGGGGAGGGGGGGGGAGTGCCGAGCCCGCCCGGGGGGAGCGGCCCTGGACCGCGCGCGCCCCGGTCCTGCGCTGCTGTCCCGCCCCCCCCCACGAGGCGGGCACCGCGCCTGGGAGGGCGAAACCCCGCAGCCGAGACGTCGCCGCCACCTAGCGCAACGCCTACCCTGGGGCCGCTCGACGACGGCGCCAGAGCGTTGGCGCGATAGCAGCGTACGGGGGCGGATGCGGGAGGGCCGCACTCGCGCCGCCTACGGGCGCGACCCACCACGGGCGGGTGCGTGGATGACTTCCGGATCGCTCCATGAGAACTCCGACTAGCAGTTGTGCGGCCAAGGCCGCCCGCGGCGGGCGGCCGACGGATAGGACGCCGCTCGGCACTCGGTCCCGGCCAGCGGCGCGCCGGCCGCCGTAGGCCCACGGAGACTCGCCTAGAAAGCAGGGGCGGCTCCGGAGATGCGCGCCCCCCACAGGGATAGCCCGAGGGCCGGCCCGCGAGCCCAGGTCTCCGCCGCGGCGAGGTGCGCATGCGAGTCCGAGCGCCAGCGGACACCCTCCCCTACCCCTTGCGGGCCAGCCGGCGGGGGTGACNTCCGTGGTCTCGCCAGGGCCACAGCTTCCGGGCACCGCGCACCGCGATAGCGGCTGCGCCGAATCGGGCGCCTGGGCCCACGGTTCCGGGCGGGGCCGACCAATCGTCCCAACGACACTCCGAACCATCCACTGGAGCAAACATGGCGACGGCGACGGCGTCGACCAACGCAGGGCGCGCCGCGCCGCGGCCCCGCGATCTGGGCCGCGTCGGCGCCAACACCGGCACGGCGGTACGCCCGCCCGGACGCTGGTCGCCGGGTCGGCTCGGATGCCCGCGTTACCCTCGCCCCGAGCTGAGTGTGCTTCGCGCGGGGTTCGCGGGGCAGACAGCGGGGCAGGCCCGAACGGGCGGCCGCGGGGGCGCCCCGCTTGTGCCCCACTGCGTGGCCCCCCAGAGGCGAGCTGGTTCAGGCGCAGATGGGCCGGGGCGGCGTGGTGGCGTGAGTGGCCCGTGAAATCATTACCAAGGGCCGGAGGCGCGGTGCCCTTCCCCTCCGCGGGTTCGCCGAGAGCGAGGGGCAGAGGCCGGGGGTGACGCGCGCCTCCCGACTAGGGGCCGCATTCGTCGGCGCCCTCCGGGCAGCTCACCCCAGGGTGAGGCCCGCAAGGCGAGTGCTAACGCGGGCGGGCCGACGTTCGGCGCGGCGGGCGTGGGCCCACCGGGCGGTGCACAACAGGCGCGGTGCCGAGCGGGCGGCGGACGCGCCGGGTGCGGTGTTCGTCGCGCTCAGGCGCGCGAAGCGCAGGAATGCGCCTGCCGCGACTGATACCGCGGCCGAGCGGTTAGCAGGGGCGGGTCGGCGCACGGCTCCGGGGGTGCCCTCTTGCGGCCGGGGTGAAGTCACCGTGGGAGGGACCCCGGGCGTGCGGGCTCACCGGTGCTCGGCGACCCGGGGGCCCTTCAGGTGATGCGGGGGGGGCCCGGCCGCGATCCCTTGTATCACCTTGCAGGCTAGGCGCATGCGGGGCGGCGCAGCGTGTGCCGCGGCAGGAGGATTGCGGCGGCCCGGCGCCAAGACCGGACGGGGGGCTCGTTGCTGTGTGGCACCGCGGCGCCACCGCGGGCAGGACCGGGCTCGGGGAATGGGTGCGGGGGCGGGTATGTCGGGGCGGTCGCCGTAAGCGGTCGGACCGGGCAACGGTCGGGGGGCGCTGACGCTTCGCGCGGGTGTCGGCGGTCGGACCCGGGCCGTCGCCGAGCCACGTACCGGACCTGGCGGGCTACTCGTGCACCCCGCACGTGGGGCCTCCGAGTCCCGCCCCGGGGCGCCGGTCGGGATCAAGGTCACTACCCGGAGATCGGCCGGTGCCGGATGCGGCGCGGCCGGTAGTCGGAGTTGCCCTGGGGCGGGAGAGGGCGCCCGCGTGCCTCCTTGCCCCGCCGGCTGCGACTGAGGACCCCCCCACGGCGCAGCGCTTCTCCCGGATGTGCCGACCGAGCCGCCTACTCCCCCCCCCCACGGGGCGGCCACGCCGCCCCGGGGCGCCTGGGCCCCGCGGGCTAGAAGG"/>
                        <sequence id="seq_Br14-4" taxon="Br14-4" totalcount="4" value="GGGGCCGGGGGTGCCCGCGCCGTGCGCCCCCGGACACCATGGCCCTCTGTCCGTGTAGGGGGGGGCACGGGGCGCGGGGGGGTGGGGAGGGGGGGGGAGTGCCGAGCCCGCCCGGGGGGAGCGGCCCTGGACCGCGCGCGCCCCGGTCCTGCGCTGTTGTCCCGCCCCCCCCCACGAGGCGGGCACCGCGCCTGGGAGGGCGAAACCCCGCAGCCGAGACGTCGCCGCCACCTAGTGCAACGCCTACCCTGGGGCCGCTCGACGACGACGCCAGAGCGTTGGCGCGATAGAAGCGTACGGGGGCGGATGCGGGAGGGCCGCACTCCCGCCGCCTACGGGCGCGACCCGCCACGGGCGGGTGCGTGGATGACTTCCGGATCGCTCCATGAGAACTCCGACTAGCAGTTGTGCGGCCAAGGCCGCCCGCGGCGGGCGGCCGACGGATAGGACGCCGCTCGGCACTCGGTCCCGGCCAGCGGCGCGCCGGCCGCCGCAGGCCCACGGAGACCCGCCCATAAAGCGAACGCGGCTCCGGAGATGCGCGCCCCCCACAGGGATAGCCCGAGGGCCGGCCCGCGAGCCCAGCTCCCCGCCGCGGCGAGGTGCGCATGCGAGTCCGAGCGCCAGCGGACACCCTCCCCTACCCCTTGCCGGCCAGCCGGCGGGGGTGACTTCCGTGGTCTCGCCAGGGCCACAGCTTCCGGGCACCGCGCACCGCGATAGCGGCTGCGCCGAATCGGGCGCCTGGGCCCACGGTCCCGGGCGGGGCCGACCAATCGTCCCAACGACACTCCGAGCCATCCACTGGAGCAAACATGGCGACGGCGACGGCGTCGACCCACGCGGGGCGCGCCGCGCCGCGGCCCCGCGATCTGGGCCGCGTCGGCGCCAACACCGGCACGGCGGTACGCCCGCCCGGACGCTGGTCGCCGGGTCGGCGCGGATGCCCGCGTTACCCTCGCCCCGAGCTGAGTGTGCTTCGCGCGGGGTTCGCGGGGCAGACAGCGGGGCAGGCCCGAACGGGCGGCCGCGGGGGCGCCCCGCTTGTGCCCCACTGCGTGGCCCCCCAGAGGCGAGTTGGATCAGGCGCAGATGGGCCGGGGCGGCGTGGTGGCGTGAGTGGCCCGTGAGATCATTACCAAGGGCCGGGGGCGCGGTGCCCTTCCCCTCCGCGGGTTCGCCGAGAGCGAGGGGCAGAGGCCGGGGGTGACGCGCGCCTCCCGACTGGGGGCCGCATTCGTCGGCGCCCTCCGGGCAGCTCACCCCAGGGTGAGGTCCGCAAGGCGAGTGCTAACGCGGGCGGGCCGACGTTCGGCGCGGCGGGCGTGGGCCCACCGGGCGATGCACAACAGGCGCGGTGCCGAGCGGGCGGCGGACGCGCCGGGTGCGGTGTTCGTCGCGCTCAGGCGCGCGAAGCGCAGGAACGCGCCTGCCGCGACTGATGCCGCGGCCGAGCGGTTAGCAGGGGCGGGTCGGCGCACGGCTCCGGGGGTGCCCTCTTGCGGCCGGGGTGAAGTCGCCGTGGGAGGGACCCCGTGCGTGCGGGCTCACGGGTGCTCGGCGACCCGGGGGCCCTTCGGGTGATGCGGGGGGGGCCCGGCCGCGGTCCCTTGTATCACCTTGCAGGCTAGGCGCATGCGGGGCGGCGCAGCGTGTGCCGCGGCAGGTGGATTGCGGCGGCCTGGCGCCAAGACCGGACGGGGGGCTCGTTGCTGTGTGGCACCGCGGCGCCACCGCGGGCAGGACCGGGCTCGGGGAATGGGTGCGGGGGCGGGTATGTCGGGGCGGTCGCCGCAAGCGGTCGGACCGGGCAACGGTCGGGGGGCGCTGACGCTTCGCGCGGGCGTTGGCGGTCGGACCCGGGCCGTCGCCGAGCGACGTACCGGACCTGGCGGGCTACTCGCGCGCCCCGCACGTGGGGCCTCCGAGTCCCGCCCCGGGGCGCCGGTCGGGATCAAGGTCACTACCCGGAGATCGGCCGGTGCCGGATGCGGCGCGGCCGGTAGTCGGGGTTGCCCTGGGGCGGGGGAGGGCGCCCGCGTGCCTCCTTGCCCCGCCGGCTGCGACTGAGGACCCCCCCACGGCGCAGCGCCTCTCCCGGATGTGCCGACCGAGCCGCCTACTCCCCCCCCCCACGGGGCGGCCACGCCGCCCCGGGGCGCCTGGGCCCCGCGGGCTAGAAGG"/>
                        <sequence id="seq_Br14-5" taxon="Br14-5" totalcount="4" value="GGGGCCGGGGGTGCCCGCGCCGTGCGCCCCCGGACACCATGGCCCTCTGTCCGTGTAGGGGGGGGCACGGGGCGCGGGGGGGTGGGGAGGGGGGGGAAGTGCCGAGCCCGCCCGGGGGGAGCGGCCCTGGACCGCGCGCGCCCCGGTCCTGCGCTGTTGTCCCGCCCCCCCCCACGAGGCGGGCACCGCGCCTGGGAGGGCGAAACCCCGCAGCCGAGACGTCCCCGCCACCTAGTGCAACGCCTACCCTGGGGCCGCTCGACGACGGCGCCAGAGCGTTGGCGCGATAGAAGCGTACGGGGGCGGATGCGGGAGGGCCGCACTCCCGCCGCCTACGGGCGCGACCCACCACGGGCGGGTGCGTGGATGACTTCCGGATCGCGCCATGAGAACTCCGACTAGCAGTTGTGCGGCCAAGGCCGCCCACGGCGGGCGGCCGACGGATAGGACGCCGCTCGGCACTCGGTCCCGGCCAGCGGCGCGCCGGCCGCCGCAGGCCCACGGAGACCCGCCCAGAAATCAAACGCGGCTCCGGAGATGCGCGCCCCCCACAGGGATAGCCCGAGGGCCGGCCCGCGAGCCCAGCTCCCCGCCGCGGCGAGGTGCGCATGCGAGTCCGAGCGCCAGCGGACACCCTCCCCTACCCCTTGCCGGCCAGCCGGCGGGGGTGACTTCCGTGGTCTCGCCAGGGCCACAGCTTCCGGGCACCGCGCACCGCGATAGCGGCTGCGCCGAATCGGGCGCCTGGGCCCACGGTCCCGTGCGGGGCCGACCAATCGTCCCAACGACACTCCGAGCCATCCACTGGAGCAAACATGGCGACGGCGACGGCGTCGACCCACGCAGGGCGCGCCGCGCCGCGGCCCCGCGATCCGGGCCGCGTCGGCGCCAACACCGGCACGGCGGTGCGCCCGCCCGGACGCTGGTCGCCGTGTCGGCGCGGATGCCCGCGTTACCCTCGCCCCGAGCTGAGTGTGCTTCGCGCGGGGTTCGCGGGGCAGACAGCGGGGCAGGCCCGAACGGGCGGCCGCGGGGGCGCCCCGCTTGTGCCCCACTGCGTGGCCCCCCAGAGGCGAGTTGGATCAGGCGCAGATGGGCCGGGGCGGCGTGGTGGCGTGAGTGGCCCGTGCAATCATTACCAAGGGCCGGGGGCGCGGTGCCCTTCCCCTCCGCGGGTTCGCCGAGAGCGAGGGGCAGAGGCCGGGGGTCACGCGCGCCTCCCGACTGGGGGCCGCATTCGTCGGCGCCCTCCGGGCAGCTCACCCCAGGGTGAGGCCCGCAAGGCGAGTGCTAACGCGGGCGGGCCGACGTTCGGCGCGGCAGGCGTGGGCCCACCGGGCGATGCACAACAGGCGCGGTGCCGAGCGGGCGGCGGACGCGCCGGGTGCGGTGTTCGTCGCGCTCAGGCGCGCGAAGCGCAGGAACGCGCCTGCCGCGACTGATGCAGCGGCCGAGCGGTTAGCAGGGGCGGGTCGGCGCACGGCTCCGGGGGTGCCCTCTTGCGGCCGGGGTGAAGTCGCCGTGGGAGGGACCCCGGGCGTGCGGGCTCACCGGTGCTCGGCGAGCCGGGGGCCCGTCAGGTGATGCGGGGGGGGCCCGGCCGCGGTCCCTTGTATCACCTTGCAGGCTAGGCGCATGCGGGGCGGCGCAGCGTGTGCCGCGGCAGGAGGATTGCGGCGGCCTGGCGCCAAGACCGGACGGGAGGCTCGTTGCTGTGTGGCACCGCGGCGCCACCGCGGGCAGGACCGGGCTCGGGGAATGGGTGCGGGGGCGGGTATGTCGGGGCGGTCGCCGCAAGCGGTCGGACCGGGCAACGGTCGGGGGGCGCTGACGCTTCGCGCGGGCGTTGGCGGTCGGACCCGGGCCGTCGCCGAGCGACGTACCTGACCTGGCGGGCTACTCGCGCGCCCCGCACGTGGGGCCTCCGAGTCCCGCCCCGGGGCGCCGGTCGGGATCAAGGTCACTACCCGGAGATCGGCCGGTGCCGGATGCGGCGCGGCCGGTAGTCGGGGTTGCCCTGGGGCGGGGGAGGGCGCCCGCGTGCCTCCTTGCCCCGCCGGCTGCGACTGAGGACCCCCCCACGGCGCAGCGCCTCTCCCGGATGTGCCGACCGAGCCGCCTACTCCCCCCCCCCACGGGGCGGCCACGCCGCCCCGGGGCGCCTGGGCCCCGCGGGCTAGAAGG"/>
                        <sequence id="seq_Br2016-14" taxon="Br2016-14" totalcount="4" value="GGGGCCGGGGGTGCCCGCGCCGTGCGCCCCCGGACACCATGGCCCTCTGTCCGTGTAGGGGGGGGCACGGGGTGCGGGGGGGTGGGGAGGGGGGGGGAGTGCCGAGCCCGCCCGGGGGGGGCGGCCCTGGACCGCGCGCGCCCCGGTCCTGCGCTGTTGTCCCGCCCCCCCCCACGAGGCGGGCACCGCGCCTGGGAGGGCGAAACCCCGCAGCCGAGACGTCGCCGCCACCTAGTGCAACGCCTACCCTGGGGCCGCTCGACGACGGCGCCAGAGCGTTGGCGCCATAGAAGCGTACGGGGGCGGATGCGGGAGGGCCGCACTCCCGCCGCCTACGGGCGCGACCCACCACGGGCGGGTGCGTGGATGACTTCCGGATCGCTCCATGAGAACTCCGACTAGCAGTTGTGCGGCCAAGGCCGCCCGCGGCGGGCAGCCGACGGATAGGACGCCGCTCGGCACTTGGTCCCGGCCAGCGGCGCGCCGGCCGCCGCAGGCCCACGGAGACCCGCCCAGAAAGCAAACGCGGCTCCGGAGATGCGCGCCCCCCACAGGGATAGCCCGAGGGCCGGCCCGCGAGCCCAGCTCCCCGCCGCGGCGAGGTGCGCATGCGAGTCCGAGCGCCAGCGGACACCCTCCCCTACCCCTTGCCGGCCAGCCGGCGGGGGTGACTTCCGTGGTCTCGCCAGGGCCACAGCTTCCGGGCACCGCGCACCGCGATAGCGGCTGCGCCGAATCGGGCGCCTGGGCCCACGGTCCCGGGCGGGGCCGACCAATCGTCCCAACGACACTCCGAGCCATCCACTGGAGCAAACATGGCGACGGCGACGGCGTCGACCCACGCAGGGCGCGCCGCGCCGCGGCCCCGCGATCTGGGCCGCGTCGGCGCCAACACCGGCACGGCGGTACGCCCGCCCGGACGCTGGTCGCCGGGTCGGCGCGGATGCCCGCGTTACCCTCGCCCCGAGCTGAGTGTGCTTCGCGCGGGGTTCGCGGGGCAGACAGCGGGGCAGGCCCGAACCTGCGGCCGCGGGGGCGCCCCGCTTGTGCCCCACTGCGTGGCCCCCCAGAGGCGAGTTGGATCAGGCGCAGATGGGCCGGGGCGGCGTGGTGGCGTGAGTGGCCCGTGAAATCATTACCAAGGGCCGGGGGCGCGGTGCCCTTCCCCTCCGCGGGTTCGCCGAGAGCGAGGGGCAGAGGCCGGGGGTGACGCGCGCCTCCCGACTGGGGGCCGCATTCGTCGGCGCCCTCCGGGCAGCTCAGCCCAGGGTGAGGCCCGCAAGGCGAGTGCTAACGCGGGCGGGCCGACGTTCGGCGCGGCGGGCGTGGGCCCACCGGGCGATGCACAACAGGCGCGGTGCCGAGCGGGCGGCGGACGCGCCGGGTGCGGTGTTCGTCGCGCTCAGGCGCGCGAAGCGCAGGAACGCGCCTGCCGCGACTGATGCCGCGGCCGAGCGGTTAGCAGGGGCGGGTCGGCGCACGGCTCCGGGGGTGCCCTCTTGCGGCCGGGGTGAAGTCGCCGTGGGAGGGACCCCGGGCGTGCGGGCTCACCGGTGCTCGGCGACCCGGGGGCCCTTCAGGTGATGCGGGGGGGGCCCGGCCGCGGTCCCTTGTATCACCTTGCAGGCTAGGCGCATGCGGGGCGGCGCAGCGTGTGCCGCGGCAGGAGGATTGCGGCGGCCTGGCGTCAAGACCGGACGGGGGGCTCGTTGCTGTGTGGCACCGCGGCGCCACCGCGGGCAGGACCGGGCTCGGGGAATGGGTGCGGGGGCGGGTATGTCGGGGCGGTCGCCGCAAGCGGTCGGACCGGGCAACGGTCGGGGGGCGCTGACGCTTCGCGCGGGCGTTGGCGGTCGGACCCGGGCCGTCGCCGAGCGACGTACCGGACCTGGCGGGCTACTCGCGCGCCCCGCACGTGGGGCCTCCGAGTCCCGCCCCGGGGCGCCGGTCGGGATCAAGGTCACTACCCGGAGATCGGCCGGTGCCGGATGCGGCGCGGCCGGTAGTCGGGATTGCCCTGGGGCGGGGGAGGGCGCCCGCGTGCCTCCTTGCCCCGCCGGCTGCGACTGAGGACCCCCCCACGGCGCAGCCCCTCTCCCGGATGTGCTGACCGAGCCGCCTACTCCCCCCCCCCACGGGGCGGCCACGCCGCCCCGGGGCGCCTGGGCCCCGCGGGCTAGAAGG"/>
                        <sequence id="seq_Br2016-16" taxon="Br2016-16" totalcount="4" value="GGGGCCGGGGGTGCCCGCGCCGTGCGCCCCCGGACACCATGGCCCTCTGTCCGTGTAGGGGGGGGCACGGGGTGCGGGGGGGTGGGGAGGGGGGGGGAGTGCCGAGCCCGCCCGGGGGGAGCGGCCCTGGACCGCGCGCGCCCCGGTCCTGCGCTGTTGTCCCGCCCCCCCCCACGAGGCGGGCACCGCGCCTGGGAGGGCGAAACCCCGCAGCCGAGACGTCGCCGCCACCTAGTGCAACGCCTACCCTGGGGCCGCTCGACGACGGCGCCAGAGCGTTGGCGCCATAGAAGCGTACGGGGGCGGATGCGGGAGGGCCGCACTCCCGCCGCCTACGGGCGCGACCCACCACGGGCGGNTGCGTGGATGACTTCCGGATCGCTCCATGAGAACTCCGACTAGCAGTTGTGCGGCCAAGGCCGCCNGCGGCGGGCAGCCGACGGATAGGACGCCGCTCGGCACTTGGTCCCGGCCAGCGGCGCGCCGGCCGCCGCAGGCCNACGGAGACCCGCCCAGAAAGCAAACGCGGCTCCGGAGATGCGCGCCCCCCACAGGGATAGCCCGAGGGCCGGCCCGCGAGCCCAGCTCCCCGCCGCGGCGAGGTGCGCATGCGANTCCGAGCGCCAGCGGACACCCTCCCCTACCCCTTGCCGGCCAGCCGGCGGGGGTGACTTCCGTGGTCTCGCCAGGGCCACAGCTTCCGGGCACCGCGCACCGCGATAGNGGCTGCGCCGAATCGGGCGCCTGGGCCCACGGTCCCGGGCGGGGCCGACCAATCGNCCCAACGACACNCCGAGCCATCCACTGGAGCAAACATGGCGACGGCGACGGCGTCGACCCACGCAGGGCGTGCCGCGCCGCGGCCCCGCGATCTGGGCCGCGTCGGCGCCAACACNGGCACGGCGGTACNCCCGCCCGGACGCTGGTCGCCGGGTCGGCGCGGATGCCCGCGTTACCCTCGCCCCGAGCTGAGTGTGCTTCGCGCGGGGTTCGCGGGGCAGACAGCGGGGCAGGCCCGAACCTGCGGCCGCGGGGGCGCCCCGCTTGTGCCCCACTGCGTGGCCCCCCAGAGGCGAGTTGGATCAGGCGCAGATGGGCCGGGGCGGCGNGGTGGCGTGAGTGGCCCGTGAAATCATTACCAAGGNCCGGGGGCGCGGTGCCCTTCCCCTCCGCGGGTTCGCCGAGAGCGAGGGGCAGAGGCCGGGGGTGACGCGCGCCTCCCGACTGGGGGCCGCATTCGTCGGCGCCCTCCGGGCAGCTCAGCCCAGGGTGAGGCCCGCAAGGCGAGTGCTAACGCGGGCGGGCCGACGTTCGGCGCGGCGNGCGTGGGCCCACCGGGCGATGCACAACAGGCGCGGTGCCGAGCGGGCGGCGGACGCGCCGGGTGCGGTGTTCGTCGCGCTCAGGCGCGCGAAGCGCAGGAACGCGCCTGCCGCGACTGATGCCGCGGCCGAGCGGTTAGCAGGGGCGGGTCGNCGCACGGCTCCGGGGGTGCCCTCTTGCGGCCGGGGTGAAGTCGCCGTGGGANGGACCCCGGGCGTGCGGGCTCACCGGTGCTCGGCGACCCGGGGGCCCTTCAGGTGATGCGGGGGGGGCCCGGCCGCGGTCCCTTGTATCACCTTGGAGGCTAGGCGCATGCGGGGCGGCGCAGCGTGTGCCGCGGCAGGAGGATTGCGGCGGCCTGGCGTCAAGACCGGACGGGGGGCTCGTTGCTGTGTGGCACCGCGGCGCCACCGCGGGCAGGACCGGGCTCGGGGAATGGGTGCGGGGGCGGGTATGTCGGGGCGGTCGCCGCAANCGGTCGGACCGGGCAACGGTCGGGGGGCGCTGACGCTTCGCGCGGGCGTTGGCGGTCGGACCCGGGCCGTCGCCGAGCGACGNACCGGACCTGGCGGGCTACTCGCGCGCCCCGCACGTGGGGCCTCCGAGTCCCGCCCCGGGGGGCCGGTCGNGATCAAGGTCNCTACCCGGAGATCGGCCGGTGCCGGATGCGGCGNGGCCGGTAGTCGGGATTGCCCTGGGGCGGGGGAGGGCGCCCGCGTGCCTCCNTGCCNCGCCGGCTGCGACTGAGGACCCCCCCACGNCGCAGCCCCTCTCCCGGATGTGCTGACCGAGCCGCCTACTCCCCCCCCCCACGGGGCGNCCACGCCGCCCCGGGGCGCCTGGGCCCCGCGGGCTAGAAGG"/>
                        <sequence id="seq_Br2016-17" taxon="Br2016-17" totalcount="4" value="GGAACCGGGGGTGCCTGCGCCGTGTGCCCCCGGACACCATGGCCCTCTGTCCGCGTAGGGGGGGACACGGGGCGCGGGGGGGTGGGGGGGGGGAGGGAGTGCCGAGCCCGCTCGGGGGGAGTGGCCCTGGACCGCGCACGCCCCGGTCCTGCACTGCTGTCCCGCCCCCCCCCACGAGGCGGGCACCGTGCCTGGGAGGGCGAAACCCCGCAGCCGAGACGTCGCTGCCACCTAGTGCAACGCCTACCCTGGGGCCGCTCGACGACGGCGCCGGAGAGTTGGCGCCATAGCAGCGTACGGGGGCGGATGCGGGAGGGCCGCACTCGCGCCGCCTACGGGCGCGATCCACCACGGGCGGGTGCGTGGATGGCTTCCGGATCGCTCCATGAGAACTCCGACTAGCAGTTGCGCGGCCAAGGCCGCCCGCGGCGGGCGGCCGACGGATGGGACGCCGCTCGGCACTTGGTCCAGGCCAGCGGCACGCCGGCCGCCGCGGGCCCACGGAGACCCACCCAGAAAGCAAACGCCGCCCCGGAGACGCGCGCCTCCCACAGGGATAGCCCGAGGGCCGGCCCGCGAGCCCAGCTCCCCGCCGCCGCGCGGTGCGCATGCGAGTCCGAGCGCCAGCGGACACCCTCCCCTACCCCCTGCCGGCCAGCCGGCGGGGGTGATTTCCGTGGTCTCGCCAGGGCCACAGCTTCCGGGCACCGCGCACCGCGATAGCGGCTGCGCCGAATCGGGCGCCTGGACCCACGGTCCCGGGCGGGGCCAACCAACCGTCCCAACGACACTCCAAGCCATCCACTGGAGCGAACATGGCTACGGCGACGGCGTCGAGCCACGTAGGGCGCGCCGCGCCGCGGCCCCGCGATCTGGGCCGCGCCGGCGCCAACACCGGCACGGCGGCACGCCCGCCCGGACGCTGGTCGCCGGGTCGGCGCAGATGCCCGCGCTACCCTTGCCCCGAGCTGAGTGTGCTTCGCGCGGGGTTCGCGGGGCAGACAGCGGGGCAGGCCCGAACGGTCGGCCGCGGGGGCGCCACGCTTGTGCCCCACTGCGTGGCCCCCCAGAGGCGAGCTGGATCAGGCGCAGATGGGCCGGGGCGGCGCGGTGGCGTGGGTCGCCCGTGAAATCATTACCAAGGGCCGGGGGCGCGGTGCCCTTCCCCTCCGCGGGTTCTCCGAGAGCGAGGGGCAAAGGCCGGGGGTGACGCGCGCCCCCCAACTGGGGGCCGCATTCATCGGCGCCCTCCGGGCAGCTCACCCCAGGGTGAGGCCCGCAAGGCGAGTGCTAACGCAGGCGGGCCGACGTTCGGCGAGACGGGCGTGGGCCCCCCGGGCGGTGCACAGCAGGCGCGGTGCCGAGCGGGCGGCGGACGCGCCGGGTGCGGTGTTCGTCGCGCTCAGGCGCGCGCAGCGCCGGAACGCGCCTGCCGCGACTGATGCCGCGGCCGAGCGGTTAGCGGGAGCGGGTCGGCGCACGGCTCCGGGGGTGCCTTCTTGCGGCCGGGGTGAAGCCGCCGTCGGAGGGACCCCGGGCGTGCGGGCTCACCCGTGCTCGGCGACCCGGGGGCCCTTGAGGTGATGCGGGGGGGGCCCGGCCGCGGTCCCTCGTATCGCCTTGCAGGCTAGGCGCATGCGGGGCGGCGCAGCGTGTGCCGCGGCAGGAGGATTGCGGCGGCCCGGCGCCAAGACCGGACGGGGGGCTCGTTGCTGTGTGGCACCGCGGCGTCACCGCGGGCAGGACCGGGCTCGGGGAATGGGTGCGGGGGCGGGTATGTCGGGGCGGTCGCCGCAAGCGGTCGGGCCGGGCAACGGTCGGCGGGCGCTGACGCTTCGCGCGGGCGTCGGCGGTCGGACCCGGGCCGTCGCCGAGCCACGTACCGGACCTGGCGGGCTACTCGCGCGCCCCGCACGTGGGGCCTCCGAGTCCCGCCCCGGGGCGCCGGTCGGGATCAAGGTCACTACCCGGAGATCGGCCGGTGCCAGATGCGGCGCGGCCGGTAGTCGGGGTTGCCCTGGGGCGGGGGAGGGCGCCCGCGTGCCTCCTTGCCCCGCCGGCTGCGACTGAGGACCCCCCCACGGCGCAGCGCCTCTCCCGGATGTGCCGACCGAGCCGCCTACTCCCCCCCCCCACGGGGCGGCCACGCCGCCCCGGGGCGCCTGGGCCCCGCGGGCTAGGAGG"/>
                        <sequence id="seq_Br2016-18" taxon="Br2016-18" totalcount="4" value="AGGGCCGGGGGTGCCCGTGCCGTACGCCCCCGGACACCATGGCTCTCTGTCTGCGTAGGGGGGGGCACGGGGCGCGGGGGGATGGGGGGGGGGGGGGAGTGCCGAGCCCGCCCGGGGGGAGCGGCCCTGGACCGCGCGCGCCCCGGTCCTGCGCTGCTGTCCCGCCCCCCCCCACGAGACGGGCACCGCGCCTGGGAGGGCGAAACCCCGCAGCCCAGACGTCGCCGCCACCTAGTGCAACGCCTACCCTGGGGCCGCTCGACGACGGCGCCGGAGCGTTGGCGCCATAGCAGCGTACGGGGGCGGATGCGGGGGGACCGCACTCGCGCCGCCTACGGGCGCGATCCACCACGGGCGGGTGCGTGGATGGCTTCCGGATCGCTCCATGAGAACTCCGACTAGCAGTTGCGCGGCCAAGGCCGCCCGCGGCGGGCGGCCGACGGATGGGACGCCGCTCGGCACTCGGTCCAGGCCAGCGGCACGCCGGCCGCCGCGGGCCCACGGAGACCCGCCCAGAAAGCAAACGCCGCCCCGGAGATGCGCGCCCCCCACAGGGGTAGCCCGAGGGCCGGCCCGCGAGCCCAGCTCCCCGCCGCCGCGCGGTGCGCATGCGAGTCCAAGCGCCAGCGGACACCCTCCCCTACCCCCTGCCGGCCAGCCGGTGGGGGTGACTTCCGTGGTCTCGCCAGGGCCACAGCTTCCGGGCACCGCGCACCGCGATAGCGGCTGCGCCGAATCGAGCTCCTGGGCCCACGGTCCCGGGCGGGGCCGACCAACCGTTCCAACGACACTCCAAGCCATCCACTCGAGCAAACATGGCTACGGCGACGGCGTCGACCCACGCAGGGCGCGCCGCGCCGCGGCCCCGCGATCTGGGCCGCGCCGGCGCCAACACCGGCACGGCGGCACGCCCGCCCGGACGCTGGTCGTCGGGTCGGCGCGGATGCCCGCGCTACCCTCGCCTCGAGCTGAGTGTGCTTCGCGCAGGGTTCGCGGGGCAGACAGCAGGGCAGGCCCGAACGGGCGGCCGCGGGGGCGCCCCGCTTGTGCCCCACTGCGTCGCCCCTCAGAGGCGAGCTGGATCAGGCGCAGATGGGCCGGGGCAGCGCGGTGGCGTGAGTGGCCCGTGAAATCATTACCAGGGGCCGGGGGTGCGGTGCCCTTCCCCGCCGCGGGTTCGCCGAGAGCGAGGGGCAGAGGCCGGGGGTGACGCGCGCCCCCCGACTGGGGTTCGCATTCGTCGGCGCCCTCCGGGCAGCTCACCCCAGGGTGAGGCCCGCAAGGCGAGTGCTAACGCGGGCGGGCCGACGTTCGGCTCGGCGGGCGTGGGTCCACCGGGCGGTGCACAGCAGGCGCGGTGCCGAGCGGGCGGCGGAGGCACCAGGTGCGGTGTTCGTCGCGCTCAGGCGCGCGCAGCGCCGGAACGCGCCTGCCGCGACTGATGCCGCGGCCGAGCGGTTAGCGGGGGCGGGTCGGCGCGCGGCTCCGGGGGTGCCCTCTTGCGGCCGGGGTGAAGCCGCCGTCGGAGGGACCCCGGGCGTGCGAGCTCACCCGCGCTCGGCGACCCGGGGGCCCTTGAGGTGATGCGGGGGGGGCCCGGCCGCGGTCCCTCGTATTGCCTTGCAGGCTAGGCGCATGCGAGGCGGCGCAGCGTGTGCCGCGGCAGGAGGATTGCGGCGGCCCGGCGCCAAGACCGGACGGGGGGCTCGTTGCTGTGTGGCACCGCGGCGCCACCGCGGGCAGGACCGGACTCGGGGAATGGGGCCGGGGGCGGGTATGTCGGGGCGGTCGCCGCAAGCGGCCGGACCGGGCAACAGTCGGCGGGCGCTGACGCTTCGCGCGGGCGTCGGCGGTCGGACCCGGGCCTTCGCCGAGCCACGTACCGGGCCTGGAGGGCTACTCGCGCGCCCCGCACGTGGGGCCTCCGAGTCCCGCCCCGGGGCGCCGGTCGGGATCAAGATCACTACACGGAGATCGGCCGGTGCCAGATGCGGCGCGGACGGTAGTCGGGGTTGCCCTGGGGCGGGGGAGGGCGCCCGCGTGCCTCCTCGCCCCACCGGCTGCGACTGAGGACCCCCCCACGGCGCGGCGCCTCTCCCGGATGTGCCGACCAAGCCGCCTACTCCCCCCCCCCACGGGGCGGCCACGCCGCCCCGGGGCGCTTGGGCCCCGCGGGCTAGGAGG"/>
                        <sequence id="seq_Br2016-19" taxon="Br2016-19" totalcount="4" value="GGAACCGGGGGTGCCTGCGCCGTGTGCCCCCGGACACCATGGCCCTCTGTCCGCGTAGGGGGGGACACGGGGCGCGGGGGGGTGGGGGGGGGGAGGGAGTGCCGAGCCCGCTCGGGGGGAGTGGCCCTGGACCGCGCACGCCCCGGTCCTGCACTGCTGTCCCGCCCCCCCCCACGAGGCGGGCACCGTGCCTGGGAGGGCGAAACCCCGCAGCCGAGACGTCGCTGCCACCTAGTGCAACGCCTACCCTGGGGCCGCTCGACGACGGCGCCGGAGAGTTGGCGCCATAGCAGCGTACGGGGGCGGATGCGGGAGGGCCGCACTCGCGCCGCCTACGGGCGCGATCCACCACGGGCGGGTGCGTGGATGGCTTCCGGATCGCTCCATGAGAACTCCGACTAGCAGTTGCGCGGCCAAGGCCGCCCGCGGCGGGCGGCCGACGGATGGGACGCCGCTCGGCACTTGGTCCAGGCCAGCGGCACGCCGGCCGCCGCGGGCCCACGGAGACCCACCCAGAAAGCAAACGCCGCCCCGGAGACGCGCGCCTCCCACAGGGATAGCCCGAGGGCCGGCCCGCGAGCCCAGCTCCCCTCCGCCGCGCGGTGCGCATGCGAGTCCGAGCGCCAGCGGACACCCTCCCCTACCCCCTGCCGGCCAGCCGGCGGGGGTGATTTCCGTGGTCTCGCCAGGGCCACAGCTTCCGGGCACCGCGCACCGCGATAGCGGCTGCGCCGAATCGGGCGCCTGGACCCACGGTCCCGGGCGGGGCCAACCAACCGTCCCAACGACACTCCAAGCCATCCACTGGAGCGAACATGGCTACGGCGACGGCGTCGAGCCACGTAGGGCGCGCCGCGCCGCGGCCCCGCGATCTGGGCCGCGCCGGCGCCAACACCGGCACGGCGGCACGCCCGCCCGGACGCTGGTCGCCGGGTCGGCGCAGATGCCCGCGCTACCCTTGCCCCGAGCTGAGTGTGCTTCGCGCGGGGTTCGCGGGGCAGACAGCGGGGCAGGCCCGAACGGTCGGCCGCGGGGGCGCCACGCTTGTGCCCCACTGCGTGGCCCCCCAGAGGCGAGCTGGATCAGGCGCAGATGGGCCGGGGCGGCGCGGTGGCGTGGGTCGCCCGTGAAATCATTACCAAGGGCCGGGGGCGCGGTGCCCTTCCCCTCCGCGGGTTCTCCGAGAGCGAGGGGCAAAGGCCGGGGGTGACGCGCGCCCCCCAACTGGGGGCCGCATTCATCGGCGCCCTCCGGGCAGCTCACCCCAGGGTGAGGCCCGCAAGGCGAGTGCTAACGCAGGCGGGCCGACGTTCGGCGAGACGGGCGTGGGCCCCCCGGGCGGTGCACAGCAGGCGCGGTGCCGAGCGGGCGGCGGACGCGCCGGGTGCGGTGTTCGTCGCGCTCAGGCGCGCGCAGCGCCGGAACGCGCCTGCCGCGACTGATGCCGCGGCCGAGCGGTTAGCGGGAGCGGGTCGGCGCACGGCTCCGGGGGTGCCTTCTTGCGGCCGGGGTGAAGCCGCCGTCGGAGGGACCCCGGGCGTGCGGGCTCACCCGTGCTCGGCGACCCGGGGGCCCTTGAGGTGATGCGGGGGGGGCCCGGCCGCGGTCCCTCGTATCGCCTTGCAGGCTAGGCGCATGCGGGGCGGCGCAGCGTGTGCCGCGGCAGGAGGATTGCGGCGGCCCGGCGCCAAGACCGGACGGGGGGCTCGTTGCTGTGTGGCACCGCGGCGTCACCGCGGGCAGGACCGGGCTCGGGGAATGGGTGCGGGGGCGGGTATGTCGGGGCGGTCGCCGCAAGCGGTCGGGCCGGGCAACGGTCGGCGGGCGCTGACGCTTCGCGCGGGCGTCGGCGGTCGGACCCGGGCCGTCGCCGAGCCACGTACCGGACCTGGCGGGCTACTCGCGCGCCCCGCACGTGGGGCCTCCGAGTCCCGCCCCGGGGCGCCGGTCGGGATCAAGGTCACTACCCGGAGATCGGCCGGTGCCAGATGCGGCGCGGCCGGTAGTCGGGGTTGCCCTGGGGCGGGGGAGGGCGCCCGCGTGCCTCCTTGCCCCGCCGGCTGCGACTGAGGACCCCCCCACGGCGCAGCGCCTCTCCCGGATGTGCCGACCGAGCCGCCTACTCCCCCCCCCCACGGGGCGGCCACGCCGCCCCGGGGCGCCTGGGCCCCGCGGGCTAGGAGG"/>
                        <sequence id="seq_Br2016-20" taxon="Br2016-20" totalcount="4" value="GGAACCGGGGGTGCCTGCGCCGTGTGCCCCCGGACACCATGGCCCTCTGTCCGCGTAGGGGGGGACACGGGGCGCGGGGGGGTGGGGGGGGGGAGGGAGTGCCGAGCCCGCTCGGGGGGAGTGGCCCTGGACCGCGCACGCCCCGGTCCTGCACTGCTGTCCCGCCCCCCCCCACGAGGCGGGCACCGTGCCTGGGAGGGCGAAACCCCGCAGCCGAGACGTCGCTGCCACCTAGTGCAACGCCTACCCTGGGGCCGCTCGACGACGGCGCCGGAGAGTTGGCGCCATAGCAGCGTACGGGGGCGGATGCGGGAGGGCCGCACTCGCGCCGCCTACGGGCGCGATCCACCACGGGCGGGTGCGTGGATGGCTTCCGGATCGCTCCATGAGAACTCCGACTAGCAGTTGCGCGGCCAAGGCCGCCCGCGGCGGGCGGCCGACGGATGGGACGCCGCTCGGCACTTGGTCCAGGCCAGCGGCACGCCGGCCGCCGCGGGCCTACGGAGACCCACCCAGAAAGCAAACGCCGCCCCGGAGACGCGCGCCTCCCACAGGGATAGCCCGAGGGCCGGCCCGCGAGCCCAGCTCCCCGCCGCCGCGCGGTGCGCATGCGAGTCCGAGCGCCAGCGGACACCCTCCCCTACCCCCTGCCGGCCAGCCGGCGGGGGTGATTTCCGTGGTCTCGCCAGGGCCACAGCTTCCGGGCACCGCGCACCGCGATAGCGGCTGCGCCGAATCGGGCGCCTGGGCCCACGGTCCCGGGCGGGGCCAACCAACCGTCCCAACGACACTCCAAGCCATCCACTGGAGCGAACATGGCTACGGCGACGGCGTCGAGCCACGTAGGGCGCGCCGCGCCGCGGCCCCGCGATCTGGGCCGCGCCGGCGCCAACACCGGCACGGCGGCACGCCCGCCCGGACGCTGGTCGCCGGGTCGGCGCAGATGCCCGCGCTACCCTTGCCCCGAGCTGAGTGTGCTTCGCGCGGGGTTCGCGGGGCAGACAGCGGGGCAGGCCCGAACGGGCGGCCGCGGGGGCGCCACGCTTGTGCCCCACTGCGTGGCCCCCCAGAGGCGAGCTGGATCAGGCGCAGATGGGCCGGGGCGGCGCGGTGGCGTGGGTCGCCCGTGAAATCATTACCAAGGGCCGGGGGCGCGGTGCCCTTCCCCTCCGCGGGTTCTCCGAGAGCGAGGGGCAAAGGCCGGGGGTGACGCGCGCCCCCCAACTGGGGGCCGCATTCATCGGCGCCCTCCGGGCAGCTCACCCCAGGGTGAGGCCCGCAAGGCGAGTGCTAACGCAGGCGGGCCGACGTTCGGCGAGACGGGCGTGGGCCCCCCGGGCGGTGCACAGCAGGCGCGGTGCCGAGCGGGCGGCGGACGCGCCGGGTGCGGTGTTCGTCGCGCTCAGGCGCGCGCAGCGCCGGAACGCGCCTGCCGCGACTGATGCCGCGGCCGAGCGGTTAGCGGGAGCGGGTCGGCGCACGGCTCCGGGGGTGCCTTCTTGCGGCCGGGGTGAAGCCGCCGTCGGAGGGACCCCGGGCGTGCGGGCTCACCCGTGCTCGGCGACCCGGGGGCCCTTGAGGTGATGCGGGGGGGGCCCGGCCGCGGTCCCTCGTATCGCCTTGCAGGCTAGGCGCATGCGGGGCGGCGCAGCGTGTGCCGCGGCAGGAGGATTGCGGCGGCCCGGCGCCAAGACCGGACGGGGGGCTCGTTGCTGTGTGGCACCGCGGCGTCACCGCGGGCAGGACCGGGCTCGGGGAATGGGTGCGGGGGCGGGTATGTCGGGGCGGTCGCCGCAAGCGGTCGGGCCGGGCAACGGTCGGCGGGCGCTGACGCTTCGCGCGGGCGTCGGCGGTCGGACCCGGGCCGTCGCCGAGCCACGTACCGGACCTGGCGGGCTACTCGCGCGCCCCGCACGTGGGGCCTCCGAGTCCCGCCCCGGGGCGCCGGTCGGGATCAAGGTCACTACCCGGAGATCGGCCGGTGCCAGATGCGGCGCGGCCGGTAGTCGGGGTTGCCCTGGGGCGGGGGAGGGCGCCCGCGTGCCTCCTTGCCCCGCCGGCTGCGACTGAGGACCCCCCCACGGCGCAGCGCCTCTCCCGGATGTGCCGACCGAGCCGCCTACTCCCCCCCCCCACGGGGCGGCCACGCCGCCCCGGGGCGCCTGGGCCCCGCGGGCTAGGAGG"/>
                        <sequence id="seq_Br2016-21" taxon="Br2016-21" totalcount="4" value="GGAACCGGGGGTGCCTGCGCCGTGTGCCCCCGGACACCATGGCCCTCTGTCCGCGTAGGGGGGGACACGGGGCGCGGGGGGGTGGGGGGGGGGAGGGAGTGCCGAGCCCGCTCGGGGGGAGTGGCCCTGGACCGCGCACGCCCCGGTCCTGCACTGCTGTCCCGCCCCCCCCCACGAGGCGGGCACCGTGCCTGGGAGGGCGAAACCCCGCAGCCGAGACGTCGCTGCCACCTAGTGCAACGCCTACCCTGGGGCCGCTCGACGACGGCGCCGGAGCGTTGGCGCCATAGCAGCGTACGGGGGCGGATGCGGGAGGGCCGCACTCGCGCCGCCTACGGGCGCGATCCACCACGGGCGGGTGCGTGGATGGCTTCCGGATCGCTCCATGAGAACTCCGACTAGCAGTTGCGCGGCCAAGGCCGCCCGCGGCGGGCGGCCGACGGATGGGACGCCGCTCGGCACTTGGTCCAGGCCAGCGGCACGCCGGCCGCCGCGGGCCCACGGAGACCCACCCAGAAAGCAAACGCCGCCCCGGATACGCGCGCCTCCCACAGGGATAGCCCGAGGGCCGGCCCGCGAGCCCAGCTCCCCGCCGCCGCGCGGTGCGCATGCGAGTCCGGGCGCCAGCGGACACCCTCCCCTACCCCCTGCCGGCCAGCCGGCGGGGGTGATTTCCGTGGTCTCGCCAGGGCCACAGCTTCCGGGCACCGCGCACCGCGATAGCGGCTGCGCCGAATCGGGCGCCTGGGCCCACGGTCCCGGGCGGGGCCAACCAACCGTCCCAACGACACTCCAAGCCATCCACTGGAGCGAACATGGCTACGGCGACGGCGTCGAGCCACGTAGGGCGCGCCGCGCCGCGGCCTCGCGATCTGGGCCGCGCCGGCGCCAACACCGGCACGGCGGCACGCCCGCCCGGACGCTGGTCGCCGGGTCGGCGCAGATGCCCGCGCTACCCTTGCCCCGAGCTGAGTGTGCTTCGCGCGGGGTTCGCGGGGCAGACAGCGGGGCAGGCCCGAACGGGCGGCCGCGGGGGCGCCACGCTTGTGCCCCACTGCGTGGCCCCCCAGAGGCGAGCTGGATCAGGCGCCGATGGGCCGGGGCGGCGCGGTGGCGTGGGTCGCCCGTGAAATCATTACCAAGGGCCGGGGGCGCGGTGCCCTTCCCCTCCGCGAGTTCTCCGAGAGCGAGGGGCAGAGGCCGGGGGTGACGCGCGCCCCCCAACTGGGGGCCGCATTCATCGGCGCTCTCCGGGCAGCTCACCCCAGGGTGAGGCCCGCAAGGCGAGTGCTAACGCGGGCGGGCCGCCGTTCGGCGAGACGGGCGTGGGCCCCCCGGGCGGTGCACAGCAGGCGCGGTGCCGAGCGGGCGGCGGACGCGCCGGGTGCGGTGTTCGTCGCGCTCAGGCGCGCGCAGCGCCGGAACGCGCCTGCCGCGACTGATGCCGCGGCCGAGCGGTTAGCGGGGGCGGGTCGGCGCACGGCTCCGGGGGTGCCTTCTTGCGGCCGGGGTGAAGCCGCCGTCGGAGGGACCCCGGGCGTGCGGGCTCACCCGTGCTCGGCGACCCGGGGGCCCTTGAGGTGATGCGGGGGGGGCCCGGCCGCGGTCCCTCGTATCGCCTTGCAGGCTAGGCGCATGCGGGGCGGCGCAGCGTGTGCCGCGGCAGGAGGATTGCGGCGGCCCGGCGCCAAGACCGGACGGGGGGCTCGTTGCTGTGTGGCACCGCGGCGCCACCGCGGGCAGGACCGGGCTCGGGGAATGGGTGCGGGGGCGGGTATGTCGGGGCGGTCGCCGCAAGCGGTCGGGCCGGGCAACGGTCGGCGGGCGCTGACGCTTCGCGCGGGCGTCGGCGGTCGGACCCGGGCCGTCGCCGAGCCACGTACCGGACCTGGCGGGCTACTCGCGCGCCCGGCACGTGGGGCCTCCGAGTCCCGCCCCGGGGCGCCGGTCGGGATCAAGGTCACTACCCGGAGATCGGCCGGTGCCAGATGCGGCGCGGCCGATAGTCGGGGTTGCTCTGGGGCGGGGGAGGGCGCCCGCGTGCCTCCTTGCCCCGCCGGCTGCGACTGAGGACCCCCCCACGGCGCAGCGCCTCTCCCGGATGTGCCGACCGAGCCGCCTACTCCCCCCCCCCACGGGGCGGCCACGCCGCCCCGGGGCGCCTGGGCCCCGCGGGCTAGGAGG"/>
                        <sequence id="seq_Br2016-24" taxon="Br2016-24" totalcount="4" value="GGNGCCGGGGGTGCCCGCGCCGTGCGCCCCCGGACACCATGGCCCTCTGTCCGTGNAGGGGGGGGCANNGGGCGCGGGGGGGTGGGGAGGGGGGGGGAGTGCCGAGCCCGCCCGGGGGGAGCGGCCCTGGACCGCGCGCGCNCCGGTCCTGCGCTGTTGTCCCGCCCCCCCCCACGNGGCGGGCANCGNGCCTGGGAGGGCGAAACCCCGCAGCCGAGACGTCGCCGCCACCTAGTGCAACGCCTACCCTGGGGCCGCTCGACGACGACGCCAGAGNGTTGGCGCCATAGAAGCGTACGGGGGCGGATGCGGGAGGGCNNCACTCCCGCCGCNTACGGGCGCGACCCGNCNCGGGNGGGTGCGTGGATGACTTCCGGANCGCTCCATGAGAACTCCGACTAGCAGTTGTGCGGCCAAGGCCGCCCGCGGCGGGCGGCCGACGGATAGGACGCCGCTCGGCACNCGNNCCCGGCCANCGGCNCGCCGGCCGCCGCNGGCCCANGGANACCCNCCCATAAAGCAAACNCGGCTCCGGAGANGCGCGCCCCCCACAGGGATAGCCCGAGGGCCGGCCCGCGAGCCCAGCTCCCCGCCGCGGCGAGGTGCGCATGCGAGTCCGAGCGCCAGCGGACACCCTCCCCTACCCCTNGCCGGCCAGCCGGCGGGGGTGACTTCCGTGGTCTNGCCAGGGCCACAGCTTCCGGGCNCCGCGCACCGCGATAGCGGCTGCGNCGAATCGGGCGCCTGGGCCCACGGTCCCGGGCGGGNCCGACCAATCGTCCCAACGACACTCCGAGCCATCCACTGGAGCAAACATGGCGACGGCGACGGCGTCGACCCACGNGGGGCGCGCCGCGCCGCGGCCCCGCGATCTGGGCNGCGTCGGCGCCAACACCGGCACGGCGGTACGCCCGCCCGNACGCTGGTCGCCGGGTCGGCGCGGATGCCCGCGTTACCCTCGCCCCGAGCTGAGTGTGCTTCGCGCGGGGTTCGCGGGGCAGACNGCGNGGCNGGCCCGAACNGGCGGCCGNGGGGGCGCCNCGCTTGTGCCCCACTGCGTGGCNCCCCAGAGGCGAGTTGGATCANGCGCNGATGGGCCGGGGCGGCGTGGTNNCGTGNGTGGCCCGTGAAATCATTACCAAGGGCCGGGGGCGCGGTGCCCTTCCCTTCCGCGNGTTCNCCGAGAGCGAGGGGCAGAGNCCGGGGGTNACGCGCGCCTCCCGACTGGGGGNCGCATTCGTCGGCGCCCTNCGGGCAGCTCACCCCAGGGTGAGGCCCGCAAGGCGAGTGCTAACGCNGNCGGGCCGACGTTCGGCGCGNCGGGCGTGGGCCCNCCGGGCGATGCACAACAGGCGCGGTGCCGAGCGGGCGGCGGACGCGCCGGGTGCGGTGTTCGTNGCGCTCAGGCGCGCGAAGCGCNGGAACGCGCCTGCCGCGACTGNTGCCGCGGCCGAGCGGTTAGCAGGGGCGGGTCGGCGCACGGCTCCGGGGGTGCCCTCTTGCGGCCGGGGTGAAGNCGCCGTNGGAGGGAGCNCNGGCGNGCGGGCTCACGGGTGCTCGGCGACCCGGGGGCCCTTCGGGTGATGCGGGGGGGGCCCGGCCGCGGTCCCTTGTATCACCTTGCAGGCTAGGCGCATGCGGGGCGGCGCAGCATGTNCCGCGGCAGGTGGATTGNGGCGGCCTGGCGCCAAGACNGGACGGGGNGCTCGTTGCTGTGTGGCACCGCGGCGCNACCGCGGGCAGGANCGGGCTCGGGGAATGGGTGCGGGGGCGGGTATGTCGGGGCGGTNGCCGCAAGCNGTCGGNCCNGGCAANGGTCGGGGGGCGCTGACGCTTCGCGCGGGNGTTGGCGGTCGNACCCGGGCCGTCGCCGAGCGACGTACCGGACCTGGCGGGCTACTCGCGCGCCCCGCACGTGGGGCCTCCGAGTCCCGCCCCGGGGCGCCGGTCGGGATCAANNTCACTACCCGGAGATCGGCCGGTGCCGGNTGCGGCGCGGCCGGTAGTCGNGGTTGCCCTGGGGCGGGGGAGGGCGCCCGCGTGCCTCCTTGCCCCGCCGGCTGCGACTGAGGANCCCCCCACGGCGCAGCGCCTCTCCCGGATGTGCCGACCGAGCCGCCTACTCCNCCCCCCCACGGGGCGGCCACNCCGCCCCGGGGCGCCTGGGCCCCGCGGGCTAGAAGG"/>
                        <sequence id="seq_Br2016-26" taxon="Br2016-26" totalcount="4" value="GGGGCCGGGGGTGCCCGCGCCGTGCGCCCCCGGACACCATGGCCCTCTGTCCGTGTAGGGGGGGGCACGGGGCGCGGGGGGGTGGGGAGGGGGGGGGAGTGCCGAGCCCGCCCGGGGGGAGCGGCCCTGGACCGCGCGCGCCCCGGTCCTGCGCTGTTGTCCCGCCCCCCCCCACGAGGCGGGCACCGCGCCTGGGAGGGCGAAACCCCGCAGCCGAGACGTCGCCGCCACCTAGTGCAACGCCTACCCTGGGGCCGCTCGACGACGGCGCCAGAGCGTTGGCGCCATAGAAGCGTACGGGGGCGGATGCGGGAGGGCCGCACTCCCGCCGCCTACGGGCGCGACCCGCCACGGGCGGGTGCGTGGATGACTTCCGGATCGCTCCATGAGAACTCCGACTAGCAGTTGTGCGGCCAAGGCCGCCCGCGGCGGGCGGCCGACGGATAGGACGCCGCTCGGCACTCGGTCCCGGCCAGCGGCGCGCCGGCCGCCGCAGGCCCACGGAGACCCGCCCATAAAGCAAACGCGGCTCCGGAGATGCGCGCCCCCCACAGGGATAGCCCGAGGGCCGGCCCGCGAGCCCAGCTCCCCGCCGCGGCGAGGTGCGCATGCGAGTCCGAGCGCCAGCGGACACCCTCCCCTACCCCTTGCCGGCCAGCCGGCGGGGGTGACTTCCGTGGTCTCGCCAGGGCCACAGCTTCCGGGCACCGCGCACCGCGATAGCGGCTGCGCCGAATCGGGCGCCTGGGCCCACGGTCCCGGGCGGGGCCGACCAATCGTCCCAACGACACTCCGAGCCATCCACTGGAGCAAACATGGCGACGGCGACGGCGTCGACCCACGCAGGGCGCGCCGCGCCGCGGCCCCGCGATCTGGGCCGCGTCGGCGCCAACACCGGCACGGCGGTACGCCCGCCCGGACGCTGGTCGCCGGGTCGGCGCGGATGCCCGCGTTACCCTCGCCCCGAGCTGAGTGTGCTTCGCGCGGGGTTCGCGGGGCAGATAGCGGGGCAGGCCCGAACGGGCGGCCGCGGGGGCGCCCCGCTTGTGCCCCACTGCGTGGCCCCCCAGAGGCGAGTTGGATCAGGCGCATGGGGGCCGGGGCGGCGTGGTGGCGTGAGTGGCCCGTAAAATCATTACCAAGGGCCGGGGGCGCGGTGCCCTTCCCCTCCGCGGGTTCGCCGAGAGCGAGGGGCAGAGGCCGGGGGTGACGCGCGCCTCCCGACTGGGGGCCGCATTCGTCGGCGCCCTCCGGGCAGCTCACCCCAGGGTGAGGCCCGCAAGGCGAATGCTAACACGGGCGGGCCGACGTTCGGCGCGGCGGGCGTGGGCCCACCGGGCGATGCACAACAGGCGCGGTGCCGAGCGGGCGGCGGACGCGCCGGGTGCGGTGTTCGTCGCGCTCAGGCGCGCGAAGCGCAGGAACGCGCCTGCCGCGACTGATGCCGCGGGCGAGCGGTTAGCAGGGGCGGGTCGGCGCACGGCTCCGGGGGTGCCCTCTTGCGGCCGGGGTGAAGTCGCCGTGGGAGGGACCCCGGGCGTGCGGGCTCACGGGTGCTCGGCGACCCGGGGGCCCTTCGGGTGATGCGGGGGGGGCCCGGCCGCGGTCCCTTGTATCACCTTGCAGGCTAGGCGCATGCGGGGCGGCGCAGCGTGTGCCGCGGCAGGAGGATTGCGGCGGCCTGGCGCCAAGACCGGACGGGGGGCTCGTTGCTGTGTGGCACCGCGGCGCCACCGCGGGCAGGACCGGGCTCGGGGAATGGGTGCGGGGGCGGGTATGTCGGGGCGGTCGCCGCAAGCGGTCGGACCGGGCAACGGTCGGGGGGCGCTGACGCTTCGCGCGGGCGTTGGCGGTCGGACCCGGGCCGTCGCCGAGCGACGTACCGGACCTGGCGGGCTACTCGCGCGCCCCGCACGTGGGGCCTCCGAGTCCCGCCCCGGGGCGCCGGTCGGGATCAAGGTCACTACCCGGAGATCGGCCGGTGCCGGATGCGGCGCGGCCGGTAGTCGGGGTTGCCCTGGGGCGGGGGAGGGCGCCCGCGTGCCTCCTTGCCCCGCCGGCTGCGACTGAGGACCCCCCCACGGCGCAGCGCCTCTCCCGGATGTGCCGACCGAGCCGCCTACTCCCCCCCCCCACGGGGCGGCCACGCCGCCCCGGGGCGCCTGGGCCCCGCGGGCTAGAAGG"/>
                        <sequence id="seq_Br2016-27" taxon="Br2016-27" totalcount="4" value="GGGGCCGGGGGTGCCCGCGCCGTGCGCCCCCGGACACCATGGCCCTCTGTCCGTGTAGGGGGGGGCACGGGGCGCGGGGGGGTGGGGAGGGGGGGGGAGTGCCGAGCCCGCCCGGGGGGAGCGGCCCTGGACCGCGCGCGCCCCGGTCCTGCGCTGTTGTCCCGCCCCCCCCCACGAGGCGGGCACCGCGCCTGGGAGGGCGAAACCCCGCAGCCGAGACGTCGCCGCCACCTAGTGCAACGCCTACCCTGGGGCCGCTCGACGACGACGCCAGAGCGTTGGCGCCATAGAAGCGTACGGGGGCGGATGCGGGAGGGCCGCACTCCCGCCGCCTACGGGCGCGACCCGCCACGGGCGGGTGCGTGGATGACTTCCGGATCGCTCCATGAGAACTCCGACTAGCAGTTGTGCGGCCAAGGCCGCCCGCGGCGGGCGGCCGACGGATAGGACGCCGCTCGGCACTCGGTCCCGGCCAGCGGCGCGCCGGCCGCCGCAGGCCCACGGAGACCCGCCCATAAAGCAAACGCGGCTCCGGAGATGCGCGCCCCCCACAGGGATAGCCCGAGGGCCGGCCCGCGAGCCCAGCTCCCCGCCGCGGCGAGGTGCGCATGCGAGTCCGAGCGCCAGCGGACACCCTCCCCTACCCCTTGCCGGCCAGCCGGCGGGGGTGACTTCCGTGGTCTCGCCAGGGCCACAGCTTCCGGGCACCGCGCACCGCGATAGCGGCTGCGCCGAATCGGGCGCCTGGGCCCACGGTCCCGGGCGGGGCCGACCAATCGTCCCAACGACACTCCGAGCCATCCACTGGAGCAAACATGGCGACGGCGACGGCGTCGACCCACGCGGGGCGCGCCGCGCCGCGGCCCCGCGATCTGGGCCGCGTCGGCGCCAACACCGGCACGGCGGTACGCCCGCCCGGACGCTGGTCGCCGGGTCGGCGCGGATGCCCGCGTTACCCTCGCCCCGAGCTGAGTGTGCTTCGCGCGGGGTTCGCGGGGCAGACAGCGGGGCAGGCCCGAACGGGCGGCCGCGGGGGCGCCCCGCTTGTGCCCCACTGCGTGGCCCCCCAGAGGCGAGTTGGATCAGGCGCAGATGGGCCGGGGCGGCGTGGTGGCGTGAGTGGCCCGTGAAATCATTACCAAGGGCCGGGGGCGCGGTGCCCTTCCCCTCCGCGGGTTCGCCGAGAGCGAGGGGCAGAGGCCGGGGGTGACGCGCGCCTCCCGACTGGGGGCCGCATTCGTCGGCGCCCTCCGGGCAGCTCACCCCAGGGTGAGGCCCGCAAGGCGAGTGCTAACGCGGGCGGGCCGACTTTCGGCGCGGCGGGCGTGGGCCCACCGGGCGATGCACAACAGGCGCGGTGCCGAGCGGGCGGCGGACGCGCCGGGTGCGGTGTTCGTCGCGCTCAGGCGCGCGAAGCGCAGGAACGCGCCTGCCGCGACTGATGCCGCGGCCGAGCGGTTAGCAGGGGCGGGTCGGCGCACGGCTCCGGGGGTGCCCTCTTGCGGCCGGGGTGAAGTCGCCGTGGGAGGGACCCCGGGCGTGCGGGCTCACGGGTGCTCGGCGACCCGGGGGCCCTTCGGGTGATGCGGGGGGGGCCCGGCCGCGGTCCCTTGTATCACCTTGCAGGCTAGGCGCATGCGGGGCGGCGCAGCGTGTGCCGCGGCAGGTGGATTGCGGCGGCCTGGCGCCAAGACCGGACGGGGGGCTCGTTGCTGTGTGGCACCGCGGCGCCACCGCGGGCAGGACCGGGCTCGGGGAATGGGTGCGGGGGCGGGTATGTCGGGGCGGTCGCCGCAAGCGGTCGGACCGGGCAACGGTCGGGGGGCGCTGACGCTTCGCGCGGGCGTTGGCGGTCGGACCCGGGCCGTCGCCGAGCGACGTACCGGACCTGGCGGGCTACTCGCGCGCCCCGCACGTGGGGCCTCCGAGTCCCGCCCCGGGGCGCCGGTCGGGATCAAGGTCACTACCCGGAGATCGGCCGGTGCCGGATGCGGCGCGGCCGGTAGTCGGGGTTGCCCTGGGGCGGGGGAGGGCGCCCGCGTGCCTCCTTGCCCCGCCGGCTGCGACTGAGGACCCCCCCACGGCGCAGCGCCTCTCCCGGATGTGCCGACCGAGCCGCCTACTCCCCCCCCCCACGGGGCGGCCACGCCGCCCCGGGGCGCCTGGGCCCCGCGGGCTAGAAGG"/>
                        <sequence id="seq_Br2016-45" taxon="Br2016-45" totalcount="4" value="GGAGCCGGGGGTGCCTGCGCCGTGCGCCCCCGGACACCATGGCCCTCTGTCCGCGTAGGGGGGGGCACGGGGCACGAGGGGGTGGGGGGGGGGGGGGAGTGCCGAGCCCGCCCGGGGGGAGCGGCCCTGAACCGCGCACGCCCCGGTCCTGCGCTGCTGTCCCGCCCCCCCCCACGAGGCGGGCACCGTGCCTGGGAGGGCGAAACCCCGCAGCCGAGACGTCGCTGCCACCTAGTGCAACGCCTGCCCTGGGGCCGCTCGACGACGGCGCCGGAGCGTTGGCGCCATAGCAGCGTACGGGGGCGGATGCAGGAAGGCCGCACTCGCGCCGCCTACGGGCGCGATCCACCACGGGCGGGTGCGTGGATGGTTTCCGGATCGCTCCATGAGAACTCCGACTAGCAGTTGCGCGGCCAAGGCCGCCCGCGGCGGGCGGCCGACGGATGGGACGCCGCTCGGCACTTGGTCCAGGCCAGCGGCACGCCGGCCGCCGCGGGCCCACGGAGACCCGCCCAGAAAGCAAACGCCGCCCCGGAGACGCGCGCCCCCCACAGGGATAGCCCGAGGGCCGGCCCGCGAGCCCAGCTCCCCGCCGCCGCGCGGTGCGCATGCGAGTCCGAGCGCCAGCGGACACCCTCCCCTACCCCCTGCCGGCCAGCCGGCGGGGGTGACTTCTGTGGTCTCGCCAGGGCCACAGCTTCCGGGCACCGCGCACCGCGATAGCGGCTGCGCCGAATCGGGCGCCTGGGCCCACGGTCCCGGGCGGGGCCAACCAACCGTCCCAACGACGCTCCAAGCCATCCACTGGAGCAAACATGGCTACGGCGACAGCGTCGAGCCACGCAGGGCGCTCCGCGCCACGGCCCCGCGATCTGGGCCGCGCCGGCGCCAACACCGGCACGGCGGCACGCCCGCCCGGACGCTGGTCGCCGGGTCCGCGCAGATGTCCGCGCTACCCTTGCCCCGAGCTGAGTGTGCTTCGCGCGGGGTTCGCGGGGCAGACAACGGGGCAGGCCCGAACGGGCGGCCGCGGGGGCGCCCCGCTTGTGCCCCACTGCGTGGCCCCCCAGAGGCGAGCTGGATCAGGCGCAGATGGGCCGGGGCGGCGCGGTGGCGTGGGTGGCCCGTGAAATCATTACCAAGGGCCGGGGGCGCGGTGCCCTTCCCCTCCGCGGGTTCGTCGAGAGCGAGGGGCAGAGGCCGGGGGTGACGCGCGCCCCCCGACTGGGGGCCGCATTCATCGGCGCCCTCCGGGCCGCTCACCCCATGGTGAGGCCCGCAAGGCGAGTGCTAACGCGGGCGGGCCGACGTTCGGCGCGATGGGCGTGGGCCCACCGGGCGGTGCACAGCAGGCGCAGTGCCGAGCGGGCGGCGGACGCGCCGGGTGCGGTGTTCGTCGCGCTCAGGCGCGCGCAGCGCCGGAACGCGCCTGCCGCGACTGATGCCGCGGCCGAGCGGTTAGCGGGGGCGGGTCGGCGCACGGCTCCGGGGGTGCCCTCTTGCGGCCGGGGTGAAGCCGCCGTCGGAGGGACCCCGGGCGTGCGGGCTCACCCGTGCTCGGCGACCCGGGGGCCCTTGAGGTGATGCGGGGGAGGCCCGGCCGCGGTCCCTCGTATCGCCTTGCAGGCTAGGCGCATGCGGGGCGGCGCAGCGTGTGCCGCGGCAGGAGGATTGCGGCGGCCCGGCGCCAAGACCGGACGGGGGGCACGTTGCTGTGTGGCACCGCGGCGCCACCGCGGGCAGGACCGGGCTCGGGGAATGGGTGCGGGGGCGGGTATGTCGGGGCGGTCGCCGCAAGCGGTCGGACCGGGCAACGGTCGGCGGGCGCTGACGCTTCGCGCGGGCGTCGGCGGTCGGACCCGGGCCGTCGCCGAGCCACGTACCGGACCTGGCGGGCTACTCGCGCGCCCCGCACGTGGGGCCTCCGAGTCCCGCCCCGGGGCGCCGGTCGGGATCAAGGTCACTACCCGGAGATCGGCCGGTGCCAGGTGCGGCGCGGCCGGTAGTCGGGGTTGCCCTGGGGCGGGGGAGGGCGCCTGCGTGCCTCCTTGCCCCGCCGGCTGCGGCTGAGGACCCCCCCACGGCGCAGCGCCTCTCCCGGATGTGCCAACCGAGCCGCCTACTCCCCCCCCCCGCGGGGCGGTCACGCCGCCCCGGGGCGCCTGGGCCCCGCGGGCTAGGAGG"/>
                        <sequence id="seq_Br2016-46" taxon="Br2016-46" totalcount="4" value="GGAACCGGGGGTGCCTGCGCCGTGTGCCCCCGGACACCATGGCCCTNTGTCCGCGTAGGGGGGGACACGGGGCGCGGGGGGGTGGGGGGGGGGAGGGAGTGCCGCGCCCGCTCGGGGGGAGTGGCCCTGGACCGCACACGCCCCGGTCCTGCGCTGCTGTCCCGCCCCCCCCCACGAGGCGGGCACCGTGCCTGGGAGGGCGAAACCCCGCAGCCGAGACGTCGCTGCTACCTAGTGCAACGCCTACCCTGGGGCCGCTCGACGACGGCGCCGGAGCGTTGGCGCCATAGCGGCGTACGGGCGCGGATGCGGGAGGGCCGCACTCGCGCCGCCTACGGGCGCGATCCACCACGGGCGGGTGCGTGGATGGCTTCCGGATCGCTCCATGAGAACTCCGACTAGCAGTTGCGCGGCCGAGGCCGCCCGCGGCGGGCGGCCGACGGATGGGACGCCGCTCGGCACTTGGTCCAGGCCAGCGGCACGCCGGCCGCCGCGGGCCCACGGAGACCCGCCCAGAAAGCAAACGCCGCCCCGGAGACGCGCGCCCCCCACAGGGATANCCCGAGGGCCGGCCCGCGAGCCCAGCTCCCCGCCGCCGCGCGGTGCGCATGCGAGTCCGAGCGCCAGCGGACACCCTCCCCTACCCCCTGCCGGCCAGCCGGCGGGGGTGACTTCCGTGGTCTCGCCAGGGCCACAACTTCCGGGCACCGCGCACCGCGATAGCGGCTGCGCCGAATCGGGCGCCTGGGCCCACGGTCCCGGGCGGGGCCAACCACCCGTCCCAACGACACTCCAAGCCATCCACTGGAGCGAACATGGCTACGGCGACGGCGTCGAGCCACGTAGGGCGCGCCGCACCGCGGCCCCGCGATCTGGGCCGCGCCGGCGCCAACACCGGCACGGCGGCACGCCCGCCCGGACGCTGGTCGCCGGNTCGGCGCAGATGCCCGTGCTACCCTTGCCCCGAGCTGAGTGTGCTTCGCGCGGGTTTCGCGGGGNNGACAGCGGGGCAGGCCCGAACGGGCGGCCGCGGGGGCGCCACGCTTGTGCCCCACTGCGTGGCCCCCCAGAGGCGAGCTGGATCAGGCGCAGATGGGCCGGGGCGGCGCGGTGGCGTGGGTCGCCCGTGAAATCATTACCAAGGGCCGGGGGCGCGGTGCCCTTCCCCTCCGCGGGTTCTCCGANAGCGAGGGGCAGAGGCCGGGGGTGACGCGCGCCCCCCAACTGGGGGCCGCATTCATCGGCGCCCTCCGGGCAGCTCACCCCAGGGTGAGGCCCGCAAGGCGAGTGCTAACGCGGGCGGGCCGACGTTCGGCGAGACGGGCGTGGGCCCCCCGGGCGGTGCACAGCAGGCGCGGTGCCGAGCGGGCGGCGGACGCGCCGGGTGCGGTGTTCGTCGCGCTCAGGCGCGCGCAGCGCCGGAACGCGCCTGCCGCGACTGATGCCGCGGCCGAGCGGTTAGCGGGGGCGGGTCGGCGCACGGCTCCGGGGGTGCCTTCTTGCGGCCGGGGTGAAGCCGCCGTCGGAGGGACCCCGGGCGTGCGGGCTCACCCGTGCTCGGCGACCCGGGGGCCCTTGAGGTGATGCGGGGGGGGCCCGGCCGCGGTCCCTCGTATCGCCTTGCAGGCTAGGCGCATGCGGGGCGACGCAGCGTGTGCCGCGGCAGGAGGATTGCGGCGGCCCGGCGCCAAGACCGGACGGGGGGCTCGTTGCTGTGTGGCACCGCGGCGCCACCGCGGGCAGGACCGGGCTCGGGGAATGGGTGCGGGGGCGGGTATGTCGGGGCGGTCGCCGCAAGCGGTCGGGCCGGGCAACGGCCGGCGGGCGCTGACGCTTCGCGCGGGCGTCGGCGGTCGGACCCGGGCCGTCGCCGAGCCACGTACCGGACCTGGCGGGCTACTCGCGCGCCCCGCACGTGGGGCCTCCGAGTCCCGCCCCGGGGCGCCGGTCGGGATCAAGGTCACCACCCGGAGATCGGCCGGTGCCAGATGCGGCGCGGCCGGTAGTCGGGGTTGCCCTGGGGCGGGGGAGGGCGCCCGCGCGCCTCCTTGCCCCGCCGGCTGCGACTGAGGACCCCCCCACGGCGCAGCGCCTCTCCCGGATGTGCCGACCGAGCCGCCTACTCCCCCCCCCCACGGGGCGGCCACGCCGCCCCGGGGCGCCTGGGCCCCGCGGGCTAGGAGG"/>
                        <sequence id="seq_Br2016-47" taxon="Br2016-47" totalcount="4" value="GGAACCGGGGGTGCCTGCGCCGTGTGCCCCCGGACACCGTGGCCCTTTGTCCGCGTAGGGGGGGACACGGGGCGCGGGGGGGTGGGGGGGGGGAGGGAGTGCCGAGCCCGCTCGGGGGGAGTGGCCCTGGACCGCACACGCCCCGGTCCTGCACTGCTGTCCCGCCCCCCCCCACGAGGCGGGCACCGTGCCTGGGAGGGCGAAACCCCGCAGCCGAGACGTCGCTGCTACCTAGTGCAACGCCTACCCTGGGGCCGCTCGACGACGGCGCCGGAGCGTTGGCGCCATAGCAGCGTACGGGGGCGGATGCGGGAGGGCCGCACTCGCGCCGCCTACGGGCGCGATCCACCACGGGCGGGTGCGTGGATGGCTTCCGGATCGCTCCATGAGAACTCCGACTAGCAGTTGCGCGGCCAAGGCCGCCCGCGGCGGGCGGCCGACGGATGGGACGCCGCTCGGCACTTGGTCCAGGCTAGCGGCACGCCGGCCGCCGCGGGCCCACGGAGACCCGCCCAGAAAGCAAACGCCGCCCCGGAGACGCGCGCCCCCCACAGGGATATCCCGAGGGCCGGCCCGCGAGCCCAGCTCCCCGCCGCCGCGCGGTGCGCATGCGAGTCCGAGCGCCAGCGGACACCCTCCCCTACCCCCTGCCGGCCAGCCGGCGGGGGTGACTTCCGTGGTCTCGCCAGGGCCACAACTTCCGGGCACCGCGCACCGCGATAGCGGCTGCGCCGAATCGGGCGCCTGGGCCCACGGTCCCGGGCGGGGCCAACCAACCGTCCCAACGACACTCCAAGCCATCCACTGGAGCGAACATGGCTACGGCGACGGCGTCGGGCCACGTAGGGCGCGCCGCGCCGCGGCCCCGCGATCTGGGCCGCGCCGGCGCCAACACCGGCACGGCGGCACGCCCGCCCGGACGCTGGTCGCCGGCTCGGCGCAGATGCCCGCGCTACCCTTGCCCCGAGCTGAGTGTGCTTCGCGCGGGGTTCGCGGGGTGGACAGCGGGGCAGGCCCGAACGGGCGGCCGCGGGGGCGCCACGCTTGTGCCCCACTGCGTGGCCCCCCAGAGGCGAGCTGGATCAGGCGCAGATGGGCCGGGGCGGCGCGGTGGCGTGGGTCGCCCGTGAAATCATTACCAAGGGCCGGGGGCGCGGTGCCCTTCCCCTCCGCGGGTTCTCCGAGAGCGAGGGGCAGAGGCCGGGGGTGACGGGCGCCCCCCAACTGGGGGCCGCATTCATCGGCACCCTCCGGGCAGCTCACCCCAGGGTGAGGCCCGCAAGGCGAGTGCTAACGCGGGCGGGCCGACGTTCGGCGAGACGGGCGTGGGCCCCCCGGGCGGTGCACAGCAGGCGCGGTGCCGAGCGGGCGGCGGACGCGCCGGGTGCGGTGTTCGTCGCGCTCAGGCGCGCGCAGCGCCGGAACGCGCCTGCCGCGACTGATGCCGCGGCCGAGCGGTTAGCGGGGGCGGGTCGGCGCACGACTCCGGGGGTGCCTTCTTGCGGCCGGGGTGAAGCCGCCGTCGGAGGGACCCCGGGCGTGCGGGCTCACCCGTGCTCGGCGACCCGGGGGCCCTTGAGGTGATGCGGGGGGGGCCCGGCCGCGGTCCCTCGTATCGCCTTGCAGGCTAGGCGCATGCGGGGCGGCGCAGCGTGTCCCGCGGCAGGAGGATTGCGGTGGCCCGGCGCCAAGACCGGACGGGGGGCTCGTTGCTGTGTGGCACCGCGGCGCCACCGCGGGCAGGACCGGGCTCGGGGAATGGGTGCGGGGGCGGGTATGTCGGGGCGGTCGCCGCAAGCGGTCGGGCCGGGCAACGGTCGGCGGGCGCTGACGCTTCGCGCGGGCGTCGGCGGTCGGACCCGGGCCGTCGCCGAGCCACGTACCGGACCTGGCGGGCTACTCGCGCGCCCCGCACGTGGGGCCTCCGAGTCCCGCCCCGGGGCGCCGGTCGGGATCAAGGTCACTACCCGGAGATCGGCCGGTGCCAGATGCGGCGCGGCCGGTAGTCGGGGTTGCCCTGGGGCGGGGGAGGGCGCCCGCGCGCCTCCTTGCCCCGCCGGCTGCGACTGAGGACCCCCCCACGGCGCAGCGCCTCTCCCGGATGTGCCGACCGAGCCGCCTACCCCCCCCCCCCACGGGGCGGCCACGCCGCCCCGGGGCGCCTGGGCCCCGCGGGCTAGGAGG"/>
                        <sequence id="seq_Br4923" taxon="Br4923" totalcount="4" value="GGGGCCGGGGGTGCCCGCGCCGTGCGCCCCCGGACACCATGGCCCTCTGTCCGTGTGGGGGGGGGCACGGGGCGCGGGGGGGTGGGGAGGGGGGGGGAGTGCCGAGCCCGCCCGGGGGGAGCGGCCCTGGACCGCGCGCGCCCCGGTCCTGCGCTGCTGTCCCGCCCCCCCCCACGAGGCGGGCACCGCGCCTGGGAGGGCGAAACCCCGCAGCCGAGACGTCGCCGCCACCTAGTGCAACGCCTACCCTGGGGCCGCTCGACGACGGCGCCGGAGCGTTGGCGCCATAGCAGCGTACGGGGGCGGATGCGGGAGGGCCGCACTCGCGCCGCCTACGGGCGCGACCCACCACGGGCGGGTGCGTGGATGACTTCCGGATCGCTCCATGAGAACTCCGACTAGCAGTTGTGCGGCCAAGGCCGCCCGCGGCGGGCGGCCGACGGATAGGACGCCGCTCGGCACTTGGTCCAGGCCAGCGGCGCGCCGGCCGCCGCAGCCCCACGGAGACCCGCCCAGAAAGCAAACGCGGCCCCGGAGATGCGCGCCCCCCACAGGGATAGCCCGAGGGCCGGCCCGCGAGCCCAGCTCCCCGCCGCCGCGAGGTGCGCATGCGAGTCCGAGCGCCAGCGGACACCCTCCCCTACCCCTTGCCGGCCAGCCGGCGGGGGTGACTTCCGTGGTCTCGCCAGGGCCACAGCTTCCGGGCACCGCGCACCGCGATAGCGGCTGCGCCGAATCGGGCGCCTGGGCCCACGGTCCCGGGCGGGGCCGACCAACCGTCCCAACGACACTCCGAGCCATCCACTGGAGCAAACATGGCGACGGCGACGGCGTCGACCCACGCAGGGCGCGCCGCGCCGCGGCCCCGCGATCTGGGCCGCGTCGGCGCCAACACCGGCACGGCGGCACGCCCGCCCGGACGCTGGTCGCCGGGTCGGCGCGGATGCCCGCGTTACCCTCGCCCCGAGCTGAGTGTGCTTCGCGCGGGGTTCGCGGGGCAGACAGCGGTGCAGGCCCGAACGGGCGGCCGCGGGGGCGCCCCGCTTGTGCCCCACTGCGTGACCCCCCAGAGGCGAGCTGGATCAGGCGCAGATGGGCCGGGGCGGCGTGGTGGCGTGAGTGGCCCGTGAAATCATTACCAAGGGCCGGGTGCGCGGTGCCCTTCCCCTCCGCGGGTTCGCCGAGAGCGAGGGGCAGAGGCCGGGGGTGAGGCGCGCCCCCCGACTGGGGGCCGCATTCGTCGGCGCCCTCCGGGCAGCTCACCCCAGGGTGAGGCCCGCAAGGCGAGTGCTAACGCGGGCGGGCCGACGTTCGGCGCGGCGGGCGTGGGCCCACCGGTCGGTGCACAACAGGCGCGGTGCCGAGCGGGCGGCGGACGCGCCGGGTGCGGTGTTCGTCGCGCTCAGGCGCGCGAACCGCCGGAACGCGCCTGCCGCGACTTATGCCGCGGCCGAGCGGTTAGCAGGGGCGGGTCGGCGCACGGCTCCGGGGGTGCCCTCTTGCGGCCGGGGTGAAGTCGCAGTGGGAGGGACCCCGGGCGTGCGGGCTCACCGGTGCTCGGCGACCCGGGGGCCCTTCAGGTGATGCGGGGGGGGCCCGGCCGCGGTCCCTTGTATCACCTTGCAGGCTAGGCGCATGCGGGGCGGCGCAGCGTGTGCCGCGGCAGGAGGATTGCGGCGGTCCGGCGCCAAGACCGGACGGGGGGCTCGTTGCTGTGTGGCACCGCGGCGCCACCGCGGGCAGGACCGGGCTCGGGGAATGGGTGCGGGGGTGGGTATGTCGGGGCGGTCGCCGCAAGCGGTCGGACCGGGCAACGGTCGGGGGGCGCTGACGCCTCGCGCGGGCGTCGGCGGTCGGACCCGGGCTGTCGCCGAGCCACGTACCGGACCTGGCGGGCTACTCGCGCGCCCCGCACGTGGGGCCTCCGAGTCCCGCCCCGGGGCGCCGGTCGGGATCAAGGTCACTACCCGGAGATCGGCCGGTGCCGGATGCGGCGCGGCGGGTAGTCGGGGTTGCCCTGGGGCGGGGGAGGGCGCCCGCGTGCCTCCTTGCCCCGCCGGCTGCGACTGAGGACCCCCCCACGGCGCAGCGCCTCTTCCGGATGTGCCGACCGAGCCGCCTACTCCCCCCCCCCACGGGGCGGCCACGCCGCCCCGGGGCGCCTGGGCCCCGCGGGCTAGAAGG"/>
                        <sequence id="seq_BrMM1" taxon="BrMM1" totalcount="4" value="GGGGCCGGGGGTGCCNGCGCCGTGCGCCCCCGGACACCATGGCCCTCTGTCCGTGTGGGGGGGGGCACGGGGCGCGGGGGGGTGGGGAGGGGGGGGGAGTGCCGAGCCCGCCCGGGGGGAGNGGCCCTGGACCGCGCGCGCCCCGGTCCTGCGCTGCTGTCCCGCCCCCCCCCACGAGGCGGGCACCGCGCCTGGGAGGGCGAAACCCCGCAGCCGAGACGTCGCCGCCACCTAGTGCAACGCCTACCCTGGGGCCGCTCGACGACGGCGCCGGAGCGTTGGCGCCATAGCAGCGTACGGGGGCGGATGCGGGAGGGCCGCACTCGCGCCGCCTACGGGCGCGACCCACCACGGGCGGGTGCGTGGATGACTTCCGGATCGCTCCATGAGAACTCCGACTAGCAGTTGTGCGGCCAAGGCCGCCCGCGGCGGGCGGCCGACGGATAGGACGCCGCTCGGCACTTGGTCCAGGCCAGCGGCGCGCCGGCCGCCGCAGCCCCACGGAGACCCGCCCAGAAAGCAAACGCGGCCCCGGAGATGCGCGCCCCCCACAGGGATAGCCCGAGGGCCGGCCCGCGAGCCCAGCTCCCCGCCGCCGCGAGGTGCGCATGCGAGTCCGAGCGCCAGCGGACACCCTCCCCTACCCCTTGCCGGCCAGCCGGCGGGGGTGACTTCCGTGGTCTCGCCAGGGCCACANCTTCNGGGCACCGCGCACCGCGATAGCGGCTGCGCCGAATCGGGCGCCTGGGCCCACGGTCCCGGGCGGGGCCGACCAACCGTCCCAACGACACTCCGAGCCATCCACTGGAGCAAACATGGCGACGGCGACGGCGTCGACCCACGCAGGGCGCGCCGCGCCGCGGCCCCGCGATCTGGGCCGCGTCGGCGCCAACACCGGCACGGCGGCACGCCCGCCCGGACGCTGGTCGCCGGGTCGGCGCNGATGCCCGCGTTACCCTCGCCCCGAGCTGAGTGTGCTTCGCGCGGGGTTCGCGGGGCAGACAGCGGTGCAGGCCCGAACGGGCGGCCGCGGGGGCGCCNCGCTTGTGCCCCACTGCGTGACCCCCCAGAGGCGAGCTGGATCAGGCGCAGATGGGCCGGGGCGGCGTGGTGGCGTGNGTGGCCCGTGAAATCATTACCAAGGGCCGGGTGCGCGGTGCCCTTCCCCTCCGCGGGTTCNCCGAGAGCGAGGGGCAGAGGCCGGGGGTGAGGCGCGCCCCCCGACTGGGGGCCGCATTCGTCGGCGCCCTCCGGGCAGCTCACCCCAGGGTGAGGCCCGCAAGGCGAGTGCTAACGCGGGCGGGCCGACGTTCGGCGCGGCGGGCGTGGGCCCNCCGGTCGGTGCACAACAGGCGCGGTGCCGAGCGGGCGGCGGACGCGCCGGGTGCGGTGTTCGTCGCGCTCAGGCGCGCGAAGCGCCGGAACGCGCCTGCCGCGACTGATGCCGCGGCCGAGCGGTTAGCAGGGGCGGGTCGGCGCACGGCTCCGGGGGTGCCCTCTTGCGGCCGGGGTGAAGTCGCAGTGGGAGGGACCCCGGGCGTGCGGGCTCACCGGTGCTCGGCGACCCGGGGGCCCTTCAGGTGATGCGGGGGGGGCCCGGCCGCGGTCCCTTGTATCACCTTGCAGGCTAGGCGCATGCGGGGCGGCGCAGCGTGTGCCGCGGCAGGAGGATTGCGGCGGTCCGGCGCCAAGACCGGACGGGGGGCTCGTTGCTGTGTGGCACCGCGGCGCCACCGCGGGCAGGACCGGGCTCGGGGAATGGGTGCGGGGGTGGGTATGTCGGGGCGGTCGCCGCAAGCGGTCGGNCCGGGCAACGGTCGGGGGGCGCTGACGCTTCGCGCGGGCGTCGGCGGTCGGACCCGGGCCGTCGCCGAGCCACGTACCGGACCTGGCGGGCTACTCGCGCGCCCCGCACGTGGGGCCTCCGAGTCCCGCCCCGGGGCGCCGGTCGGGATCAAGGTCACTACCCGGAGATCGGCCGGTGCCGGATGCGGCGCGGCGGGTAGTCGGGGTTGCCCTGGGGCGGGGGAGGGCGCCCGCGTGCCTCCTTGCCCCGCCGGCTGCGACTGAGGACCCCCCCACGGCGCAGCGCCTCTCCCGGATGTGCCGACCGAGCCGCCTACTCCCCCCCCCCACGGGGCGGCCACGCCGCCCCGGGGCGCCTGGGCCCCGCGGGCTAGAAGG"/>
                        <sequence id="seq_BrMM2" taxon="BrMM2" totalcount="4" value="GGGGCCGGGGGTGCCCGCGCCGTGCGCCCCCGGACACCATGGCCCTCTGTCCGTGTGGGGGGGGGCACGGGGCGCGGGGGGGTGGGGAGGGGGGGGGAGTGCCGAGCCCGCCCGGGGGGAGNGGCCCTGGACCGCGCGCGCCCCGGTCCTGCGCTGCTGTCCCGCCCCCCCCCACGAGGCGGGCACCGCGCCTGGGAGGGCGAAACCCCGCAGCCGAGACGTCGCCGCCACCTAGTGCAACGCCTACCCTGGGGCCGCTCGACGACGGCGCCGGAGCGTTGGCGCCATAGCAGCGTACGGGGGCGGATGCGGGAGGGCCGCACTCGCGCCGCCTACGGGCGCGACCCACCACGGGCGGGTGCGTGGATGACTTCCGGATCGCTCCATGAGAACTCCGACTAGCAGTTGTGCGGCCAAGGCCGCCCGCGGCGGGCGGCCGACGGATAGGACGCCGCTCGGCACTTGGTCCAGGCCAGCGGCGCGCCGGCCGCCGCAGCCCCACGGAGACCCGCCCAGAAAGCAAACGCGGCCCCGGAGATGCGCGCCCCCCACAGGGATAGCCCGAGGGCCGGCCCGCGAGCCCAGCTCCCCGCCGCCGCGAGGTGCGCATGCGAGTCCGAGCGCCAGCGGACACCCTCCCCTACCCCTTGCCGGCCAGCCGGCGGGGGTGACTTCCGTGGTCTCGCCAGGGCCACAGCTTCCGGGCACCGCGCACCGCGATAGCGGCTGCGCCGAATCGGGCGCCTGGGCCCACGGTCCCGGGCGGGGCCGACCAACCGTCCCAACGACACTCCGAGCCATCCACTGGAGCAAACATGGCGACGGCGACGGCGTCGACCCACGNAGGGCGCGCCGCGCCGCGGCCCCGCGATCTGGGCCGCGTCGGCGCCAACACCGGCACGGCGGCACGCCCGCCCGGACGCTGGTCGCCGGGTCGGCGCGGATGCCCGCGTTACCCTCGCCCCGAGCTGAGTGTGCTTCGCGCGGGGTTCGCGGGGCAGACAGCGGTGCAGGCCCGAACGGGCGGCCGCGGGGGCGCCCCGCTTGTGCCCCACTGCGTGACCCCCCAGAGGCGAGCTGGATCAGGCGCAGATGGGCCGGGGCGGCGTGGTGGCGTGAGTGGCCCGTGAAATCATTACCAAGGGCCGGGTGCGCGGTGCCCTTCCCCTCCGCGGGTTCGCCGAGAGCGAGGGGCAGAGGCCGGGGGTGAGGCGCGCCCCCCGACTGGGGGCCGCATTCGTCGGCGCCCTCCGGGCAGCTCACCCCAGGGTGAGGCCCGCAAGGCGAGTGCTAACGCGGGCGGGCCGACGTTCGGCGCGGCGGGCGTGGGCCCACCGGTCGGTGCACAACAGGCGCGGTGCCGAGCGGGCGGCGGACGCGCCGGGTGCGGTGTTCGTCGCGCTCAGGCGCGCGAAGCGCCGGAACGCGCCTGCCGCGACTGATGCCGCGGCCGAGCGGTTAGCAGGGGCGGGTCGGCGCACGGCTCCGGGGGTGCCNTCTTGCGGCCGGGGTGAAGTCGCAGTGGGAGGGACCCCGGGCGTGCGGGCTCACCGGTGCTCGGCGACCCGGGGGCCCTTCAGGTGATGCGGGGGGGGCCCGGCCGCGGTCCCTTGTATCACCTTGCAGGCTAGGCGCATGCGGGGCGGCGCAGCGTGTGCCGCGGCAGGAGGATTGCGGNGGTCCGGCGCCAAGACCGGACGGGGGGCTCGTTGCTGTGTGGCACCGCGGCGCCACCGCGGGCAGGACCGGGCTCGGGGAATGGGTGCGGGGGTGGGTATGTCGGGGCGGTCGCCGCAAGCGGTCGGACCGGGCAACGGTCGGGGGGCGCTGACGCTTCGCGCGGGCGTCGGCGGTCGGACCCGGGCCGTCGCCGAGCCACGTACCGGACCTGGCGGGCTACTCGCGCGCCCCGCACGTGGGGCCTCCGAGTCCCGCCCCGGGGCGCCGGTCGGGATCAAGGTCACTACCCGGAGATCGGCCGGTGCCGGATGCGGCGCGGCGGGTAGTCGGGGTTGCCCTGGGGCGGGGGAGGGCGCCCGCGTGCCTCCTTGCCCCGCCGGCTGCGACTGAGGACCCCCCCACGGCGCAGCGCCTCTCCCGGATGTGCCGACCGAGCCGCCTACTCCCCCCCCCCACGGGGCGGCCACGCCGCCCCGGGGCGCCTGGGCCCCGCGGGCTAGAAGG"/>
                        <sequence id="seq_BrMM4" taxon="BrMM4" totalcount="4" value="GGAACCGGGGGTGCCTGCGCCGTGTGCCCCCGGACACCATGGCCCTCTGTCCGCGTAGGGGGGGACACGGGGCGCGGGGGGGTGGGGGGGGGGAGGGAGTGCCGAGCCCGCTCGGGGGGAGTGGCCCTGGACCGCACACGCCCCGGTCCTGCACTGCTGTCCCGCCCCCCCCCACGAGGCGGGCACCGTGCCTGGGAGGGCGAAACCCCGCAGCCGAGACGTCGCTGCTACCTAGTGCAACGCCTACCCTGGGGCCGCTCGACGACGGCGCCGGAGCGTTGGCGCCATAGCAGCGTACGGGGGCGGATGCGGGAGGGCCGCACTCGCGCCGCCTACGGGCGCGATCCACCACGGGCGGGTGCGTGGATGGCTTCCGGATCGCTCCATGAGAACTCCGACTAGCAGTTGCGCGGCCAAGGCCGCCCGCGGCGGGCGGCCGACGGATGGGACGCCGCTCGGCACTTGGTCCAGGCTAGCGGCACGCCGGCCGCCGCGGGCCCACGGAGACCCGCCCAGAAAGCAAACGCCGCCCCGGAGACGCGCGCCCCCCACAGGGATAGCCCGAGGGCCGGCCCGCGAGCCCAGCTCCCCGCCGCCGCGCGGTGCGCATGCGAGTCCGAGCGCCAGCGGACACCCTCCCCTACCCCCTGCCGGCCAGCCGGCGGGGGTGACTTCCGTGGTCTCGCCAGGGCCACAACTTCCGGGCACCGCGCACCGCGATAGCGGCTGCGCCGAATCGGGCGCCTGGGCCCACGGTCCCGGGCGGGGCCAACCAACCGTCCCAACGACACTCCAAGCCATCCACTGGAGCGAACATGGCTACGGCGACGGCGTCGGGCCACGTAGGGCGCGCCGCGCCGCGGCCCCGCGATCTGGGCCGCGCCGGCGCCAACACCGGCACGGCGGCACGCCCGCCCGGACGCTGGTCGCCGGNTCGGCGCAGATGCCCGCGCTACCCTTGCCCCGAGCTGAGTGTGCTTCGCGCGGGGTTCGCGGGGCAGACAGCGGGGCAGGCCCGAACGGGCGGCCGCGGGGGCGCCACGCTTGTGCCCCACTGCGTGGCCCCCCAGAGGCGAGCTGGATCAGGCGCAGATGGGCCGGGGCGGCGCGGTGGCGTGGGTCGCCCGTGAAATCATTACCAAGGGCCGGGGGCGCGGTGCCCTTCCCCTCCGCGGGTTCTCCGAGAGCGAGGGGCAGAGGCCGGGGGTGACGCGCGCCCCCCAACTGGGGGCCGCATTCATCGGCACCCTCCGGGCAGCTCACCCCAGGGTGAGGCCCGCAAGGCGAGTGCTAACGCGGGCGGGCCGACGTTCGGCGAGACGGGCGTGGGCCCCCCGGGCGGTGCACAGCAGGCGCGGTGCCGAGCGGGCGGCGGACGCGCCGGGTGCGGTGTTCGTCGCGCTCAGGCGCGCGCAGCGCCGGAACGCGCCTGCCGCGACTGATGCCGCGGCCGAGCGGTTAGCGGGGGCGGGTCGGCGCACGACTCCGGGGGTGCCTTCTTGCGGCCGGGGTGAAGCCGCCGTCGGAGGGACCCCGGGCGTGCGGGCTCACCCGTGCTCGGCGACCCGGGGGCCCTTGAGGTGATGCGGGGGGGGCCCGGCCGCGGTCCCTCGTATCGCCTTGCAGGCTAGGCGCATGCGGGGCGGCGCAGCGTGTGCCGCGGCAGGAGGATTGCGGTGGCCCGGCGCCAAGACCGGACGGGGGGCTCGTTGCTGTGTGGCACCGCGGCGCCACCGCGGGCAGGACCGGGCTCGGGGAATGGGTGCGGGGGCGGGTATGTCGGGGCGGTCGCCGCAAGCGGTCGGGCCGGGCAACGGTCGGCGGGCGCTGACGCTTCGCGCGGGCGTCGGCGGTCGGACCCGGGCCGTCGCCGAGCCACGTACCGGACCTGGCGGGCTACTCGCGCGCCCCGCACGTGGGGCCTCCGAGTCCCGCCCCGGGGCGCCGGTCGGGATCAAGGTCACTACCCGGAGATCGGCCGGTGCCAGATGCGGCGCGGCCGGTAGTCGGGGTTGCCCTGGGGCGGGGGAGGGCGCCCGCGCGCCTCCTTGCCCCGCCGGCTGCGACTGAGGACCCCACCACGGCGCAGCGCCTCTCCCGGATGTGCCGACCGAGCCGCCTACTCCCCCCCCCCACGGGGCGGCCACGCCGCCCCGGGGCGCCTGGGCCCCGCGGGCTAGGAGG"/>
                        <sequence id="seq_BrMM5" taxon="BrMM5" totalcount="4" value="GGAACCGGGGGTGCCTGCGCCGTGTGCCCCCGGACACCATGGCCCTCTGTCCGCGTAGGGGGGGACACGGGGCGCGGGGGGGTAGGGGGGGGGAGGGAGTGCCGAGCCCGCTCGGGGGGAGTGGCCCTGGACCGCGCACGCCCCGGTCCTGCACTGCTGTCCCGCCCCCCCCCACGAGGCGGGCACCGTGCCTGGGAGGGCGAAACCCCGCAGCCGAGACGTCGCTGCNACCTAGTGCAACGCCTACCCTGGGGCCGCTCGACGACGGCGCCGGAGAGTTGGCGCCATAGCAGCGTACGGGGGCGGATGCGGGAGGGCCGCACTCGCGCCGCCTACGGGCGCGATCCACCACGGGCGGGTGCGTGGATGGCTTCCGGATCGCTCCATGAGAACTCCGACTAGCAGTTGCGCGGCCAAGGCCGCCCGCGGCGGGCGGCCGACGGATGGGACGCCGCTCGGCACTTGGTCCAGGCCAGCGGCACGCCGGCCGCCGCGGGCCCACGGAGACCCACCCAGAAAGCAAACGCCGCCCCGGAGACGCGCGCCTCCCACAGGGATAGCCCGAGGGCCGGCCCGCGAGCCCAGCTCCCCGCCGCCGCGCGGTGCGCATGCGAGTCCGAGCGCCAGCGGACACCCTCCCCTACCCCCTGCCGGCCAGCCGGCTGGGGTGATTTCCGTGGTCTCGCCAGGGCCACANCTTCCGGGCACCGCGCACCGCGATAGCGGCTGCGCCGAATCGGGCGCCTGGGCCCACGGTCCCGGGCGGGGCCAACCAACCGTCCCAACGACACTCCAAGCCATCCACTGGAGCGAACATGGCTACGGCGACGGCGTCGAGCCACGTAGGGCGCGCCGCGCCGCGGCCCCGCGATCTGGGCCGCGCCGGCGCCAACACCGGCACGGCGGCACGCCCGCCCGGACGCTGGTCGCCGGGTCGGCGCAGATGCCCGCGCTACCCTTGCCCCGAGCTGAGTGTGCTTCGCGCGGGGTTCGCGGGGCAGACAGCGGNGCAGGCCCGAACGGGCGGCCGCGGGGGCGCCACGCTTGTGCCCCACTGCGTGGCCCCCCAGAGGCGAGCTGGATCAGGCGCAGATGGGCCGGGGCGGCGCGGTGGCGTGGGTCGCCCGTGAAATCATTACCAAGGGCCGGGGGCGCGGTGCCCTTCCCCTCCGCGGGTTCTCCGAGAGCGAGGGGCAAAGGCCGGGGGTGACGCGCGCCCCCCAACTGGGGGCCGCATTCATCGGCGCCCTCCGGGCAGCTCACCCCAGGGTGAGGCCCGCAAGGCGAGTGCTAACGCAGGCGGGCCGACGTTCGGCGAGACGGGCGTGGGCCCCCCGGGCGGTGCACAGCAGGCGCGGTGCCGAGCGGGCGGCGGACGCGCCGGGTGCGGTGTTCGTCGCGCTCAGGCGCGCGCAGCGCCGGAACGCGCCTGCCGCGACTGATGCCGCGGCCGAGCGGTTAGCGGGAGCGGGTCGGCGCACGGCTCCGGGGGTGCCTTCTTGCGGCCGGGGTGAAGCCGCCGTCGGAGGGACCCCGGGCGTGCGGGCTCACCCGTGCTCGGCGACCCGGGGGCCCTTGAGGTGATGCGGGGGGGGCCCGGCCGCGGTCCCTCGTATCGCCTTGCAGGCTAGGCGCATGCGGGGCGGCGCAGCGTGTGCCGCGGCAGGAGGATTGCGGCGGCCCGGCGCCAAGACCGGACGGGGGGCTCGTTGCTGTGTGGCACCGCGGCGTCACCGCGGGCAGGACCGGGCTCGGGGAATGGGTGCGGGGGCGGGTATGTCGGGGCGGTCGCCGCAAGCGGTCGGGCCGGGCAACGGTCGGCGGGCGCTGACGCTTCGCGCGGGCGTCGGCGGTCGGACCCGGGCCGTCGCCGAGCCACGTACCGGACCTGGCGGGCTACTCGCGCGCCCCGCACGTGGGGCCTCCGAGTCCCGCCCCGGGGCGCCGGTCGGGATCAAGGTCACTACCCGGAGATCGGCCGGTGCCAGATGCGGCGCGGCCGGTAGTCGGGGTTGCCCTGGGGCGGGGGAGGGCGCCCGCGTGCCTCCTTGCCCCGCCGGCTGCGACTGAGGACCCCCCCACGGCGCAGCGCCTCTCCCGGATGTGCCGACCGAGCCGCCTACTCCCCCCCCCCACGGGGCGGCCACGCCGCCCCGGGGCGCCTGGGCCCCGCGGGCTAGGAGG"/>
                        <sequence id="seq_Brw15-1" taxon="Brw15-1" totalcount="4" value="GGAGCCGGGGGTGCCTGCGCCGTGCGCCCCCGGACACCATGGCCCTCTGTCCGCGTAGGGGGGGGCACGGGGCGCGGGGGGGTGGGGGGGAGGGGGGAGTGCCGAGCCCGCCCGGGGGGAGCGGCCCTGGACCGCGCACGCCCCGGTCCTGCGCTGCTGTCCCGCCCCCCCCCACGAGGCGGGCACCGTGCCTGGGAGGGCGAAACCCCGCAGCCGAGACGTCGCTGCCACCTAGTGCAACGCCTACCCTGGGGCCGCTCGACGACGGCGCCGGAGCGTTGGCGCCATAGCAGCGTACGGGGGCGGATGCGGGAGGGCCGCACTCGTGCCGCCTACGGGCGCGATCCACCGCGGGCGGGTGCGTGGATGGCTTCCGGATCGCTCCGTGAGAACTCCGACTAGCAGTTGCGCGGCCAAGGCCGCCCGCGGCGGGCGGCCGACGGATGGGACGCCGCTCGGCACTTGGTCCAGGCCAGCGGCACGCCGGCCGCCGCGGGCCCACGGAGACCCGCCCAGAAAGCAAACGCCGCCCCGGAGACGCGCGCCCCCCACAGGGATAGCCCGAGGGCCGGCCCGCGAGCCCAGCTCCCCGCCGCCGCGCGGCGCGCATGCGAGTCCGAGCGCCAGCGGACACCTTCCCCTACCCCCTGCCGGCCAGCCGGCGGGGGTGACTTCCGTGGTCTCGCCAGGGCCACAGCTTCCGGGCACCGCGCACCGCGATAGCGGCTGCGCCGAATCGGACGCCTGGGCCCACGGTCCCGGGCGGGGCCAACTAACCGTCCCAACGACACTCCAAGTCATCCACTGGAGCAAACATGGCTGCGGCGACGGCGTCGAGCCACGCAGGGCGCGCCGTGCCGCGGCCCCGCGATCTGGGCCGCGCCGGCTCCAACACCGGCACGGCGGCACGCCCGCCCGGACGCTGGTCGCCGGGTCGGCGCAGATGCCCGCGCTACCCTTGCCCCGAGCTGAGTGTGCTCCGCGCGGGGTTCGCGGGGCAGACAGCGGGGCAGGCCCGAACGGGCGGCCGCGGGGGCGCCCCGCTTGTGCCCCACTACGTGGCCCCCCAGAGGCGAGCTGGATCAGGCGCAGATGGGCCGGGGCGGCGCGGTGGCGTGGGTGGCCCGTGAAATCATTACCAAGGGCCGGGGGCGCGGCGCCCTTCCCCTCCGCAGGTTCGCCGAGAGCGAGGGGCAGAGGCCGGGGGTGACGCGCGCCCCCCGACTGGGGGCCGCATTCATCGGCGCCCTCCGGGCAGCTCACCCCCGGGTGAGGCCCGCAAGGCGAGTGCTAACGCGGGCGGGCCGACGTTCGGCGCGACGGGCGTAGGCCCACCGGGCGGTGCACAGCAGGCGCGGTGCCGAGCGGGCGGCGGGCGCGCCGGGTGCGGTGTTCGTCGCGCTCAGGCGCGCGCAGCGCCGGAACGCGCCTGCCGCGACTGATGCCGCGGCCGAGCGGTTAGCGGGGGCGGGTCGGCGCACGGCTCCGGGGGTGCCCTCTTGCGGCCGGGGTGAAGCCGCCGTCGGAGGGCCCCCGGGCGTGCGGACTCACCCGTGCTCGGCGACCCGGGGGCCCTTGAGGTGATGCGGGGGAGGCCCGGCCGCGGTTCCTCGTATCGCCTTGCAGGCTAGGCGCATGCAGGGCGGCGCAGTGTTTGCCGCGGCAGGAGGATTGCGGCGGCCCGGCGCCAAGACCGGACGGGGGGCTCGTTGCTGTGTGGCACCGCGGCGCCACCGCGGGCAGGACCGGGCTCGGGGAATGGGTGCGGGGGCGGGCATGTCGGGGCGGTCGCCGCAAGCGGTCGGACCGGGCAACGGTCGGCGGGCGCTGACGCTTCGCGCGGGCGTCGGCGGTCGGACCCGGGCCGTCGCCGAGCCACGTACCGGACCTGGCGGGCTACTCGCGCGCCCCGCACATGGGACCTCCGAGTCCCGCCCCGGGGCGCCGGTCGGGATCAAGGTCACTACCCGGAGATCGGCCGGTGCAAGATGCGGCGCAGCCGGTAGTCGGGGTTGCCATGGGGCGGGGGAGGGCGCCCGCGTGCCTCCTTGCCCCGCCGGCTGCGACTGAGGACCCCCCCACGGCGCAGCGCCTCTCCCGGATGTGCCGACCGAGCCGCCTACTCCCCCCCCCCGCGGGGCGGCCACGCCGCCTCGGGGCGCCTGGGCCCCGCGGGCTAGGAGG"/>
                        <sequence id="seq_Brw15-10" taxon="Brw15-10" totalcount="4" value="GGAGCCGGGGGTGCCTGCGCCGTGCGCCCCCGGACACCATGGCCCTCTGTCCGCGTAGGGGGGGGCACGGGGCGCGGGGGGGTGGGGGGGAGGGGGGAGTGCCGAGCCCGCCCGGGGGGAGCGGCCCTGGACCGCGCACGCCCCGGTCCTGCGCTGCTGTCCCGCCCCCCCCCACGAGGCGGGCACCGTGCCTGGGAGGGCGAAACCCCGCAGCCGAGACGTCGCTGCCACCTAGTGCAACGCCTACCCTGGGGCCGCTCGACGACGGCGCCGGAGCGTTGGCGCCATAGCAGCGTACGGGGGCGGATGCGGGAGGGCCGCACTCGTGCCGCCTACGGGCGCGATCCACCGCGGGCGGGTGCGTGGATGGCTTCCGGATCGCTCCGTGAGAACTCCGACTAGCAGTTGCGCGGCCAAGGCCGCCCGCGGCGGGCGGCCGACGGATGGGACGCCGCTCGGCACTTGGTCCAGGCCAGCGGCACGCCGGCCGCCGCGGGCCCACGGAGACCCGCCCAGAAAGCAAACGCCGCCCCGGAGACGCGCGCCCCCCACAGGGATAGCCCGAGGGCCGGCCCGCGAGCCCAGCTCCCCGCCGCCGCGCGGCGCGCATGCGAGTCCGAGCGCCAGCGGACACCTTCCCCTACCCCCTGCCGGCCAGCCGGCGGGGGTGACTTCCGTGGTCTCGCCAGGGCCACAGCTTCCGGGCACCGCGCACCGCGATAGCGGCTGCGCCGAATCGGGCGCCTGGGCCCACGGTCCCGGGCGGGGCCAACTAACCGTCCCAACGACACTCCAAGCCATCCACTGGAGCAAACATGGCTGCGGCGACGGCGTCGAGCCACGCAGGGCGCGCCGTGCCGCGGCCCCGCGATCTGGGCCGCGCCGGCTCCAACACCGGCACGGCGGCACGCCCGCCCGGACGCTGGTCGCCGGGTCGGCGCAGATGCCCGCGCTACCCTTGCCCCGAGCTGAGTGTGCTCCGCGCGGGGTTCGCGGGGCAGACAGCGGGGCAGGCCCGAACGGGCGGCCGCGGGGGCGCCCCGCTTGTGCCCCACTACGTGGCCCCCCAGAGGCGAGCTGGATCAGGCGCAGATGGGCCGGGGCGGCGCGGTGGCGTGGGTGGCCCGTGAAATCATTACCAAGGGCCGGGGGCGCGGCGCCCTTCCCCTCCGCAGGTTCGCCGAGAGCGAGGGGCAGAGGCCGGGGGTGACGCGCGCCCCCCGACTGGGGGCCGCATTCATCGGCGCCCTCCGGGCAGCTCACCCCCGGGTGAGGCCCGCAAGGCGAGTGCTAACGCGGGCGGGCCGACGTTCGGCGCGACGGGCGTAGGCCCACCGGGCGGTGCACAGCAGGCGCGGTGCCGAGCGGGCGGCGGGCGCGCCGGGTGCGGTGTTCGTCGCGCTCAGGCGCGCGCAGCGCCGGAACGCGCCTGCCGCGACCGATGCCGCGGCCGAGCGGTTAGCGGGGGCGGGTCGGCGCACGGCTCCGGGGGTGCCCTCTTGCGGCCGGGGTGAAGCCGCCGTCGGAGGGCCCCCGGGCGTGCGGACTCACCCGTGCTCGGCGACCCGGGGGCCCTTGAGGTGATGCGGGGGAGGCCCGGCCGCGGTTCCTCGTATCGCCTTGCAGGCTAGGCGCATGCAGGGCGGCGCAGTGTTTGCCGCGGCAGGAGGATTGCGGCGGCCCGGCGCCAAGACCGGACGGGGGGCTCGTTGCTGTGTGGCACCGCGGCGCCACCGCGGGCAGGACCGGGCTCGGGGAATGGGTGCGGGGGCGGGCATGTCGGGGCGGTCGCCGCAAGCGGTCGGACCGGGCAACGGTCGGCGGGCGCTGACGCTTCGCGCGGGCGTCGGCGGTCGGACCCGGGCCGTCGCCGAGCCACGTACCGGACCTGGCGGGCTACTCGCGCGCCCCGCACATGGGACCTCCGAGTCCCGCCCCGGGGCGCCGGTCGGGATCAAGGTCACTACCCGGAGATCGGCCGGTGCAAGATGCGGCGCAGCCGGTAGTCGGGGTTGCCATGGGGCGGGGGAGGGCGCCCGCGTGCCTCCTTGCCCCGCCGGCTGCGACTGAGGACCCCCCCACGGCGCAGCGCCTCTCCCGGATGTGCCGACCGAGCCGCCTACTCCCCCCCCCCGCGGGGCGGCCACGCCGCCTCGGGGCGCCTGGGCCCCGCGGGCTAGGAGG"/>
                        <sequence id="seq_Brw15-12" taxon="Brw15-12" totalcount="4" value="GGAGCCGGGGGTGCCTGCGCCGTGCGCCCCCGGACACCATGGCCCTCTGTCCGCGTAGGGGGGGGCACGGGGCGCGGGGGGGTGGGGGGGAGGGGGGAGTGCCGAGCCCGCCCGGGGGGAGCGGCCCTGGACCGCGCACGCCCCGGTCCTGCGCTGCTGTCCCGCCCCCCCCCACGAGGCGGGCACCGTGCCTGGGAGGGCGAAACCCCGCAGCCGAGACGTCGCTGCCACCTAGTGCAACGCCTACCCTGGGGCCGCTCGACGACGGCGCCGGAGCGTTGGCGCCATAGCAGCGTACGGGGGCGGATGCGGGAGGGCCGCACTCGTGCCGCCTACGGGCGCGATCCACCGCGGGCGGGTGCGTGGATGGCTTCCGGATCGCTCCGTGAGAACTCCGACTAGCAGTTGCGCGGCCAAGGCCGCCCGCGGCGGGCGGCCGACGGATGGGACGCCGCTCGGCACTTGGTCCAGGCCAGCGGCACGCCGGCCGCCGCGGGCCCACGGAGACCCGCCCAGAAAGCAAACGCCGCCCCGGAGACGCGCGCCCCCCACAGNGATAGCCCGAGGGCCGGCCCGCGAGCCCAGCTCCCCGCCGCCGCGCGGCGCGCATGCGAGTCCGAGCGCCAGCGGACACCTTCCCCTACCCCCTGCCGGCCAGCCGGCGGGGGTGACTTCCGTGGTCTCGCCAGGGCCACAGCTTCCGGGCACCGCGCACCGCGATAGCGGCTGCGCCGAATCGGGCGCCTGGGCCCACGGTCCCGGGCGGGGCCAACTAACCGTCCCAACGACACTCCAAGCCATCCACTGGAGCAAACATGGCTGCGGCGACGGCGTCGAGCCACGCAGNGCGCGCCGTGCCGCGGCCCCGCGATCTGGGCCGCGCCGGCTCCAACACCGGCACGGCGGCACGCCCGCCCGGACGCTGGTCGCCGGGTCGGCGCAGATGCCCGCGCTACCCTTGCCCCGAGCTGAGTGTGCTCCGCGCGGGGTTCGCGGGGCAGACAGCGGNGCAGGCCCGAACGGGCGGCCGCGGGGGCGCCCCGCTTGTGCCCCACTACGTGGCCCCCCAGAGGCGAGCTGGATCAGGCGCAGATGGGCCGGGGCGGCGCGGTGGCGTGGGTGGCCCGTGAAATCATTACCAAGGGCCGGGGGCGCGGCGCCCTTCCCCTCCGCAGGTTCGCCGAGAGCGAGGGGCAGAGGCCGGGGGTGACGCGCGCCCCCCGACTGGGGGCCGCATTCATCGGCGCCCTCCGGGCAGCTCACCCCCGGGTGAGGCCCGCAAGGCGAGTGCTAACGCGGGCNGGCCGACGTTCGGCGCGACGGGCGTAGGCCCACCGGGCGGTGCACAGCAGGCGCGGTGCCGAGCGGGCGGCGGGCGCGCCGGGTGCGGTGTTCGTCGCGCTCAGGCGCGCGCAGCGCCGGAACGCGCCTGCCGCGACTGATGCCGCGGCCGAGCGGTTAGCGGGGGCGGGTCGGCGCACGGCTCCGGGGGTGCCCTCTTGCGGCCGGGGTGAAGCCGCCGTCGGAGGGCCCCCGGGCGTGCGGACTCACCCGTGCTCGGCGACCCGGGGGCCCTTGAGGTGATGCGGGGGAGGCCCGGCCGCGGTTCCTCGTATCGCCTTGCAGGCTAGGCGCATGCAGGGCGGCGCAGTGTTTGCCGCGGCAGGAGGATTGNGGCGGCCCGGCGCCAAGACCGGACGGGGGGCTCGTTGCTGTGTGGCACCGCGGCGCCACCGCGGGCAGGACCGGGCTCGGGGAATGGGTGCGGGGGCGGGCATGTCGGGGCGGTCGCCGCAAGCGGTCGGACCGGGCAACGGTCGGCGGGCGCTGACGCTTCGCGCGGGCGTCGGCGGTCGNACCCGGGCCGTCGCCGAGCCACGTACCGGACCTGGCGGGCTACTCGCGCGCCCCGCACATGGGACCTCCGAGTCCCGCCCCGGGGCGCCGGTCGGGATCAAGGTCACTACCCGGAGATCGGCCGGTGCAAGATGCGGCGCAGCCGGTAGTCGGGGTTGCCATGGGGCGGGGGAGGGCGCCCGCGTGCCTCCTTGCCCCGCCGGCTGCGACTGAGGACCCCCCCACGGCGCAGCGCCTCTCCCGGATGTGCCGACCGAGCCGCCTACTCCCCCCCCCCGCGGGGCGGCCACGCCGCCTCGGGGCGCCTGGGCCCCGCGGGCTAGGAGG"/>
                        <sequence id="seq_Brw15-20" taxon="Brw15-20" totalcount="4" value="GGAGCCGGGGGTGCCTGCGCCGTGCGCCCCCGGACACCATGGCCCTCTGTCCGCGTAGGGGGGGGCACGGGGCGCGGGGGGGTGGGGGGGAGGGGGGAGTGCCGAGCCCGCCCGGGGGGAGCGGCCCTGGACCGCGCACGCCCCGGTCCTGCGCTGCTGTCCCGCCCCCCCCCACGAGGCGGGCACCGTGCCTGGGAGGGCGAAACCCCGCAGCCGAGACGTCGCTGCCACCTAGTGCAACGCCTACCCTGGGGCCGCTCGACGACGGCGCCGGAGCGTTGGCGCCATAGCAGCGTACGGGGGCGGATGCGGGAGGGCCGCACTCGTGCCGCCTACGGGCGCGATCCACCGCGGGCGGGTGCGTGGATGGCTTCCGGATCGCTCCGTGAGAACTCCGACTAGCAGTTGCGCGGCCAAGGCCGCCCGCGGCGGGCGGCCGACGGATGGGACGCCGCTCGGCACTTGGTCCAGGCCAGCGGCACGCCGGCCGCCGCGGGCCCACGGAGACCCGCCCAGAAAGCAAACGCCGCCCCGGAGACGCGCGCCCCCCACAGGGATAGCCCGAGGGCCGGCCCGCGAGCCCAGCTCCCCGCCGCCGCGCGGCGCGCATGCGAGTCCGAGCGCCAGCGGACACCTTCCCCTACCCCCTGCCGGCCAGCCGGCGGGGGTGACTTCCGTGGTCTCGCCAGGGCCACAGCTTCCGGGCACCGCGCACCGCGATAGCGGCTGCGCCGAATCGGGCGCCTGGGCCCACGGTCCCGGGCGGGGCCAACTAACCGTCCCAACGACACTCCAAGCCATCCACTGGAGCAAACATGGCTGCGGCGACGGCGTCGAGCCACGCAGGGCGCGCCGTGCCGCGGCCCCGCGATCTGGGCCGCGCCGGCTCCAACACCGGCACGGCGGCACGCCCGCCCGGACGCTGGTCGCCGGGTCGGCGCAGATGCCCGCGCTACCCTTGCCCCGAGCTGAGTGTGCTCCGCGCGGGGTTCGCGGGGCAGACAGCGGGGCAGGCCCGAACGGGCGGCCGCGGGGGCGCCCCGCTTGTGCCCCACTACGTGGCCCCCCAGAGGCGAGCTGGATCAGGCGCAGATGGGCCGGGGCGGCGCGGTGGCGTGGGTGGCCCGTGAAATCATTACCAAGGGCCGGGGGCGCGGCGCCCTTCCCCTCCGCAGGTTCGCCGAGAGCGAGGGGCAGAGGCCGGGGGTGACGCGCGCCCCCCGACTGGGGGCCGCATTCATCGGCGCCCTCCGGGCAGCTCACCCCCGGGTGAGGCCCGCAAGGCGAGTGCTAACGCGGGCGGGCCGACGTTCGGCGCGACGGGCGTAGGCCCACCGGGCGGTGCACAGCAGGCGCGGTGCCGAGCGGGCGGCGGGCGCGCCGGGTGCGGTGTTCGTCGCGCTCAGGCGCGCGCAGCGCCGGAACGCGCCTGCCGCGACTGATGCCGCGGCCGAGCGGTTAGCGGGGGCGGGTCGGCGCACGGCTCCGGGGGTGCCCTCTTGCGGCCGGGGTGAAGCCGCCGTCGGAGGGCCCCCGGGCGTGCGGACTCACCCGTGCTCGGCGACCCGGGGGCCCTTGAGGTGATGCGGGGGAGGCCCGGCCGCGGTTCCTCGTATCGCCTTGCAGGCTAGGCGCATGCAGGGCGGCGCAGTGTTTGCCGCGGCAGGAGGATTGCGGCGGCCCGGCGCCAAGACCGGACGGGGGGCTCGTTGCTGTGTGGCACCGCGGCGCCACCGCGGGCAGGACCGGGCTCGGGGAATGGGTGCGGGGGCGGGCATGTCGGGGCGGTCGCCGCAAGCGGTCGGACCGGGCAACGGTCGGCGGGCGCTGACGCTTCGCGCGGGCGTCGGCGGTCGGACCCGGGCCGTCGCCGAGCCACGTACCGGACCTGGCGGGCTACTCGCGCGCCCCGCACATGGGACCTCCGAGTCCCGCCCCGGGGCGCCGGTCGGGATCAAGGTCACTACCCGGAGATCGGCCGGTGCAAGATGCGGCGCAGCCGGTAGTCGGGGTTGCCATGGGGCGGGGGAGGGCGCCCGCGTGCCTCCTTGCCCCGCCGGCTGCGACTGAGGACCCCCCCACGGCGCAGCGCCTCTCCCGGATGTGCCGACCGAGCCGCCTACTCCCCCCCCCCGCGGGGCGGCCACGCCGCCTCGGGGCGCCTGGGCCCCGCGGGCTAGGAGG"/>
                        <sequence id="seq_Brw15-25" taxon="Brw15-25" totalcount="4" value="GGAGCCGGGGGTGCCTGCGCCGTGCGCCCCCGGACACCATGGCCCTCTGTCCGCGTAGGGGGGGGCACGGGGCGCGGGGGGGTGGGGGGGAGGGGGGAGTGCCGAGCCCGCCCGGGGGGAGCGGCCCTGGACCGCGCACGCCCCGGTCCTGCGCTGCTGTCCCGCCCCCCCCCACGAGGCGGGCACCGTGCCTGGGAGGGCGAAACCCCGCAGCCGAGACGTCGCTGCCACCTAGTGCAACGCCTACCCTGGGGCCGCTCGACGACGGCGCCGGAGCGTTGGCGCCATAGCAGCGTACGGGGGCGGATGCGGGAGGGCCGCACTCGTGCCGCCTACGGGCGCGATCCACCGCGGGCGGGTGCGTGGATGGCTTCCGGATCGCTCCGTGAGAACTCCGACTAGCAGTTGCGCGGCCAAGGCCGCCCGCGGCGGGCGGCCGACGGATGGGACGCCGCTCGGCACTTGGTCCAGGCCAGCGGCACGCCGGCCGCCGCGGGCCCACGGAGACCCGCCCAGAAAGCAAACGCCGCCCCGGAGACGCGCGCCCCCCACAGGGATAGCCCGAGGGCCGGCCCGCGAGCCCAGCTCCCCGCCGCCGCGCGGCGCGCATGCGAGTCCGAGCGCCAGCGGACACCTTCCCCTACCCCCTGCCGGCCAGCCGGCGGGGGTGACTTCCGTGGTCTCGCCAGGGCCACAGCTTCCGGGCACCGCGCACCGCGATAGCGGCTGCGCCGAATCGGGCGCCTGGGCCCACGGTCCCGGGCGGGGCCAACTAACCGTCCCAACGACACTCCAAGCCATCCACTGGAGCAAACATGGCTGCGGCGACGGCGTCGAGCCACGCAGGGCGCGCCGTGCCGCGGCCCCGCGATCTGGGCCGCGCCGGCTCCAACACCGGCACGGCGGCACGCCCGCCCGGACGCTGGTCGCCGGGTCGGCGCAGATGCCCGCGCTACCCTTGCCCCGAGCTGAGTGTGCTCCGCGCGGGGTTCGCGGGGCAGACAGCGGGGCAGGCCCGAACGGGCGGCCGCGGGGGCGCCCCGCTTGTGCCCCACTACGTGGCCCCCCAGAGGCGAGCTGGATCAGGCGCAGATGGGCCGGGGCGGCGCGGTGGCGTGGGTGGCCCGTGAAATCATTACCAAGGGCCGGGGGCGCGGCGCCCTTCCCCTCCGCAGGTTCGCCGAGAGCGAGGGGCAGAGGCCGGGGGTGACGCGCGCCCCCCGACTGGGGGCCGCATTCATCGGCGCCCTCCGGGCAGCTCACCCCCGGGTGAGGCCCGCAAGGCGAGTGCTAACGCGGGCGGGCCGACGTTCGGCGCGACGGGCGTAGGCCCACCGGGCGGTGCACAGCAGGCGCGGTGCCGAGCGGGCGGCGGGCGCGCCGGGTGCGGTGTTCGTCGCGCTCAGGCGCGCGCAGCGCCGGAACGCGCCTGCCGCGACTGATGCCGCGGCCGAGCGGTTAGCGGGGGCGGGTCGGCGCACGGCTCCGGGGGTGCCCTCTTGCGGCCGGGGTGAAGCCGCCGTCGGAGGGCCCCCGGGCGTGCGGACTCACCCGTGCTCGGCGACCCGGGGGCCCTTGAGGTGATGCGGGGGAGGCCCGGCCGCGGTTCCTCGTATCGCCTTGCAGGCTAGGCGCATGCAGGGCGGCGCAGTGTTTGCCGCGGCAGGAGGATTGCGGCGGCCCGGCGCCAAGACCGGACGGGGGGCTCGTTGCTGTGTGGCACCGCGGCGCCACCGCGGGCAGGACCGGGCTCGGGGAATGGGTGCGGGGGCGGGCATGTCGGGGCGGTCGCCGCAAGCGGTCGGACCGGGCAACGGTCGGCGGGCGCTGACGCTTCGCGCGGGCGTCGGCGGTCGGACCCGGGCCGTCGCCGAGCCACGTACCGGACCTGGCGGGCTACTCGCGCGCCCCGCACATGGGACCTCCGAGTCCCGCCCCGGGGCGCCGGTCGGGATCAAGGTCACTACCCGGAGATCGGCCGGTGCAAGATGCGGCGCAGCCGGTAGTCGGGGTTGCCATGGGGCGGGGGAGGGCGCCCGCGTGCCTCCTTGCCCCGCCGGCTGCGACTGAGGACCCCCCCACGGCGCAGCGCCTCTCCCGGATGTGCCGACCGAGCCGCCTACTCCCCCCCCCCGCGGGGCGGCCACGCCGCCTCGGGGCGCCTGGGCCCCGCGGGCTAGGAGG"/>
                        <sequence id="seq_Brw15-5" taxon="Brw15-5" totalcount="4" value="GGAGCCGGGGGTGCCTGCGCCGTGCGCCCCCGGACACCATGGCCCTCTGTCCGCGTAGGGGGGGGCACGGGGCGCGGGGGGGTGGGGGGGAGGGGGGAGTGCCGAGCCCGCCCGGGGGGAGCGGCCCTGGACCGCGCACGCCCCGGTCCTGCGCTGCTGTCCCGCCCCCCCCCACGAGGCGGGCACCGTGCCTGGGAGGGCGAAACCCCGCAGCCGAGACGTCGCTGCCACCTAGTGCAACGCCTACCCTGGGGCCGCTCGACGACGGCGCCGGAGCGTTGGCGCCATAGCAGCGTACGGGGGCGGATGCGGGAGGGCCGCACTCGTGCCGCCTACGGGCGCGATCCACCGCGGGCGGGTGCGTGGATGGCTTCCGGATCGCTCCGTGAGAACTCCGACTAGCAGTTGCGCGGCCAAGGCCGCCCGCGGCGGGCGGCCGACGGATGGGACGCCGCTCGGCACTTGGTCCAGGCCAGCGGCACGCCGGCCGCCGCGGGCCCACGGAGACCCGCCCAGAAAGCAAACGCCGCCCCGGAGACGCGCGCCCCCCACAGGGATAGCCCGAGGGCCGGCCCGCGAGCCCAGCTCCCCGCCGCCGCGCGGCGCGCATGCGAGTCCGAGCGCCAGCGGACACCTTCCCCTACCCCCTGCCGGCCAGCCGGCGGGGGTGACTTCCGTGGTCTCGCCAGGGCCACAGCTTCCGGGCACCGCGCACCGCGATAGCGGCTGCGCCGAATCGGGCGCCTGGGCCCACGGTCCCGGGCGGGGCCAACTAACCGTCCCAACGACACTCCAAGCCATCCACTGGAGCAAACATGGCTGCGGCGACGGCGTCGAGCCACGCAGGGCGCGCCGTGCCGCGGCCCCGCGATCTGGGCCGCGCCGGCTCCAACACCGGCACGGCGGCACGCCCGCCCGGACGCTGGTCGCCGGGTCGGCGCAGATGCCCGCGCTACCCTTGCCCCGAGCTGAGTGTGCTCCGCGCGGGGTTCGCGGGGCAGACAGCGGGGCAGGCCCGAACGGGCGGCCGCGGGGGCGCCCCGCTTGTGCCCCACTACGTGGCCCCCCAGAGGCGAGCTGGATCAGGCGCAGATGGGCCGGGGCGGCGCGGTGGCGTGGGTGGCCCGTGAAATCATTACCAAGGGCCGGGGGCGCGGCGCCCTTCCCCTCCGCAGGTTCGCCGAGAGCGAGGGGCAGAGGCCGGGGGTGACGCGCGCCCCCCGACTGGGGGCCGCATTCATCGGCGCCCTCCGGGCAGCTCACCCCCGGGTGAGGCCCGCAAGGCGAGTGCTAACGCGGGCGGGCCGACGTTCGGCGCGACGGGCGTAGGCCCACCGGGCGGTGCACAGCAGGCGCGGTGCCGAGCGGGCGGCGGGCGCGCCGGGTGCGGTGTTCGTCGCGCTCAGGCGCGCGCAGCGCCGGAACGCGCCTGCCGCGACTGATGCCGCGGCCGAGCGGTTAGCGGGGGCGGGTCGGCGCACGGCTCCGGGGGTGCCCTCTTGCGGCCGGGGTGAAGCCGCCGTCGGAGGGCCCCCGGGCGTGCGGACTCACCCGTGCTCGGCGACCCGGGGGCCCTTGAGGTGATGCGGGGGAGGCCCGGCCGCGGTTCCTCGTATCGCCTTGCAGGCTAGGCGCATGCAGGGCGGCGCAGTGTTTGCCGCGGCAGGAGGATTGCGGCGGCCCGGCGCCAAGACCGGACGGGGGGCTCGTTGCTGTGTGGCACCGCGGCGCCACCGCGGGCAGGACCGGGCTCGGGGAATGGGTGCGGGGGCGGGCATGTCGGGGCGGTCGCCGCAAGCGGTCGGACCGGGCAACGGTCGGCGGGCGCTGACGCTTCGCGCGGGCGTCGGCGGTCGGACCCGGGCCGTCGCCGAGCCACGTACCGGACCTGGCGGGCTACTCGCGCGCCCCGCACATGGGACCTCCGAGTCCCGCCCCGGGGCGCCGGTCGGGATCAAGGTCACTACCCGGAGATCGGCCGGTGCAAGATGCGGCGCAGCCGGTAGTCGGGGTTGCCATGGGGCGGGGGAGGGCGCCCGCGTGCCTCCTTGCCCCGCCGGCTGCGACTGAGGACCCCCCCACGGCGCAGCGCCTCTCCCGGATGTGCCGACCGAGCCGCCTACTCCCCCCCCCCGCGGGGCGGCCACGCCGCCTCGGGGCGCCTGGGCCCCGCGGGCTAGGAGG"/>
                        <sequence id="seq_CM1" taxon="CM1" totalcount="4" value="GGGGCCGGGGGTGCCCGCGCCGTGCGCCCCCGGACACCATGGCCCTCTGTCCGCGTAGGGGGGGGCACGGGGCNCGGGGGGGTGGGGGGGGGGGGGGAGCGCCGAGCTCGCCCGGGGGGAGCGGCCCTGGACCGCGCGCGCTCCGGTCCTGCGTTGCTGTCCTNCCCCCCCCCACGAGGNGGGCACCGCGCCTGGGAGGGCGAAACCCCNCAGCCGAGACGTCGCCGCCACCTAGTGTAACGCCTACCCTGGGGCCGCTCGACGACGGCGCCGAAGCGCTGCCGCCATAGCAGCGCACGGGGGCGGATGCGGGAGGGCCGCACTCGCGCCGCCTACCGGCGCGCTCCACCACGGGCCGGTGCGTGGATGGCTTCCGGATCCCTCCATGAGAACCCCGACTAGCAGTTGNGCGGCCAGGGCCGCTCGCGGCGAGCGGCTGACGGATGGAACGCCGCTCGGCACTTGGTCCAGGCCAGCGGCACGCCAGCCGCCGCGGGCCCACCGAGACCCNCCCAGAAAGCAAACGCCGCCCCGGAGATGCGCGCCCTCCACNGNGATAGNCCGANGGCCGGCCCGCGAGCCCAGCCCCNCGCCGCCGCGCGGTGCGAATGCNNGGCCGAGCGCCAGCGGACACCCTCCCCTACCNCCTGCCGGCCAGCCGNCGGGGGTGNCTTCCGTGGTCTCGCCAGGGCCACAGCTTCCGGGCACCGCGCACCGCGATAGCGGCTGCGGCGAATCCGGCNCCTGGGCCCACGGTCCCGGGCGGGGCCGACCAACCGTCCTAACGACACTCCAAGCCACCCACTGGAGCAAACATGGCGACGGTGACGGCGTCGACCCGCCCAGGGCGCGCCGCGCCGCGGCCCCGCGATCTGGGCCGCGCTGGCGCCAACACCGGCACGGCGGCACGCCCACCCGGACGCCGGTCGCCGNGTCGGCGCGCATGCCCGCGCTACCCTCGCCCCGNGNTGAGTGTGCTTCGCGCGGGGTTCGCGGGGCAGACAGCGGGGNGGGCCCGAACGGGCGNCCGCGGGGGCGCCCCGCTTGTGCCCCACTGCGTGGCCCCCCAGAGNCGGGCTGGATCAGGCGCAGATGGGNCGGGGCGGCGCAGTGGCGTGAGTGGCCCGTGAAATCATTACTAAGCGCCGGGGGCACGGTGCCCTTCCCCTCCGCGGGTTCGCCGAGANCGGGGGGCAGAGGCCGGGGGTGACGCGCGCCCCCCGACTGGGAGCCGCATGCGTCGGCGCCCTCCGGGCAGCTCACCCNAGGNTGAGGCCCGCAAGGCGGGTGCTAANGCGGGCGGGNCGACGTTCGGCGCGGCGGGCGTGGGCCCACCGGGCNGTGCATAGCAGGCGCGGTGCCGAGCGGNCGGCGGACGCGCCGGGTGCGGTGTCCGTCGGGCTCAAGCGCGCGCAGCGCCGGAACGCGCCTGCCGCGACTGACGCCGCGGCNGAGCGGTTAGCGGGGGCGGGTCGGCGCACGGCTCGGGGGGTGCCCTCTTGCGGCTGGGGTGANATCGCCGNCGGAGGGACCCCGGGCGTGCGGGCTCACCGGTGCTCGGCGACTCGGGGGCCCTTGAGGTGATGTGGGGGGGGCNCGCCCGCGGTCCCTCGTATCGCCTTGCGGNCTAGGCGCATGCGGGGCGGCGCAGCGCGTGCCGCGGCAGGANGATTGCGGCGGCCCGGCGCCAAGACCGGGCGGGGGGTTCGTTGCTGTGTGGCACCGCGGCACCACCGCGGGCAGGGCCGGGCTCGGGGAATGGGTGTGGGGGCGGGTGTGTCGGGGCGGTCGCCGCAAGCGATCGGACCGGANAACGGTCGGCGGGCGCTGGTGCTTCGCACGGGCGTCGGCGGTCGGACCCGGGCCGTCGCCGAGCCACGTACCGGACCTGGCAGGCCACTCGCGCNCCCCGCACGTGGGGCCCCCGAGTCCCGCCCCGGGGCGTCGGTCGGGATCAAGGTCACTGCCCGGAGATCGGCCGGTGCCAGATGCGGCGCGGCCGNTAGTCGGGGTTGCCCTGGGGCGGGGGAGGGCGCCCGCGTGCCTCCTTGCCCCGCCGNCTGCGACTGAGGACCCCCCCACGGCGCAGCGCCTCTCCCNGATGTGCCGGCCGAGCCGCCTACTCCCCCCCCCCACGGGGCGACCACGCCGCCCCGGGGCGCCTGGGCCCCGCGGNCTAGGAGG"/>
                        <sequence id="seq_Ch4" taxon="Ch4" totalcount="4" value="GGGGCCGGGGGTGCCCGCGCCGTGCGCCCCCGGACACCATGGCCCTCTGTCCGTGTAGGGGGGGGCACGGGGCGCGGGGGGGTGGGGAGGGGGGGGGAGTGCCGAGCCCGCCCGGGGGGAGCGGCCCTGGGCCGCGCGCGCCCCGGTCCTGCGCTGCTGTCCCGCCCCCCCCCACGAAGCGGGCACCGCGCCTGGGAGGGCGAAACCCCGCAGCCGAGACGTCGCCGCCACCTAGTGCAACGCCTACCCTGGGGCCGCTCGACGACGGCGCCGGAGCGTTGGCGCCATAGCAGCGTACGGGGGCTGATGCGGGAGGGCCGCACTCGCGCCGCCTACGGGCGCGACCCACCACGGGCGGGTGCGTGGATGACTTCCGGATCGCTCCATGGGAACTCCGACTAGCAGTTGTGCGGCCAAGGCCGCCCGCGGCGGGCGGCCGACGGACGAGACGCCGCTCGGCGTTTGGTCCAGGCCAGCGGCGCGCCGGCCGCCGCAGGCCCACGGAGACCCGCCCAGAAAGCAAACGCGGCCCCGGAGATGCGCGCCCCCCACAGGGATAGCCCGAGGGCCGGCCCGCGAGCCCAGCTCCCCGCCGCCGCGAGGTGCGCATGCGAGTCCGAGCGCCAGCGGACACCCTCCCCTACCCCTTGCCGGCCAGCCGGCGGGGGTGACTTCCGTGGTCTCGCCAGGGCCACAGCTTCCGGGCACCGCGCACCGCGATAGCGGCTGCGCCGAATCGGGCGCCTGGGCCCACGGTCCCGGGCGGGGCCGACCAACCGTCCCAACGACACTCCGAGCCATCCACTGGAGCAAACATGGCGACGGCGACGGCGTCGACCCACGCAGGGCGCGCCGCGCCGCGGCCCTGCGATCTGGGCCGCGTCGGCGCCAACACCGGCACGGCGGCACGCCCGCCCGGACGCTGGTCGCCGGGTCGGCGCGGATGCCCGCGTTACCCTCGCCCCGAGCTGAGTTTGCTTCGCGCGGGGTTCGCGGGGCAGACAGCGGGGCAGGCCCGAACGGGCGGCCGCGGGGGCGCCCCGCTTGTGCCCCACTGCGTGGCCCCCCAGAGGCGAGCTGGATCAGGCGCAGATNGGCCGGGGCGGCGTGGTGTCGTGAGTGGCCCGTGAAATCATTACCAAGGGCCGGGGGCGCGGTGCCCTTCCCCTCCGCGGGTTCGCCGAGAGCGAGGGGCAGAGGCCGGGGGTGACGCGCGCCCCCCGACTGGGGGCCGCATTCGTCGGCGCCCTCCGGGCAGCTCACCCCAGGGTGAGGCCCGCAAGGCGAGTGCTAACGCGGGCGGGCCGACGTTCGGCGCGGCGGGCGTGGACCCACCGGGCGGTGCACAACAGGCGCGGTGCCGAGCGGGCGGCGGACGCGCCGGGTGCGGTGTTCGTCGCGCTCAGGCGAGCGAAGCGCCGGAACGCGCCTGCACCGACTGATGCCGCGGCCGAGCGGTTAGCAGGGGCGGGTCGGCGCACGGCTCCGGGGGTGCCCTCTTGCGGCCGGGGTGAGGTCGCCGTGGGAGGGACCCCGGGCGTACGGGCTCACCGGTGCTCGGCGCCCCGGGGGCCCTTCAGGTGATGCGGGGGGGGCCCGGCCGCGGTCCCTTGTATCACCTTGCAGGCTAGGCGCATGCGGGGCGGCGCAGCGTGTGCCGCGGCAGGAGGATTGCGGCGGCCCGGCGCCAAGACCGGACGGGGGGCTCGTTGCTGTGTGGCACCGCAACGCCACCGCGGGCAGGACCGGGCTCGGGGAATGGGTGCGGGAGCGGGTATGTCGGGGCGGTCGCCGCAAGCGGTCGGACTGGGCAACGGTCGGGGGGCGCTGACGCTTCACGCGGGCGTCGGCGGTCGGACCCGGGCCGTCGCCGAGCCACGTACCGGACCTGGCGGGCTACTCGCGCGCCCCGCACGTGGGGCCTTCGAGTCCCGCCCCGGGGCGCCGCTCGGGATCAAGGTCACTACCCGGAGATCGGCCGGTGCCGGATGCGGCGCGGCCGGTAGTCGGGGTTGCCCTGGGGCGGGGGAGGGCGCCCGCGTGCCTCCTTGCCCCGCCGGCTGCGACTGAGGACCCCCACACGGCGCAGCGCCTCTCTCGGATGTGCCGACCGAGCCGCCTACTCCCCCCCCCCACGGGGCGGCCACGCCGCCCCGGGGCGCCTGGGCCCCGCGGGCTAGAAGG"/>
                        <sequence id="seq_EGG" taxon="EGG" totalcount="4" value="GGAACCGGGGGTGCCTGCGCCGTGTGCCTCCGGACACCATGGCCCTCTGCCCGCGTAGGGGGGGACACGGGGCGCGGGGGGGTGGGGGGGGGGAGGGAGTGCCGAGCCCGCTCGGGGGGAGTGGCCCTGGACCGCGCACGCCCCGTTCCTGCGCTGCTGTCCCGCCCCCCCCCACGAGGCGGGCACCGTGCCTGGGAGGGCGAAACCCCGCAGCCGAGACGTCGCTGCCACCTAGTGCAACGCCTACCCTGGGGCCGCTCGACGACGGCGCCGGAGCGTTGGCGCCATAGCAGCGTACGGGGGCGGATGCGGGAGGGCCGCACTCGCGCCGCCTACGGGCGCGATCCACCACGGGCGGGTGCGTGGATGGCTTCCGGATCGCTCCATGAGAACTCCGACTGGCAGTTGCGCGGCCAAGGCCGCCCGCGGCGGGCGGCCGACGGATGGGACGCCGCTCGGCACTTGGTCCAGGCCAGCGGCACGCCGGCCGCCGCGGGCCCACGGAGACCCACCCAGAAAGCAAACGCCGCCCCGGAGACGCGCGCCTCCCACAGGGATAGCCCGAGGGCCGGCCCGCGAGCCCAGCTCCCCGCCGCCGCGCGGTGCGCATGCGAGTCCGAGCGCCAGCAGACACCCTCCCCTACCCCCTGCCGGCCAGCCGGCGGGGGTGACTTCCGTGGTCTCGCCAGGGCCACGGCTTCCGGGCACCGCGCACCGCGATAGCGGCTGCGCCGAATCGGGCGCCTGGGCCCACGGTCCCGGGCGGGGCCAACCAACTGTCCCAACGACACTCCAAGCCATCCACTGGAGCGAACATGGCTACGGCGACGGTGTCGAGCCACGTAGGGCGCGCCGCGCCGCGGCCCCGCGATCTGGGCCGCGCCGGCGCCAACACCGGCACGGCGGCACGCCCGCCCGGACGCTGGTCGCCGGGTCGGCGCAGATGCCCGCGCTACCCTTGCCCCGAGCTGAGTGTGCTTCGCGCGGGGTTCGCGGGGCAGACAGCGGGGCAGGCCCGAACGGGCGGCCGCGGAGGCGCCACGCTTGTGCCCCACTGCGTGGCCCCCCAGACGCGAGCTGGATCAGGCGCAGATGGGCCGGGGCGGCGCGGTGGCGTGGGTCGCCCGTGAAATCATTACCAAGGGCCGGGGGCGCGGTGCCCTTCCCCTCCGCGGGTTCTCCGAGAGCGAGGGGCAGAGGCCGGGGGTGACGCGCGCCCCCCAACTGGGGGCCGCATTCATCGGCGCCCTCCGGGCAGCTCACCCCAGGGTGAGGCCCGCAAGGCGAGTGCTAACGCGGGCGGGCCGACGTTCGGCGAGACGGGCGTGGGCCCCCCGGGCGGTGCACAGCAGGCGCGGTGCCGAGCGGGCGGCGGACGCGCCGGGTGCGGTGTTCGTCGCGCTCAGGCGCGCGCAGCGCCGGAACGCGCCTGCCGCGACTGATGCCGCGGCCGAGCGGTTAGCGGGGGCGGGTCGGCACACGGCTCCGGGGGTGCCTTCTTGCGGCCGGGGTGAAGCCGCCGTCGGAGGGACCCCGGGCGTGCGGGCTCACCCGTGCTCGGCGACCCGGGGGCCCTTGAGGTGATGCGGGGGGGGCCCGGCCGCGGTCCCTCGTATCGCCTTGCAGGCTAGGCGCATGCGGGGCGGCGCAGCGTGTGCCGCGGCAGGAGGATTGCGGCGGCCCGGCGCCAAGACCGGACGGGGGGCTCGTTGCTGTGTGGCACCGCGGCGCCACCGCGGGCAGGACCGGGCTCGGGGAATGGGTGCGGGGGCGGGTATGACGGGGCGGTCGCCGCAAGCGGTCGGGCCGGGCAACGGTCGGCGGGCGCTGACGCTTCGCGCGGGCGTCGGCGGTCGGACCCGGGCCGTCGCCGAGCCACGTACCGGACCTGGCGGGCTACTCGCGCGCCCCGCACGTGGGGCCTCCGAGTCCCGCCCCGGGGCGCCGGTCGGGATCAAGGTCACTACCCGGAGATCGGCCGGTGCCAGATGCGGCGCGGCCGGTAGCTGGGGTTGCCCTGGGGCGGGGGAGGGCGCCCGCGTGCCTCCTTGCCCCGCCGGCTGCGACTGAGGACCCCCCCACGGCGCAGCGCCTCTCCCGGATGTGCCGACCGAGCCGCCTACTCCCCCCCCCCACGGGGCGGCCACGCCGCTCCGGGGCGCCTGGGCCCCGCGGGCTAGGAGG"/>
                        <sequence id="seq_GC96" taxon="GC96" totalcount="4" value="GGAGCCGGGGGTGCCTGCGCCGTGCGCCCCCGGACACCATGGCCCTCTGTCCGCGTAGGGGGGGGCACGGGGCGCGGGGGGGTGGGGGGGGGGGGGGAGTGCCGAGCCCGCCCGGGGNGAGCGGCCCTGAACCGCGCACGCCCCGGTCCTGCGCTGCTNTCCCGCCCCCCCCCACGAGGCGGGCACCGTGCCTGGGANGNCGAAACCCCGCAGCCGAGACGTCGCTGCCACCTAGTGCAACGCCTACCCTGGGGCCGCTCGACGACGGCNCCGGAGCGTTGGCGCCATAGCAGCGTACGGGGGCGGATGCGGGAGNGCCGCACTCGCGCCGCCTACGGGNGCGATCCACCACGNGCGGGTGNGTGGATGGCTTCCGGATCGCTCCNTGAGAACTCCGACTAGCANTTGCGCGGCCAAGGCCGCCCGCGGCGGGCGGCCGACGGATGGGACGCCGCTCGGCACTTGGTCCAGGCCAGCGGCACGCCGGCCGCCGCGNGCCCACGGAGACCCGCCCAGAAAGCAAACGCCGCNCCGGAGACGCGCGCCCCNCACAGGGATAGNCCGAGGGCCGGCCCGCGAGCCCAGCTCCCCGCCGCCGCGCGGTGCGCATGCGNGTCCGAGCGCCAGCGGACATCCTCCCCTTCCCCCTGCCGGCCAGCCGGCGGGGGTGACTTCCGTGGTCTCGCCAGGGCCACAGCTTCCGGGCACCGCGCACCGCGATAGCGGCTGCGCCGAATCGGGCGCCTGGGCCCACGGTCCCGGGCGGGGCCAACCAACCGTCCCAACGACACTCCAAGCCATCCACTGGAGCAAACATGGCTACGGCGACGGCGTCGAGCCACGCAGGGCGCGCCGCGCCGCGGNCCCGCGATCTGGGCCGCGCCGGCGCCAACACCGGCACGGCGGCACGCCCGCCCGGACGCTGGTCGCCGGGTCGGCGCAGANGCCCGCGCTACCCTTGCCCCAAGCTGGGTGNCCTTCGCGCGGGGTTCGCGGGGCAGACAGCGGGGCAGGCCCGAACGGGCGGNCGCGGGGGCGCCCCGCTTGTGCCCCACTGCGTGGCNCCCCAGAGGCGAGCNGGATCAGGCGCAGATGGGCCGGGNCGGCNCGGTGGCGTNGGTGGCCCGTGAAATCACTACCAAGGGCCGGGGGCGCGGTGCCCTTCCCCTCCGCGGGTTCGCCGAGAGCGAGGGGCAGAGGCCGGGGGTGACGCGCGCCCCCCGACTGGGGGCCGCATTCATCGGCGCCCTCCGGGCAGCTCACCCCATGGTGAGGCCNGCAAGGCGAGTGCTAACGCGGGCGGGCCGACGTNCGGCGCGANGGGCGTGGGCCCACCGGGCGGTGCACAGCAGGCGCGGTGCCGAGCGGGCNNCGGACGCGCCGGGTGCGGTGTTCGTCGCGCTCAGGCGCGCGCAGCGCCGGAACGCGCCTGCCGCGACTGATGCCGCGGCCGAGCGGTTAGCGGGGGCGGNTCGGCGCACNGCTCCGGGGGTGCCCTCTTGCGGCCGGGGTGAAGCCGCCGTNGGANGGACCCCGGGCGTGCGGGCTCANCCGTGCTCGGCGACCCGGGGGCCCTTGAGGTGATGCGGGGGAGGCCCNGCCGCGGTCCCTCGTATCGCCTTGCAGGCTAGGCGCATGCGGGGCGGCGCAGCGTGTGCCGCGGCAGGAGGATTGCGGCGGCCCGGCGCCAAGACAGGACGGGGGGCTCGTTGCTGTGTGGCACCGCGGCGCCACCGCGGGCAGGACCGGGCTCGGGGAATGGGTGCGGGGGCGGGTNTGTCGGGGCGGTCGCCGNAAGCGGTCGGACCGGGCAACGGTCGGCGGGCGCTGACGCTTNGCGCGGGCGTCGGCGGTCGGACCCGGGCCGTCGCCGAGCCACGTACCGGACCTGGCGGGCTACTCGCGNGCCCNGCACGTGGGGCCTCCGAGTCCCGCCCCGGGGCGCCGGTCGGGATCAAGGTCANTACCCGNAGATCGGCCGGTGCCAGATGCGGCGCGGCCGGTAGTCGGGGTTGCCCTGGGGNGGGGGAGGGCGCCCGCGTGCCTCCTTGCCCCGCCGGCTGCGACTGAGGACCCCCCCACGGCGCAGCGCCTCTCCCGGATGTGCCGACCGAGCCGCCTACTCCCCCCCCCCGCGGGGCGGCCACGCCGCCCCGGGGCGCCTGGGCCCCGCGGGCTAGGAGG"/>
                        <sequence id="seq_Gu4-17" taxon="Gu4-17" totalcount="4" value="GGGGCCGGGGGTGCCCGCGCCGTGCGCCCCCGGACACCATGGCCCTCTGTCCGTGTAGGGGGGGGCACGGGGCGCGGGGGGGTGGGGAGGGNNGNNGAGTGCCGANCCCNCCCGGGGGGAGCGGCCCTGGACCGCGCGCGCCCCGGTCCTGCGCTGCTGTCCCGCCCCCCCCCACGANGCGGGCACCGCGCCTGGGANGGCGAANCCCCGCAGCCGAGACGTCGCCGCCACCTAGTGCAACGNCTACCCTGGGGCCNCTCGACGGCGGCGCCAGANCGTNGGCGCCANNNCAGCGTACGGGGGCGGATGCGGGANGGCCGCACTCGCGCCGCCTACGNGCGCGANCCACCACGGGNGGGTGCGTNGNTGACTTCCNNATCGCTCCATGAGAACTCCGACNAGCNGTNGTGCGGCNAAGGCCGCCCGCGGCNGGCGGCCGACGGATAGGACGCCGCTCGGCACTTGGTCCCGGCCAGCGGCGCGCNGGCCGCCGCANGCCCACGGAGACCCGCCCAGNAAGCAAACGCGGCTCCGGAGATGCGCGCCCCCCACAGGGATAGCCCGAGGGCCGGCCCGCGAGCCCAGCTCCNCGNCGCGGCGAGGTGCGCATGCGAGTCCGAGCGCCAGNNGACACCCTCCCCTACCCCTTGCNGGCCNGCCGGCGGGGGTGACTTCNGTGGTCTCNCCAGGGCCACAGCTTCCGGNCNCCGCGCACCGCNNTAGCGGCTGCGCCGANNCNGGNGNCNNGGNCCACGGTCCCNGGCGGGGCCGACCNATCGTCCCAACGACACTCCGAGCCATCCACTGGAGCAAACGTGGCGACGGCGACNGCGTNGACCCATNCAGGACGCGCCGCGCNGCNGCCCCGCGATNNGGGCNGCGTCGGCGCCAACANCGGCACGGCGGTACGCCCGCCNNGACGCTNGTCGCCGGGTCGGCNCGGANGCCCGCGTTACCCTCGCCCCGAGCTGAGTNTGCTTNGCGCGGGGTTCGCGGGGCAGACAGCGGGGCNGGCCCGACCGGGCGGCCGCGGGGGNGCCCCGCTTGTGCCCCACTGCGTGGCCCCCCAGAGGCGAGCTGGATCAGGCGCAGATGGGCCGGGGCGGCGTGGTGGCGTGAGTGGCCCGTGAAATCATTACCAAGNGCCGGGGGCGCGGTGCNCTTCCCCTCCGCGGGTTCGCCGAGAGCGAGGGGCAGAGGCCGGGGGTGACGCGCGCCTCCCGACTGGGGGCCGCATTCGNCNGCGCCCTCCGGGCAGCTCACCCCAGGGTGAGNCCCGCAAGGCGAGTGCTAACGCGGGCGGGCCGACGTTCGGCGCGGCGGGCGTGGGCCCACCGGGCGGTGCACAACAGGCGCGGTGCCGNGCGGGCGGCGGACGNGCCGGGTGCGNTGTTCGTNGCGCTCAGGCGCGCGAAGNGCAGGAACGCGCCTGCCGCGACTGATGCCGCGGCCGAGCGGTTAGCAGGGGCGGGTCGGCGCACGGCTCCGGGGGTGCCCTCTTGCGGNCGGGGTGNAGNCGCCGTGGGAGGNACCCCGGGCGTNCGGGCTCACCGGTGCTCGGCGANCCGGGGGCCCTTCAGGTTATGCGGGGGGGGCCCGGNCGCGNTNCCTTGTATCACCTTGCAGGNTAGGCGCATGCGGNGNNGCGNAGCGTGTGCCGCNGCAGGAGGATTGCGGCGGCCCGGNGCCANGACCGGACGGGGGGCTCGTTGCTGTGTGGCACCGCGGCGCCACCGCGGGNNGGACCGGGCTCGGGGAATGGGTGCGGGGGCGGGNATGTCNGGGCGGTCGCCGCAAGCGGTCGGACCAGGNNANGGTCGGGGGGCGCTGACGCTTCGCGCGGGCGTCGGCGGTCGGACCCGGGCCGTCGCNGAGCCNCGTACCGGACCTGGCGGGCTACTCGCGCGCCCCGCACGTGGGGCCTCCGAGTCCCGNCCCGNGGCGCCGGTCGGGATCNAGGTCACTACCCGGANATCGGCNGNTGCCGGATGCGGCGCGGCCGGTAGTCNGGGTTGCCCTGGGGCGGGGGAGGGCGNCCGCGTGCCTCCTTGCCCCGCCGGCTGCGACTGAGGANCCCCCCACGGCGCAGCGCCTCTCCCGGANGTGCCGACCGAGCCGCCTNCTCCCCCCCCCCACGGGGCGGCCANGCCGCCCCGGGGCGCCTGGGCCCCGCGGGCTAGAAGG"/>
                        <sequence id="seq_Gu4-19L" taxon="Gu4-19L" totalcount="4" value="GGGGCCGGGGGTGCCCGCGCCGTGCGCCCCCGGACACCATGGCCCTCTGTCCGTGTAGGGGGGGGCACGGGGCGCGGGGGGGTGGGGAGGGGGGGGGAGTGCCGANCCCGCCCGGGGGGAGCGGCCCTGGACCGCGCGCGCCCCGGTCCTGCGCTGCTGTCCCGCCCCCCCCCACGAGGCGGGCACCGCGCCTGGGAGGGCGAAACCCCGCAGCCGAGACGTCGCCGCCACCTAGTGCAACGCCTACCCTGGAGCCGCTCGACGACGGCGCCGGAGCGTTGGCGCCATAGCAGCGTACGGGGGCGGATGCGGGAGGGCCGCACTCGCGCCGCCTACGGGCGCGACCCACCACGGGCGGGTGCGTGGATGACTTCCGGATCGCTCCATGAGAACTCCGACTAGCAGTTGTGCGGCCAAGGCCGCCCGCGGCGGGCGGCCGACGGATAGGACGCCGCTCGGCACTTGGTCCAGGCCAGCGGCGCGCCGGCCGCCGCAGCCCCACGGAGACCCGCCCAGAAAGCAAACGCGGCCCCGGAGATGCGCGCCCCCCACAGGGATAGCCCGAGGGCCGGCCCGCGAGCCCAGCTCCNCGCCGCCGCGAGGTGCGCATGCGAGTCCGNGCGCCAGCGGACACCCTCCCCTACCCCTTGCCGGCCAGCCGGCGGGGGTGACTTCCGTGGTCTCGCCAGGGCCACAGCGTCCGGGCACCGCGCACCGCGATAGCGGCTGCGCCGAATCGGGCGCCTGGGCCCACGGTCCCGGGCGGGGCCGACCAACCGTCCCAACGACACTCCGNGCCATCCACTGGAGCAAACATGGCGACGGCGACGGCGTCGACCCACGCAGGGCGCGCCGCGCCGCGGCCCCGCGATCTGGGCCGCGTCGGCGCCAACANCGGCACGGCGGCACGCCCGCCCGGACNCTGGTCGCCGGGTCGGCGCGGATGCCCGCGTTACCCTCGCCCCGAGCTGAGTGTGCTTCGCGCGGGGTTCGCGGGGCAGACAGCGGGGCAGGCCCGAACGGGCGGCCGCGGGGGCGCCCCGCTTGTGCCCCACTGCGTGGCCCCCCAGAGGCGAGCTGGATCAGGCGCAGATGGGCCGGGGCGGCGTGGTGGCGTGAGTGGCCCGTGAAATCATTACCAAGGGCCGGGGGCGCGGTGCCCTTCCCCTCCGCGGGTTCGCCGAGAGCGAGGGGCAGAGGCCGGGGGTGACGCGCGCCCCCCGACTGGGGGCCGCATTCGTCGGCGTCCTCCGGGCAGCTCACCCCAGGGTGAGGCCCGCAAGGCGAGTGCTAACGCGGGCGGGCCGACGTTCGGCGCGGCGGGCGTGGGCCCACCGGTCGGTGCACAACAGGCGCGGTGCCGAGCGGGCGGCGGACGCGCCGGGTGCGGTGTTCGTCGCGCTCAGGCGCGCGAAGCGTCGGAACGCGCCTGCCGCGACTGATGCCGCGGCCGAGCGGTTAGCAGGGGCGGGTCGGCGCACGGCTCCGGGGGTGCCCTCTTGCGGCCGGGGTGAAGTCGCCGTGGGAGGAACCCCGGGCGTGCGGGCTCACCGGTGCTCAGCGACCNGGGGGCCCTTCAGGTGATGCGGGGGGGGCCCGGCCGCGGTCCCTTGTATCACCTTGCAGGCTAGGCGCATGCGGGGCGGCGCAGCGTGCGCCGCGGTAGGAGGATTGCGGCGGCCCGGCGCCAAGACCGGACGGGGGGCTCGTTGCTGTGTGGCACCGCGGCGCCACCGCGGGCAGGACCGGGCTCGGGGAATGGGTGCGGGGGCGGGTATGTCGGGGCGGTCGCCGCAAGCGGTCGGACCGGGCAACGGTCGGGGGGCNNNNACGCTTCGCGCGGGCGTCGGCGGTCGGACTCGGGCCGTCGCCGAGCCACGTACCGGACCTGGCGGGCTACTCGCGCGCCCCGCACGTGGGGCCTCCGAGTCCCGCCCCGGGGCGCCGGTCGGGATCAAGGTCACTACCCGGAGATCGGCCGGTGCCGGATGCGGCGCGGCCGGTAGTNGGGGTTGCCCTGGGGCGGGGGAGGGCGCCCGCGTGCCTCCTTGCCCCGCCGGCTGCGACTGAGGACCCCCCCACGGCGCAGCGCCTCTCCCGGATGTGCCGACCGAGCCGCCTACTCCCCCCCCCCACGGGGCGGCCACGCCGCCCCGGGGCGCCTGGGCCCCGCGGGCTAGAAGG"/>
                        <sequence id="seq_Gu5-23" taxon="Gu5-23" totalcount="4" value="GGGGCCGGGGGTGCCCGCGCCGTGCGCCCCCGGACACCATGGCCCTCTGTCCGTGTAGGGGGGGGCACGGGGCGCGGGGGGGTGGGGAGGGGGGGGGAGTGCCGAGCCCGCCCGGGGGGAGCGGCCCTGGACCGCGCGCGCCCCGGTCCTGCGCTGCTGTCCCGCCCCCCCCCACGAGGCGGGCACCGCGCCTGGGAGGGCGAAACCCCGCAGCCGAGACGTCGCCGCCACCTAGTGCAACGCCTACCCTGGGGCCGCTCGACGACGGCGCCGGAGCGTTGGCGCCATAGCAGCGTACGGGGGCGGATGCGGGAGGGCCGCACTCGCGCCGCCTACGGGCGCGACCCACCACGGGCGGGTGCGTGGATGACTTCCGGATCGCTCCATGAGAACTCCGACTAGCAGTTGTGCGGCCAAGGCCGCCCGCGGCGGGCGGCCGACGGATAGGACGCCGCTCGGCACTTGGTCCAGGCCAGCGGCGCGCCGGCCGCCGCAGCCCCACGGAGATCCGCCCAGAAAGCAAACGCGGCCCCGGAGATGCGCGCCCCCCACAGGGATAGCCCGAGGGCCGGCCCGCGAGCCCAGCTTCCCGCCGCCGCGAGGTGCGCATGCGAGTCCGAGCGCCAGCGGACACCCTCCCCTACCCCTTGCCGGCCAGCCGGCGGGGGTGACTTCCGTGGTCTCGCCAGGGCCACAGCGTCCGGGCACCGCGCACCGCGATAGCGGCTGCGCCGAATCGGGCGCCTGGGCCCACGGTCCCGGGCGGGGCCGACCAACCGTCCCAACGACACTCCGAGCCATCCACTGGGGCAAACATGGCGACGGCGACGGCGTCGACCCACGCAGGGCGCGCCGCGCCGCGGCCCCGCGATCTGGGCCGCGTCGGCGCCAACACCGGTACGGCGGCACGCCCGCCCGGACGCTGGTCGCCGGGTCGGCGCGGATGCCCGCGTTACCCTCGCCCCGAGCTGAGTGTGCTTCGCGCGGGGTTCGCGGGGCAGACAGCGGGGCAGGCCCTAACGGGCGGCCGCGGGGGCGCCCCGCTTGTGCCCCACTGTGTGGCCCCCCAGAGGCGAGCTGGATCAGGCGCAGATGGGCCGGGGCGGCGTGGTGGCGTGAGTGGCCCGTGAAATCATTACCAAGGGCCGGGGGCGCGGTGCCCTTCCCCTCAGCGGGGTCGCCGAGAGCGAGGAGCAGAGGCCGGGGGTGACGCGCGCCCCCCGACTGGGGGCCGCATTCGTCGGCGCCCTCCGAGCAGCTCACCCCAGGGTGAGGCCCGCAAGGCGAGTGCTAACGCGGGCGGGCCGACGTTCGGCGCGGCGGGCGTGGGCCCACCGGTCGGTGCACAACAGGCGCGGTGCCGAGCGGGCGGCGGACGCGCCGGGTGCGGTGTTCGTCGCGCTCAGGCGCGCGAAGCGTCGGAACGCGCCTGCCGCGACTGATGCCGCGGCCGAGCGGTTAGCAGGGGCGGGTCGGCGCACGGCTCCGGGGGTGCCCTCTTGCGGCCGGGGTGAAGTCGCCGTGGGAGGGACCCCGGGCGTGCGGGCTCACCGGTGCTCGGCGACCCGGGGGCCCTTCAGGTGATGCGGGGGGGGCCCGGCCGCGGTCCCTTGTATCACCTTGCAGGCTAGGCGCATGCGGGGCGGCGCAGCGTGTGCCGCGGTAGGAGGATTGCGGCGGCCCGGCGCCAAGACCGGACGGGGGGCTCGTTGCTGTGTGGCACCGCGGCGCCACCGCGGGCAGGACCGGGCTCGGGGAATGGGTGCGAGGGCGGGTATGTCAGGGCGGTCGCCGCAAGCGGTCGGACCGGGCAACGGTCGGGGGGCGCTGACGCTTCGCGCGGGCGTCGGCGGTCGGACCCGGGCCGTCGCCGAGCCACGTACCGGACCTGGCGGGCTACTCGCGCGCCCCGCACGTGGGGCCTCCGAGTCCCGCCCCGGGGCGCCGGTCGGGATCAAGGTCACTACCCGGAGATCGGCCGGTGCCGGATGCGGCGCGGCCGGTAGTCGGGGTTGCCCTGGGGCGGGGGAGGGCGCCCGCGTGCCTCCTTGCCCCGCCGGCTGCGACTGAGGACCCCCCCACGACGCAGCGCCTCTCCCGGATGTGCCGACCGAGCCGCCTACTCCTCCCCCCCACGGGGCGGCCACGCCGCCCCGGGGCGCCTGGGCCCCGCGGGCTAGAAGG"/>
                        <sequence id="seq_I30-W09" taxon="I30-W09" totalcount="4" value="GGAACCGGGGGTGCCTGCGCCGTGTGCNCCCGGACACCATGGCCCTCTGTCCGCGTAGGGGGGGACACGGGGCGCGGGGGGGTGGGGGGGGGGAGGGAGTGCCGAGCCCGCTCGGGGGGAGTGGCCCTGGACCGCGCACGCCCCGGTCCTGCGCTGCTGTCCCGCCCCCCCCCACGAGGCGNGCACCGTGCCTGGGAGGGCGAAACCCCGCAGCCGAGACGTCGCTGCCACCTAGTGCAACGCCTACCCTGGGGCCGCTCGACGACGGNGCCGGAGCGTTGGCGCCATAGCAACGTACNGGGGCGGATGCGGGAGGGCCGCACTCGCGCCGCCTACGGGCGCGATCCACCACGGGCGGGTGCGTGGATGGCTTCCGGATCGCTCCATGAGAACTCCGACTAGCAGTTGCGCGGCCAAGGCCGCCCGCGGCGGGCGGCCGACGGATGGGACGCCGCTCGGCACTTGGTCCAGGCCAGCGGCACGCCGGCCGCCGCGGGCCCACGGAGACCCACCCAGAAAGCAAACGCCGCCCCGGAGACGCGCGCCTCCCACAGGGATAGCCCGAGGGCCGGCCCGCGAGCCCAGCTCCCCGCCGCCGCGCGGTGCGCATGCGAGTCCGAGCGCCAGCAGACACCCTCCCCTACCCCCTGCCGGCCAGCCGGCGGGGGTGACTTCCGTGGTCTCGCCAGGGCCACANCTTCCGGGCACCGCGCACCGCGATAGCGGCTGCGCCGAATCGGGCGCCTGGGCCCACGGTCCCGGGCGGGGCCAACCAACTGTCCCAACGACACTCCAAGCCATCCACTGGAGCGAACATGGCTACGGCGACGGCGTCGAGCCACGTAGGGCGCGNCGCGCCGCGGCCCCGCGATCTGGGCCGCGCCGGCGCCAACATCGGCACGGCGGCACGCCCGCCCGGACGCTGGTCGCCGGGTCGGCGCAGATGCCCGCGCTACCCTTGCCCCGAGCTGAGTGTGCTTCGCGCGGGGTTCGCGGGGCAGACAGCGGGGCAGGCCCGAACGGGCGGCCGCGGAGGCGCCACGCTTGTGCCCCACTGCGTGGCCCCCCAGACGCGAGCTGGATCAGGCGCAGATGGGCCGGGGCGGCGCGGTGGCGTGGGTCGCCCGTGAAAGCATTACCAAGGGCCGGGGNCGCGGTGCCCTTCCCCTCCGCGGGTTCTCCGAGAGCGAGGGGCAGAGGCCGGGGGTGACGCGCGCCCCCCAACTGGGGGCCGCATTCATCGGCGCCCTCCGGGCAGTTCACCCCAGGGTGAGGCCTGCAAGGCGAGTGCTAACGCGGGCGGGCCGACGTTCGGCGAGACGGGCGTGGGCCCCCCGGGCGGTGCACAGCAGGCGCGGTGTCGAGCGGGCGGCGGACGCGCCGGGTGCGGTGTTCGTCGCGCTCAGGCGCGCGCAGCGCCNGAACGCGCCTGCCGCGATTGATGCCGCGGCCGANCGGTTAGCGGGGGCGGGTCGGCGCACGGCTCCGGGGGTGCCTTCTTGCGGCCGGGGTGAAGCCGCCGTCGGAGGGACCCCGGGCGTGCGGGCTCACCCGTGCTCGGCGACCCGGGGGCCCTTGAGGTGATGCGGGGGGGGCCCGGCCGCGGTCCCTCGTATCGCCTTGCAGGCTAGGCGCATGCGGGGCGGCGCAGCGTGTGCCGCGGCAGGAGGATTGCGGCGGCCCGGCGCCAAGACCGGACGGGGGGCTCGTTGCTGTGTGGCACCGCGGCGCCACCGCGGGCAGGACCGGGCTCGGGGAATGGGTGCGGGGGCGGGTATGACGGGGCGGTCGCCGCAAGCGGTCGGGCCGGGCAACGGTCGGCGGGCGCTGACGCTTCGCGCGGGCGTCGGCGGTCGGACCCGGGCCGTCGCCGAGCCACGTACCGGACCTGGCGGGCTACTCGCGCGCCCCGCACGTGGGGCCTCCGAGTCCCGCCCCGGGGCGCCGGTCGGGATCAAGGTCACTACCCGGAGATCGGCCGGTGCCAGATGCGGCGCGGCCGGTAGCTGGGGTTGCCCTGGGGCGGGGNAGGGCGCCCGCGTGCCTCCTTGCCCCGCCGGCNGCGACTGAGGACCCCCCCACGGCGCAGCGCCTCTCCCGGATGTGCCGACCGAGCCGCCTACTCCCCCCCCCCACGGGGCGGCCACGCCGCCCCGGGGCGCCTGGGCCCCGCGGGCTAGGAGG"/>
                        <sequence id="seq_Indonesia-1" taxon="Indonesia-1" totalcount="4" value="AGGGCCGGGGGTGCCCGCGTCGTGCGCCCCCGGACACCATGGCCCTCTGTCCGCGTAGGGGGGGGCACGGGGCGCGGGGGGGTGGGGGGGGGGGGGGAGTGCCGAGCCCGCCCGGGGGGAGCGGCCCTGGACCGCGCGCGCCTCGGTCCTGCACTGCTGTCCCGCCCCCCCCCACGAGACGGGCACCGCGCTTGGGAGGGCGAAACCCCGCAGCCGAGACGTNGCCGCCACCTAGTGCAACGCCTACCCTGGGGCCGCTCGACGACGGCGCCGGAGCGTTGGCGCCATAACAGCGTACGAGGGCGGATGCGGGGGGGCCGCACTCGCGTCGCCTACGGGCGCGATCCACCACGCGCGGGTGCGTGGATGGCTTCCGGATCGCTCCATGAGAACTCCGACTAGCAGTTGCGCGGCCAAGGCCTCCCGCGGCGGGCGGTCGACGGATGGGACGCCGCTCGGCACTTGGTCGAGGCCAGCGGCACGCCGGCCGCCGCGGGCCCACGGAGACCCGCCCAGAAAGCAAACGCCGCCCCGGAGATGCGCGCCCCCCACAGGGATAGCCCGAAGGCCGGCCCGCGAGCCTAGCTCCCCGCCGCCGCGCGGTGCGCATGCGAGTCCGAGCGCCAGCGGACACCCTCCCCTACCCCCTGCCGGCCAGCCGGTGGGGATGGCTTCCGTGGTCACGCCAGGGCCACAGCTTCCAGGCACGGCGCACCGCGATAGCGGCTGCGCCGAATCGGGCTCCTGGGCCCACGGTCCCGGGCGGGGCCGACCAACCGTCCCAACGACACTCCAAGCTATCCACTCGAGCAAACATGGCTACGGCGATGGCGTCTACCCACGCAGGGCGCGCCGCGCCGCGGCCCCGCGATCTGGGCCGCGCCGGCGCCAACACCGGCACGGCGGCACGCCTGCCCGGATGCTGGTCGCCGGGTCGGCGCGGATGCCCGCGCTACCCTCGCCTCGAGCTGAGTGTGCTTTGCGCGGGGTTCGCGGGGCACACAGCGGGGCAGGCCCGAACGGGCGGCCGCGGGGGCGCCCCGCTTGTGCCCCACTGCGTGGCCCCCCAGAGGCGAGCTGGATCAGGCGCAGATGGGCCGGGGCGGCGCGGTTGCGTGAGTGGCCCGTGAAATCATTACCAGGGGTCGGGGGCGCGGTGCCCTTCCCCGTCGCGGGTTCGCCGAGAGCGAGGGGCAGAGGCCGGGGGTGACGCGCGCCCCCCGACTGGGGGCCGCATTCGTCGGCGCCCTCCGGGCAGCTCACCCCAGGGTGAGGCCCGCAAGGCGAGTGCTAACGCGGGCGGGCCGACGTTCGGCGCGGCGGGCGTGGGTCCACCGGGCGGTGCACAGCAGGCGCGGTGCAGAGCGGGCGGCGGAGGCGCCGGGTGCGGTGTTCGTCGCGCTCAGGCGCGCGCAGCGCCGGAACGCGCCTGCCGCGACTGATGCCGCGGCCGAGCGGTTAGCGGGGGCGGGTCGGCGCACGNCTGCGGGGGTGCCCTCTTGCGGCCGGGGTGGAGCCGCCGTCGAAGGGACCCCGGGCGTGCGGGCTCACCCGTGCTCGGCGACCCGGGGGCCCTTGAGGTGATGCGGGGGGGGCCCGGCCGCGGTCCCTCGTATCGCCTTGCAGGCTAGGCGCATGCGAGGCGGCGCAGCGTGTGCCGCGGCAGGAGGATTGCGGCGGCCCGGCTCCAAGACCGGACTGGGGGCTCGTTGCTGTGTGGCACCGCGGCGCCACCGCGGGCAGGACCGGGCTCGGGGAATGGGTGCGGGGGCGTGTATGTCGGGGCGGTCGCCGCAAGCGGTCGGACCGGGCAACGGTCGGCGGGTGCTGACGCTTCGCGCGGGCGTCGGCGGTCGGACCCGGGCCGTCGCCGAGCCACGTACCGGACCTGGAGGGCTACTCGCGCGCCCCGCACGTGGGGCCTCCGAGTCCCGCCTCGGGGCGCCGGTCGGGATCAAGGTCACTACCCGGAGATCGGCCGGTGCCAGATGCGGCGCGGACGGTAGTCGGGGTTGCCCTGGGGCGGGGGAGGGCGCCCGCGTGCCTCCTTGCCCCGCCGGCTGCGACTGAGGACCCCCCCACGGCGCAGCGCCACTCCCGGATGTGCCGACCAAGCCGCCTACTCCCCCCCCCCACGGGGCGGCCACGCCGCCCCGGGGCGCCTGGGCCCCGCGGGCCAGGAGG"/>
                        <sequence id="seq_Izumi" taxon="Izumi" totalcount="4" value="GGGGCCGGGGGTGCCCGCGCCGTGCGCCCCCGGACACCATGGCCCTCTGTCCGCNTAGGGGGGGGTACGGGGCGCGGGGGGGTGGGGGGGGGGGGGGAGTGCCGAGCCCGCCCGGGGGGAGCGACCCTGGACCGCGCGTGCCCCGGTCCTGCGCTGCTGTTCCGCCCCCCCCCACGGGGCGGGCACCGCGCCTGGGAGGGCGAAACCCCGCAGCCGAGACATNGCCGCCACCTAGTGCAACGCCTACCCTGGGGCTGCTCGACCACGGCGCCGGAGCATTAGCGCCATAGCAGNGNCCAGGGGCGGATGTGGGAGGGCCGCACTCGCGCCGCCTACGGGCGCGATCTACCACGGGCGGGTGCGTGGATGGCTTCCGGATCGCTCCATGAGAACCCCGACTAGCAGTTTCGCGGCCAAGGCCGCCCGCGGCGGGCGGCCTACGGATGGAACGCCGCTTGGCACTTGGTCCAGGCCAGCGGCACGCTGGCCGCCGCGGGCCCACCGAGGCCCGCCCAGAAAGCAAACGCCGCCCCGGAGATGCGCGCCCCCCACAGGGATAGCCCGAGGGCCGGCCCGCGAGCCCAGCCCCTCGCCGCCGCGCGGTGCGCATGCGAGGCCGAGCGCCAGCGGACACCCTCCCCTACCCCCTGCCGGCCAGCCGGCGGGGGTGACTTCCGTGGTCTCGCNAGGGCCACAGCTTCCGGGCACCGCGCACCGCGATAGCGGCTGCGCCGAATTCGGCGTCTGGGCCCACGGNCCNGGGCGGGGCCGACCAACCGTCCCAACGACACCCCAAGCCACCCACTGGAGCAAACATGGCGACGGCGACGGCGTCGACCCGCGCAGGGCGCGCCGCGCCGCGGCCCCGCGATCTGGGCCGCGCCGGCGCCAACACCGGCACGGCGGCACGCCCGCCCGGACGCCGGTCGCCGGGTCGGCGCGGATGCCCGNGCTACCCTCGCCCTGAGCTGAGTGTGCTTCGTGCGGGGTCCGCGGGGCAGACGGCGGGGCAGGCCCGAACGGGGGGCCGCGGGGGCGCCCCGCTTGTGCCCCACTGCGTGGCCCCCCAGAGGCGGGCTGGATCAGGCGCAGATGGGCCGGTGCGGCGCGGTGGCGTGAGTGGCCCGTGAAATAATTACCAAAGGCCGGGGGCGCGGTGCCCTTTCCCTCCGCGGGTTCGCCGAGAGCGGGGGGCAGAGGCCGGGGGTGACGCGCGCCCCCAGACTGGGGGCCGCATTCGCCTGCGCCCTCCGGGCAGCTCACCCCAGGGTGAGGCCCGCAAGGCGGGTGCTAACGCGGGCGGGCCGAAGTTCGGCGCGGCGGGCGTGGGCCCACCGGGCAGTGCACAGCAGGCGCGGTGCCGAGCGGGAGGCGGACGCGCCGGGTGCGGTGTCCGTCGCGCTCAGGCGCGCGCAGCGCCGGAACGCGCCTGCCGCGACTGACGCCGTGGCCGAGCGGTTAGCGGGGGCGGGTTGGCGCACGNCTCGGGGGGTGCCCTCTTGCGGCCGGGGTGAAGTCGCCGTCGGAGGGACCCCGGGCGTGCGGGCTCACCGGTGCTCGGCGACCCGGGGGCCCTTGAGGTGATGCGGGGGGGGCCCACCCGCGGTCCCTCGTATCGCCTTGCAGGCTAGGCGCATGCGGGGCGGCGCAGCGCGTGCCGCGGCAGGAGGATTCCGGCGGCCCGGCGCCAAGACCGGACGGGGGGCTAGTTGCTATGTGGCACCGCGGCGCCACCGCGTGCAGGGCCGGGTTCGGGGAATGGGTGCGGGGGCGGGTGTGTCGGGGCGGTCGCCGCACGCGATCGGACCGGGCAACGGTCGGCGGGCGCTGGCGCTTCGCGCGGGCGTCGGTGGTCGGACCCGGGCCGGGGGCGAGCCACGTACCGGACCTGNCAGGCTACTCGCGCGCCCCGCACGTGGGGCCCCCGAGTCCCGCCCCAGGGCGCCGGTCGGGATCAAGGTCACTGCCCGGAGGTCGGCCGGTGCCAGATGCGGCGCGGCCGGTAGTCGGGGTTGCCCTGGGGCGGGGGAGGGCGCCCGCGTGCCGCCTTGCCCCGCCGGCTGCGACTGAGGACCCCCCCANAGCGCAGCGCCTCTCCAGGATGTGCCGACCGAGCCGCCTACTCCCCCCCCCCACGAGGCGGCCACGCCGCCCCGGGGCGCCTGAGCCCCGCAGGCTAGGAGG"/>
                        <sequence id="seq_Jorgen-404" taxon="Jorgen-404" totalcount="4" value="GGNNCCGGGGGTGCCTGCGCCGTGCGCCCCCGGACACCNTGGCCCTCNGTCCGCGTAGGNNGGGGCNCGGGGCGCGNGGGGGTGGGGGGGGGGGGNGAGTGCCGAGCCCGCCCGGGGGGAGCGGCCCTGAACCNCGCNCGCCNCGGNCCTGCGCTGCTGTCCCGCCCCCCCCCACGAGGCGGGCACCGTGCCTGGGAGGGCGAAACCCCGCAGCCGAGACGTCGCTGCCACCTAGTGCAACGCCTNCCCTGGGGCCGCTCGACGACGGCGCCGGAGCNTTGGCGNCATAGCAGCGNACNGGGGCNGATGCAGGANGGCCGCACTNGCGCCGCCTACNGGCGCGATCCACCACGGGCGGGTNCGTNGATGGTTTCCGNATCGCTCCATGAGAACTCCGACTNGCNGTTGCGCGGCCAAGNCCGCCCGCGGCGGNCGGCCGACGGATGGGACGCCGCTCGGCACTTGGTCCAGGCCAGCGGCACGCCGGCCGCCGCGGGNCCANGGAGACCNGCCCAGAAAGNAAACNCCGCCCCGGAGACGNGCGCCCCCCACANGGATAGCCCGAGGGCCGGCCCGCGAGCCCAGCTCCCCGCNGCCGCGCGGTGCGCATNCGANTCCGAGCGCCAGNGGACACCCTCNNCTACCCCCTGCCGGCCAGCCGGCGGNGGTGACTTCCGTGGTCTCGCCAGGGNCANNGCTTCCGGGCACCGNGCACCGNGATAGCNGCNGCGCNGAATNNGGNGCNTGGGCCCACGNTCCCGGGCNGGGCCAACCAACCGTCCCAACGNCACTCNANGCCATCCNCTGGANCAAACATGGCTACGGCGACNGCNTCGANCCACNCAGGGCGCGCCGCGCNNCGGCCCCGCGATCTGGGCCGCGCCGNNGCCAACACCGGCNCGGCGGCACGCCCGCCCAGACGCTGGNCGCCGGGTCNGCGCAGATGCCCGCGCTNCCCTTGCCCCGANCTGAGTGTGCTTCGCGCGGGGTTCGCGGGGCAGACAGCGGGGCAGGCCCGAACGGGCGGCNGCGGGGGCNCCCCGCTTGTGCCCCACTGCGTGGCCCCCCAGAGGCGAGCTGGATCAGGCGCAGATGGGCCGGGGCGGCGCGGTGGCGTGNGTGGCCCGTGAAATCATCACCNAGGGCCGGGGGCGCNNTGCCCNTCNNCTNCGCGGGTTCGCCGAGAGCGANGGGCAGAGGCCGGGGGTGACGNGCGCCCCCCGACTNNGGGCCGCANNCATCGGCGCCCTCCGGGCNGCTCACCCCATGGTGAGGCCCGCAAGGCGAGTGCTNACGCGGGCGGGCCGACGTTCGGCGCGANGGGCGTGGGCNNNCCGGGCGGTGNACAGCAGGCGCGGTGCNGAGCNGGCNGCGGACGCGCCGGGTGCGGNGTTCGTNNCGCTNAGGCGCGCNCAGCGCCGGAACGCGCCTGCCGCGACTGANGCCGCGGCCGAGCGGTTAGCGGGNGCGGGTCGGCGCACGGCTCCGGGGGTNCCCTNNTGCGGCCGGGGNGAAGCCGCCGTCGGAGGGACCCCGNGCGTGCGNGCTCACNCGTGCTCGGCGACCCGGGGGNCCTTGAGGTGATGCGGGGGNGGCCCGGCCNNGGTCCCTCGTATCGCCTNGCNGNCTAGGCGCATGNGGGGCGGCGCAGCGNGTGCCGNGGCAGGAGGNTTGCGGCGGCCCGGCGCCAAGACCGGACGGGGGNCTCGTTGCTGTGTGGCACNGCGGCGCCACCGCGGGCAGGACCGNGCTCGGGGAATGGGTGCGGNGGCGGGTATGTCGGGGCGGTCGCCGCANGCGGTCGGACCGGGCAACGGTCGGCGGNNGCTGACGCTNCGCNCGNGCGTCGGCGGTCGGACCCGGNCCGTCGCCGAGCCACGTACCGGACNTGGCGGGCTNCTCGCGCGCCCNNCACGTNGGGCCTCCGAGTCCCNCCCNNGGNCGCCGGTNGGGANNAAGGTCNCTACCCGGAGATCNGCCGGTGNNAGATGCGGCGCGGCCGGTAGTCGGGGTTGCCCTGGGGCGGGGGAGGGCGCCNGCGTGCCTCCTTNCCCCGCCGGCTGCGNCNGAGGACCCCCCCACGGCGCNGCGCCTCTCCNGGATGTGCCGACNGAGCCNCCTACTCCCCCCCCCCNCGGGGCGGCCACGCCGCCCCGGGGCGCCTNGGCCCCGCGGGCTAGGAGG"/>
                        <sequence id="seq_Jorgen-427" taxon="Jorgen-427" totalcount="4" value="GGAGCCAGGGGTGCCTGCGCCGTGCGCCCCCGGACACCATGGCCCTCTGTCCGCGTAGGGGGGGGCACGGGGCGCGAGGGGGTGGGGGGGGGGGGGGAGTGCCGAGCCCGCCCGGGGGGAGCGGCCCTGAACCGCGCACGCCCCGGTCCTGCGCTGCTGTCCCGCCCCCCCCCACGAGGCGGGCACCGTGCCTGGGAGGGCGAAACCCCGCAGCCGAGACGTCGCTGCCACCTAGTGCAACGCCTGCCCTGGGGCCGCTCGACGACGGCGCCGGAGCGTTGGCGCCATAGCAGCGTACGGGGGCGGATGCAGGAGGGCCGCACTCGCGCCGCCTACGGGCGCGATCCACCACGGGCGGGTGCGTGGATGGTTTCCGGATCGCTCCATGAGAACTCCGACTAGCAGTTGCGCGGCCAAGGCCGCCCGCGGCGGGCGGCCGACGGATGGGACGCCGCTCGGCACTTGGTCCAGGCCAGCGGCACGCCGGCCGCCGCGGGCCCACGGAGACCCGCCCAGAAAGCAAACGCCGCCCCGGAGACGCGCGCCCCCCACAGGGATAGCCCGAGGGCCGGCCCGCGAGCCCAGCTCCCCGCCGCCGCGCGGTGCGCATGCGAGTCCGAGCGCCAGCGGACACCCTCCCCTACCCCCTGCCGGCCAGCCGGCGGGGGTGACTTCCGTGGTCTCGCCAGGGCCACAGCTTCCGGGCACCGCGCACCGCGATAGCGGCTGCGCCGAATCGGGCGCCTGGGCCCACGGTCCCGGGCGGGGCCAACCAACCGTCCCAACGACACTCCAAGCCATCCACTGGAGCAAACATGGCTACGGCGACAGCGTCGAGCCACGCAGGGCACGCCGCGCCACGGCCCCGCGATCTGGGCCGCGCCGGCGCCAACACCGGCACGGCGGCACGCCCGCCCGGACGCTGGTCGCCGGGTCCGCGCAGATGCCCGCGCTACCCTTGCCCCNAGCNGNGTGTGCTTCGCGCGGGGTTCGCGGGGCAGACAGCGGGGCAGGCCCGAACGGGCGGCCGCGGGGGCGCCCCGCTTGTGCCCCACTGCGTGGCCCCCCAGAGGCGAGCTGGATCAGGCGCAGATGGGCCGGGGCGGCGCGGTGGCGTGGGTGGCCCGTGAAATCATTACCAAGGGCCGGGGGCGCGGTGCCCTTCCCCTCCGCGGGTTCGCCGAGAGCGAGGGGCAGAGGCCGGGGGTGACGCGCGCCCCCCGACTGGGGGCCGCATTCATCGGCGCCCTCCGGGCCGCTCACCCCATGGTGAGGCCCGCAAGGCGAGTGCTAACGTGGGCGGGCCGACGTTCGGCGCGACGGGCGTGGGCCCACCGGGCGGTGCACAGCAGGCGCGGTGCCGAGCGGGCGGCGGACGCGCTGGGTGCGGTGTTCGTCGCGCTCAGGCGCGCGCAGCGCCGGAACGCGCCTGCCGCGACTGATGCCGCGGCCGAGCGGTTAGCGGGGGCGGGTCGGCGCACGGCTCCGGGGGTGCCCTCTTGCGGCCGGGGTGAAGCCGCCGTCGGAGGGACCCCGGGCGTGCGGGCTCACCCGTGCTCGGCGACCCGGGGGCCCTTGAGGTGATGCGGGGGAGGCCCGGCCGCGGTCCCTCGTATCGCCTTGCAGGCTAGGCGCATGCGGGGCGGCGCAGCGTGTGCCGCGGCAGGAGGATTGCGGCGGCCCGGCGCCAAGACCGGACGGGGGGCTCGTTGCTGTGTGGCACCGCGGCGCCACCGCGGGCAGGACCGGGCTCGGGGAATGGGTGCGGGGGCGGGTATGTCGGGGCGGTCGCCGCAAGCGGTCGGACCGGGCAACGGTCGGCGGGCGCTGACGCTTCGCGCGGACGTCGGCGGTCGGACCCGGGCCGTCGCCGAGCCACGTACCGGACCTGGCGGGCTACTCGCGCGCCCCGCACGTGGGGCCTCCGAGTCCCGCCCCGGGGCGCCGGTCGGGATCAAGGTCACTACCCGGAGATCGGCCGGTGCCAGATGCGGCGCGGCCGGTAGTCGGGGTTGCCCTGGGGCGGGGGAGGGCGCCTGCGTGCCTCCTTGCCCCGCCGGCTGCGGCTGAGGACCCCCCCACGGCGCAGCGCCTCTCCCGGATGTGCCGACCGAGCCGCCTACTCCCCCCCCCCGCGGGGCGGCCACGCCGCCCCGGGGCGCCTGGGCCCCGCGGGCTAGGAGG"/>
                        <sequence id="seq_Jorgen-507" taxon="Jorgen-507" totalcount="4" value="GGGGCCGGGGGTGCCCGCGCCGTGCGCCCCCGGACACCATGGCCCTCTGTCCGCGTAGGGGGGGGCACAGGGCGCGGGGGGGTGGGGGGGGGGGGGGAGTGCCGAGCCCGCCCGGGGGGAGCGGCCCTGGACTGCGCGCGCCCCGGTCCTGCGCTGCTGTCCCGCCCCCCCCCACGAGGCGGGCACCGCGCCTGGGAGGGCGAAACCCCGCGGCCGAGACGTCGCCGCCACCTAGTGCAACGCCTACCCTGGGGCCGCTCGACGACGGCGCCGGAGCGTTGGCGCCATAGCAGCGTACGGGGGCGGATGCGGGAGGGCCGCACTCGCGCCACCTACGGGCGCGATCCACCACGGGCGTGTGCGTGGATGGCTTCCGGATCGCTCCATGAGAACCCCGACTAGTAGTTGCGCGGCCAAGGCCGCCCGCGGCGGGCGGCCGACGGATGGAACGCCGCTCGGCACTTGGCCCAGGCCAGCGGCACGCCGGCCGCCGCGGGCCCACCGAGACCCGCCCAGAAAGCAAACGCCGCCCCGGGGATGCGCGCCCCCCACAGTGATAGCCCGAGGGCCGGCCCGCGAGCCCAGCCCCCCGCCGCCGCGCGGTGCGCATGCGAGGCCGAGCACCAGCGGACACCCTCCCCTACTCCCTGCCGGCCAGCCGGCGGGGGTGACTTCCGTGGTCTCACCAGGGCCACAGCTTCCGGGCACCGCGCACCGCGATAGCGGCTGCGCGGAATTCGGCGCCTGGGCCTACGGTCCCGGGCGGGGCCGACCAACCGTCCCGACGATACTCCAAGCCACCCACTGGAGCAAACATGGCGACGGCGACGGCACCGACCCGCGCAGGGCGCGCCGCGCCGCGGCCCCGCGATCTGGGCCGCGCCGGCGCCAACACCGGCACGGCGGCACGCCCGCCCGGGCGCCGGTCGCTGGGTCGGCGCGGATGCCCGCGCTACCCTCGCCCCGAGCTGAGTGTGCTTCGCGCGGGGTTTGCGGGGCAGACAGCGGGGCAAGTCCGAACGGGCGGCCGCGGGGGCGCCCCGCTTGTGCCCCACTGCGTGGCCCCCCAGAGGCGGGCTGGATCAGGCGCAGATGGGCCGGGGCGGCGCGGCGGCGTGAGTGGCCCGTGAAATAATTACCAAGGGCCGGGGGCGCGGTGCCCTTCCCCTCCGCGGGTTCGCCGAGAGCGGGGGGCAGAGGCCGGGGGTGACGCGCGCCCCCCGACTGGGGGCCGCATTCGTCGGCGCCCTCCGGGCAGCTCACCTCAGGGTGAGGCCCGCAAGGCGGGTGCCAACGCGGGCGGGCCGACGTTCGGCGCGGCGGGCGTGGGCCCACCGGGCAGTGCACAGCAGGCGCGGTGCCGAGCGGGCGGCGGACGCGCCGGGTGAGGTGTCCGTCGCGCTCAGGCGCGCGCAGCGCCGGAACGCGCCTGCCGCGACTGACGCCGCGGCCGAGAGGTTAGCGGGGGCGGGTCGGCGCACGGCTCGAGGGGTGCCCTCTTGCGGCCGGGGTGAAGTTGCCGTCGGAGGGACCCCGGGCGTGCGGGCACACCGGTGCTCGGCGACCCGGGGGCGCTTGAGGTGATGCGGGGGGGGCCCGCCCGCGGTCCCTCGTATCGCCTTGCAGGCTAGGCGCATGCGGGGCGGCGCAGCGCGTGCCGCGACAGGAGGATTGCGGCGGCCCGGCGCCAAGACCGGACGGGGGGCTCGCTGCTGTGTGGCACCGCGGCGCCACCGCGGGCAGGGCCGGGTTCGGGGAATGGGTGCGGGGGCGGGTGTGTCGAGGCAGTCGCCGCAAGCGATCGGACCGGGCAACGGTCGGCGGGCGCTGGCGCTTCGCGCGGGCGTCGGCGGCCGGACCCGGGCCGTGGGCGAGCCACGTACCGGACCTGGCAGGCTACTCGCGCGCGCCGCATGTGGGGCCCCCGAGTCCCGCCCTGGGGCGCCGGTCCGGATCAAGGCCACTGCCCGGAGATCGGCTGGTGCCAGATGCGGCGCGGCCGGTAGTCGGGGTTGCCCTGGGGCGGGGAAGGGCCCTCGCGTGCCTCTTTGCCCCGCCGGCTGTGACTGAGAACCCCCCCACAGCGCAGCGCCTCTCCCGGATGTGCCGACCGAGCCGCCTACTCCCCCCCCCCACGGGGCGGCCACGCCGCCCCGGGGCACCTGGGCCCCGCAGGCTAGGAGA"/>
                        <sequence id="seq_Jorgen-533" taxon="Jorgen-533" totalcount="4" value="GGANCCGGGGGTGCCTACGCCGTGCGNCCCCGGACACCANGGCCCTCTGTCNNNGTAGGGGGGGGCACGGGGCGCGGGGGGGTGGGGNGGGGGGGGGAGTGCCNAGCCCGCCCGNNGGGAGCGGCCCTGGACCGCGCGCGCCCCGGTCCTGCGCTGCTGTCCCGCCCCCCCCCACGAGGCGGGCACCGTGCCTGGGAGGGCGAAACCCCGCAGCCGAGACGTCGCTGCCACCTAGTGCAACGCCTACCCTGAGGCCGCTCGACGACGGCGCCGGAGCGTTGGCGCCATAGCAGCGTACGGGGGCGGATGCGGGAGGGCCGCACTCGCGCCGCCTACGGGCGCGATCCACCACGGGCGGGTGCGTGGATGGCTTCCGGATCGCTCCNTGAGAACTCCGACTAGCAGTTGCGCGGCCAAGGCNGCCCGCGGCGGGCGGCCNNCGGATGGGACGCCGCTCGGCACTTGGTCCAGGCCNGCGGCACGCCGGCCGCCNCGGGCCCAAGGAGACCCGCCNAGAAAGNAAACGCCGCCCCGGAGACGCNCGCCCCCCACAGGGATAGCCCGAGGGCCGGCCCGCGAGCCCAGCTCCCCGCCGCCGCGCGGTGCGCATGCGAGTCCGAGCGCCAGCGGACACCCTCCCCTACCCCCTGCCGGCCAGCCGGCGGNGGTGACTTCCGTGGTCTCGCCAGNGCNACAGCTTCCGGGCACCGCGCACCGCGATAACGGCTGCGCCGAATCGGGCGCCTGGGCCCACGGTCCCGGNCGGGGCCAACCAACCGTCCCAACGACACTCCAAGCCATCCACTGGAGCAANCATGGCTACGGCGACGGCNTCGACCCACGNAGGGCGCGCCGCGCCGCGGCCCCGCGATCTGGGCCGCGCCGGCGCCAACACCGGCACGGCGGCACGCCCGCCCGGACNCTGGTCGCCGGGTCGGCGCAGATGCCCGCGCTACCCTTGCCCCGNGNTNAGTGTGCTTCGNGCGGGGTTCGCGGGGCAGACAGCGGGGCAGGCCCGAACGGGCGGCCGCGGGGGAGCCCCGCTTGTGCCCCACTGCGTGGCCCCCCAGAGGCGAGCTGGATCAGGCGCAGATGGGCCGGGGCGGCGCGGTGGCGTGANTGGCCCGTGAAATCNTTACCAAGGGCCGGGGGCGCGGTGCCCTTCCCCTCCGCGGGTTCGCCGAGAGCGAGGGGCAGAGGNCGGGGGTGACGCGCGCCCCCCGACTGGGGGCCGCATTCATCGGCGCCCTCCGGGCAGCTCACCCCAGGGTGAGGCCCGCAAGGCGAGTGCTAACGCGGGCGGGCCGACGTTCGGCNCGACGGGCGTGGGCCCACCGGGCGGTGCANAGCAGNCGCGGTGCCGAGCGGGCGGCGGACGCGCCGGGTGCGGTGTTCGTCGCGCTCAGGCGCGNGCAGCGCCGGAACGCGCCTGCCGCGACTGATGCCGCGGCCGANCGGTTAGCGGAGGCAGGTCGGCGCNCNGCTCCGGGGGTACCCTCTTGCGGCCGAGGTGAAGCCGCCGTCGGAGGGACCCCGGGCGTGCGGGCTCACCCGTGCTCGGCGACCCGGGGGCCCTTGAGGTGATGCGGGGGGGGCCCGGCCGTGGTCCCTCGTATCGCCTTGCAGACNAGGCGCATGNGGGGNGGCGCAGCGTGTGCCGCGGCAGGAGGATTGCGGCGGCCCGGCGCCAAGACCGGACGGGGGACTCGTTGCTGTGTGGCGCCGCGGCGCCACCGCGGGCAGGACCGGGCTCGGGGAATGGGTGCGGGGGCGGGTATGTCGGGGCGGTCGCCGCAAGCGGTCGGACCGGGCAACGGTCGGCGGGCGCTGACGCTTCGCGCGGGCGTCGGCGGTCGGACCCGGGCCGTCGCCAAGCCACGTACCGGACCNGGCGGGCTACTCGCCCGCCCCGCACGTGGGGCCTCCGAGTCCCGCCCCGGGGCGCCGGTCGGGATCAAGGTCACTACCCGGAGATCGGCCGGTGCCAGATGCGGCGCGGCCGGTAGTCGGGGTTGCCCTGGNGCGGGGGAAGGCGCCCGCATGCCTCCTTGCCCCGNCGGCTGCGACTGAGGACCCCCCCACGGCGCNGCGCCTCTCCCGGATGTGCCGACCGAGCCGCCTACTCCCCCCCCCCACGGGGCGGCCACGCCNNCCCGGGGCGCCNGGGCCCCGCGGGCTAGGAGG"/>
                        <sequence id="seq_Jorgen-625" taxon="Jorgen-625" totalcount="4" value="GGAGCCGGGGGTGCCTGCGCCGTGCGCCCCCGGACACCATGGCCCTCTGTCCGCGTAGGGGGGGGCACGGGGCGCGGGGGGGTGGGGGGGGGGGGGGAGTGCCGAGCCCGCCCGGGGGGAGCGGCCCTGGACCGCGCGCGCCCCGGTCCTGCGCTGCTGTCCCGACCCCTCCCACGAGGCGGGCACCGTGCCTGGGAGGGCGAAACCCCGCAGCCGAGACGTCGCTGCCACCTAGTGCAACGCCTACCCTGGGGCCGCTCGACGACGGCGCCGGAGCGTTGGCGCCATAGCAGCGTACGGGGGCGGATGCGGGAGGGCTGCACTCGCGCCGCCTACGGGCGCGATCCACCACGGGCGGGTGCGTGGATGGCTTCCGGATCGCTCCATGAGAACTCCGACTAGCAGTTGCGCGGCCAAGGCCGCCCGCGGCGGGCGGCCGACGGATGGGACGCCGCTCGGCACTTGGTCCAGGCCAGCGGCACGCCGGCCGCCGCGGGCCCAAGGAGACCCGCCCAGAAAGCAAACGCCGCCCCGGAGACGCGCGCCCCCCACAGGGATAGCCCGAGGGCCGGCCCGCGAGCCCAGCTCCCCGCCGCCGCGCGGTGCGCATACGAGTCCGAGCGCCAGCGGACACCCTCCCCTACCCCCTGCCGGCCAGCCGGCGGGGGTGACTTCCGTGGTCTCGCCAGGGCCACAGCTTCCGGGCACCGCGCACCGCGATAGCGGCGGCGCCGAATCGGGCGCCTGGGCCCACGGTCCCGGGCGGGGCCAACCAACCGTCCCAACGACACTCCAGGCCATCCACTGGAGCAAACATGGCTACGGCGACGGCGTCGACCCACGCAGGGCGCGCCGCGCCGCGGCCCCGCGATCTGGGCCGCGCCGGCGCCAACACCGGCACGGCGGCACGCCCGCCCGGACGCTGGTCGCCGGGTCGGCGCAGATGCCCGCGCTACCCTTGCCCCGAGCTGAGTGTGCTTCGCGCGGGGTTCGCGGGGCAGACAGCGGGGCAGGCCCGAACGGGCGGCCGCGGGGGCGCCCCGCTTGTGCCCCACTGCGTGGCCCCCCAGAGGCGAGCTGGATCAGGCGCAGATGGGCCGGGGCGGCGCGGTGGCGTGAGTGGCCCGTGAAATCATTACCAAGGGCCGGGGGCGCGGTGCCCTTCCCCTCCGCGGGTTCGCCGAGAGCGAGGGGCAGAGGCCGGGGGTGACGCGCGCCCCCCGACTGGGGGCCGCACTCATCGGCGCCCTCCGGGCAGCTCACCCCAGGGTGAGGCCCGCTAGGCGAGTGCTAACGCGGGCGGGCCGACGTTCGGCGCGACGGGCGTGGGCCCACCGGGCGGTGTACAGCAGGCGCGGTGCCGAGCAGGCGGCGGACGCGCCGGGTGCGGTGTTCGTCGCGCTCAGGCGCGCGCAGCGCCGGAACGCGCCGGCCGCGACTGATGCCGCGGCCGAGCGGTTAGCGGGGGCGGGTCGGCGCACGGCTCCGGGGGTACCCTCTTGCGGCCGGGGTGAAGCCGCCGTCGGAGGGACCCCGGGCGTGCGGGCTCACCCGTGCTCGGCGACCCGGGGGCCCTTGAGGTGATGCGGGGGGGGCCCGGCCGTGGTCCCTCGTATCGCCTTGCAGACTTGGCGCATGCGGGGCGGCGCAGCGTGTGCCGCGGCGGGAGGGTTGCGGCGGCCCGGCGCCAAGACCGGACGGGGGACTCGTTGCTGTGTGGCACCGCGGCGCCACCGCGGGCAGGACCGGGCTCGGGGAATGGGTGCGGGGGCGGGTATGTCGGGGCGGTCGCCGCAAGCGGTCGGACCGGGCAACGGTCGGCGGGCGCTGACGCTTCGCGCGGGCGTCGGCGGTCGGACCCGGGCCGTCGCCGAGCCACGTACCGGACCTGGCGGGCTACTCGCGCGCCCCGCACGTGGGGCCTCCGAGTCCCGCCCCGGGGCGCCGGTCGGGATCAAGGTCACTACCCGGAGATCGGCCGGTGCCAGATGCGGCGCGGCCGGTAGTCGGGGTTGCCCTGGGGCGGGGGAGGGCGCCCGCGTGCCTCCTTGCCCCGCCGGCTGCGACTGAGGACCCCCCCACGGCGCAGCGCCTCTCCCGGATGTGCCGACCGAGCCGCCTACTCCCCCCCCCCACGGGGCGGCCACGCCGCCCCGGGGCGCCTGGGCCCCGCGGGCTAGGAGG"/>
                        <sequence id="seq_Jorgen-722" taxon="Jorgen-722" totalcount="4" value="GGAGCCGGGGGTGCCTGCGCCGTGCGCCCCCGGACACCATGGCCCTCTGTCCGCGTAGGGGGGGGCACGGGGCGCGAGGGGGTGGGGGGGGGGGGGGAGTGCCGAGCCCGCCCGGGGGGAGCGGCCCTGAACCGCGCACGCCCCGGTCCTGCGCTGCTGTCCCGCCCCCCTCCACGAGGCGGGCACCGTGCCTGGGAGGGCGAAACCCCGCAGCCGAGACGTCGCTGCCACCTAGTGCAACGCCTGCCCTGGGGCCGCTCGACGACGGCGCCGGAGCGTTGGCGCCATAGCAGCGTACGGGGGCGGATGCAGGAGGGCCGCACTCGCGCCGCCTACGGGCGCGATCCACCACGGGCGGGTGCGTGGATGGTTTCCGGATCGCTCCATGAGAACTCCGACTAGCAGTTGCGCGGCCAAGGCCGCCCGCGGCGGGCGGCCGACGGATGGGACGCCGCTCGGCACTNGGTCCAGGCCAGCGGCACGCCGGCCGCCGCGGGCCCACGGAGACCCGCCCAGAAAGCAAACGCCGCCCCGGAGACGCGCGCCCCCCACAGGGATAGCCCGAGGGCCGGCCCGCGAGCCCAGNTCCCCGCCGCCGCGCGGTGCNCATGCGAGTCCGAGCGCCAGCGGACACCCTCCCCTACCCCCTGCCGGCCAGCCGGCGGGGGTGACTTCCGTGGTCTCGCCAGGGCCACAGCTTCCGGGCACCGCGCACCGCGATAGCGGCTGCGCCGAATCGGGCGCCTGGGCCCACGGTCCCGGGCGGGGCCAACCAACCGTCCCAACGACACTCCAAGCCATCCACTGGAGCAAACATGGCTACGGCGACAGCGTCGAGCCACGCAGGGCGCGCCGCGCCACGGCCCCGCGATCTGGGCCGCGCCGGCGCCAACACCGGCACGGCGGCACGCCCGCCCAGACGCTGGTCGCCGGGTCCGCGCAGATGCCCGCGCTACCCTTGCCCCGAGCNGAGTGTNCTTCGCGCGGGGTTCGCGGGGCAGACAGCGGGGCAGGCCCGAACGGGCGGCCGCGGGGGCGCCCCGCTTGTGCCCCACTGCGTGGCCCCCCAGAGGCGAGCTGGATCAGGCGCAGATGGGCCGGGGCGGCGCGGTGGCGTGGGTGGCCCGTGAAATCATNACCAAGGGCCGGGGGCGCGGTGCCCTTCCCCTCCGCGGGTTCGCCGAGAGCGAGGGGCAGAGGCCGGGGGTGACGCGCGCCCCCCGACTGGGGGCCGCATTCATCGGCGCCCTCCGGGCCGCTCACCCCATGGTGAGGCCCGCAAGGCGAGTGCTAACGCGGGCGGGCTGACGTTCGGCGCGACGGGCGTGGGCCCACCGGGCGGTGCACAGCAGGCGCGGTGCCGAGCGGGCGGTGGACGCGCCGGGTGCGGTGTTCGTCGCGCTCAGGCGCGCGCAGCACCGGAACGCGCCTGCCGCGACTGATGCCGCGGCCGAGCGGTTAGCGGGGGCGGGTCGGTGCACGGCTCCGGGGGTGCCCTCCTGCGGCCGGGGTGAAGCCGCCGTCGGAGGGACCCCGGGCGTGCGGGCTCACCCGTGCTCGGCGACCCGGGGGCCCTTGAGGTGATGCGGGGGAGGCCCGGCCGCGGTCCCTCGTATCGCCTTGCAGGCTAGGCGCATGCGGGGCGGCGCAGCGTGTGCCGCGGCAGGAGGATTGCGGCGGCCCGGCGCCAAGACCGGACGGGGGGCTCGTTGCTGTGTAGCACCGCGGCGCCACCGCGGGCAGGACCAGGCTCGGGGAATGGGTGCGGGGGCGGGTATGTCGGGGCGGTCGCCGCAAGCGGTCGGACCGGGCAACGGTCGACGGGCGCTGACGCTTCGCGCGGGCGTCGGCGGTCGGACCCGGGCCGTCGCCGAGCCACGTACCGGACCTGGCGGGCTACTCGCGCGCCCCGCACGTGGGGCCTCCGAGTCCCGCCCCGGGGCGCCGGTCGGGATCAAGGTCACTACCCGGAGATCGGCCGGTTCCAGATGCGGCGCGGCCGGTAGTCGGGGTTGCCCTGGGGCGGGGGAGGGCGCCTGCGTGCCTCCTTGCCCCGCCGGCTGCGGCTGAGGACCCCCCCACGGCGCAGCGCCTCTCCCGGATGTGCCGACCGAGCCGCCTACTCCCCCCCCCCGCGGGGCGGCCACGCCGTCCCGGGGCGCCTGGGCCCCGCGGGCTAGGAGG"/>
                        <sequence id="seq_Jorgen-749" taxon="Jorgen-749" totalcount="4" value="AGGGCCGGGGGTGCCCGCGCCGTGCGCCCCCGGACACCATGGTCCTCTGTCCGCGTAGGGGGGGGCACGGGGCGCGGGGGGGTGGGGGGGGGGGGGGAGTGCCGAGCCCGCCCGGGGGGAGCGGCCCTGGACCGCGCGCGCCCTGGTCCTGCGCTGCTGTCCCGCCCCCCCCCACGAGACGGGCACCGCGCCTGGGAGGGCGAAACCCCGCAGCCGAGACGTCGCCGCCACCTAGTGCAACGCCTACCCTGGGGCCGCTCGATGACGGCGCCGGAGCGTTGGCGCCATAGCAGTGTACGGGGGCGGATGCGGGGGGGCCGCACTCGCGCCGCCTACGGGCGCGATCCATCACGGGCGGGTGCGTGGATGGCTTCCGGATCGCTCCATGAGAACTCCGACTAGCATTTGCGCGGCCAAGGCCGCCCGCGGCGGGCGGCCGACGGATGGGACGCCGCTCGGCACTTGATCCAGGCCAGCGGTACGCCGGCCGCCGCGTGCCCACGGAGACCCGCCCAGAAAGCAAACGCCGCCTCGGAGATGCGCGCCCCCCACAGGGATAGCCCGAGGGCCGGCCCGCGAGCCCAGCTCCCCGCCGCCGCGCGGTGCGCATGCGAGTCCGAGCGCCAGCGGACACCCTCCCCTACCCCCTGCCGGTCAGCCGGCGGGGGTGACTTCCGTGGTCTCGCCAGGGCCACAGCTTCCGGGCACCGCGCACCGCGATAGCGGCTGCGCCGAATCGGGCGCCTGGGCCCACGGTCCCGGGCGGGGCCGACCAACCGTCCCAACGACACTCCAAGCCATCCGCTCGAGCAAACATGGCTACGGCGACGGCGTCGACCCACGCAGGGCGCGCCGCGCCGCGGCCCCGCGATCTGGGCCGCGCCGGCGCCAACACCGGCACAGCGGCACGCCCGCCCGGACGCTGGTCGCCGGGTCGGCGCGGATGCCCGCGCTACCCTCGCCCCGANCTGAGTGTGCTTCGCGCGGGGTTCGTGGGGCAGACAGCGGGGCAGGCCCGAACGGGCGGCCGCGGGGGCGCCCCGCTTGTGCCCCACTGCGTGGCCCCCCAGAGGCGAGCTGGATCAGGCGCAGATGGGCCGGGGCGGCGCGGTGGCGTGAGTGGCCCGTGAAATCATTGCCAAGGGCCGGGGGCGCGGTGCCCTTCCCCTCCGCGGGTTCGCCGAGAGCGAGGGGCAGAGGCCGGGGGTGACGCGCGCCCTCCGACTGGGGGCAGCATTCGTCGGCGCCCTCCGGGCAGCTCACCCCAGGGTGAGGCCCGCAAGGCGAGTGCTAACGCGGGCGGGCCGACGTTCGGCGCGGCGGGCGTGGGTCCACCGTGCGGTGCACAGCAGACGCGGTGCCGAGCGGGCGGCGGAGGCGCCGGGTGCGGTGTTCGTCGCGCTCAGGCGCGCGCAGCGCCGGAACGCGCCTGCCGCGACTGATGCCGCGGCCGAGCGGTTAGCGGGGGCGGGTCGGCGCACGGCTCCGGGGGTGCCCCCTTGCGGCCGGGGTGAAGCCGCCGTCGGAGGGACCCCGGGCGTGCGGGCTCACCCGTGCTCGGCGACCCGGGGGCCCTTGAGGTGATGCGGGGGGGGCCCGGCCGCGGTCCCGCGTATCGCCTTGCAGGCTAGGCGCATGCGGGGCGGCGCAGCGTGTGCTGCGGCAGGAGGATTGCGGCGGCCCGGCGCCCAGACCGGACGGGGGGCTCGTTGCTGTGTGGCACCGCGGCGCCACCGCGGGCAGGATCGGGCTCGGGGAATGGGTGCGGGGGCGGGTATGTCGGGGCGGTCGCCGCAAGCGGTCGGACCGGGTAACGGTCGGCGGGCGCTGACGCTTCGCGCGGGCGTCGGCGGTCGGACCCGGGCCGTCGCCGAGCCACGTACCGGACCTGGAGGGCTACTCGCGCGCCCCGCACGTGGGGCCTCCGAGTCCCGCCCCGGGGCGCCGGTCGGGATCAAGGTCACTACCCGGAGATCGACCGGTGCCAGATGCGGCGCGGCCGGTAGTCGGGGTTGCCCTGGGGCGGGGGAGGGCGCCCGCGTGCCTCCTTGTCCCGCCGGCTGCGACTGAGGACCCCCCCACGGCGCAGCGCCTCTCCCGGATGTGCCGACCAAGCCACCTACTCCCCCCCCCCACAGGGCGGCCACGCCGCCCCGGGGCGCCTGGGCCCCGCGGGCTAGGAGG"/>
                        <sequence id="seq_Kanazawa" taxon="Kanazawa" totalcount="4" value="GGGGCCGGGGGTGCCCGCGCCGTGCGCCCCCGGACACCATGGCCCTCTGTCCGCGTAGGGGGGGGTACGGGGCGCGGGGGGGTGGGGGGGGGGGGGGAGTGCCGAGCCCGCCCGGGGGGAGCGGCCCTGGACCGCGCGTGCCCCGGTCCTGCGCTGCTGTTCCGCCCCCCCCCACGGGGCGGGCACCGCGCCTGGGAGGGCGAAACCCCGCAGGCGAGACATCGCCGCCACCTAGTGCAACGCCTACCCTGGGGCTGCTCGACCACGGCGCCGGAGCATTAGCGCCATAGCAGCGTCCGGGGGCGGATGTGGGAGGGCCGCACTCGCGCCGCCTACGGGCGCGATCCACCACGGGCGGGTGCGTGGATGGCTTCCGGATCGCTCCATGAGAACCCCGACTAGCAGTTTCGCGGCCAAGGCCGCCCGCGGCGGGCGGCCTACGGATGGAACGCCGCTTGGCACTTGGTCCAGGCCAGCGGCACGCTGGCCGCCGCGGGCCCACCGAGGCCCGCCCAGAAAGCAAACGCCGCCCCTGAGATGCGCGCCCCCCACAGGGATAGCCCGAGGGCCGGCCCGCGAGCCCAGCCCCCCGCCGCCGCGCGGTGCGCATGCGAGGCCGAGCGCCAGCGGACACCCTCCCCTACCCCCTGCCGGCCAGCCGGCGGGGGTGACTTCCGTGGTCTCGCCAGGGCCACAGCTTCCGGGCACCGCGCACCGCGATAGCGGCTGCGCCGAATTCGGCGTCTGGGCCCACGGTCCCGGGCGGGGCCGACCAACCGTCCCAACGACACCCCAAGCCACCCACTGGAGCAAACATGGCGACGGCGACGGCGTCGACCCGCGCAGGGCGCGCCGCGCCGCGGCCCCGCGATCTGGGCCGCGCCGGCGCCAACACCGGCACGTCGGCACGCCCGCTCGGACGCCGGTCGCCGGGTCGGCGCGGATGCCCGCGCTACCCTCGCCCTGAGCTGAGTGTGCTTCGTGCGGGGTCCGCGGGGCAGACGGCGGGGCAGGCCCGAACGGGCGGCCGCGGGGGCGCCCCGCTTGTGCCCCACTGCGTGGCCCCCCAGAGGCGGGCTGGATCAGGCGCAGATGGGCCGGGGCGGCGCGTTGGCGTGAGTGGCCCGTGAAATAATTACCAAAGGCCGGGGGCGCGGTGCCCTTTCCCTCCGCGGGTTCGCCGAGAGCGGGGGGCAGAGGCCGGGGGTGACGCGCGCCCCCAGACTGGGGGCCGCATTCGCCTGCGCCCTCCGGGCAGCTCACCCCAGGGTGAGGCCCGCAAGGCGGGTGCTAACGCGGGCGGGCCGACGTTCGGCGCGGCGGGCGTGGGCCCACCGGGCAGTGCACAGCAGGCGCGGTGCCGAGCGGGCGGCGGACGCGCCGGGTGCGGTGTCCGTCGCGCTCAGGCGCGCGCAGCGCCGGAACGCGCCTGCCGCGACTGACGCCGTGGCCGAGCGGTTAGCGGGGGCGGGTTGGCGCACGGCTCGGGGGGTGTCCTCTTGCGGCCGGGGTGAAGTCGCCGTCGGAGGGACCCCGGGCGTGCGGGCTCACCGGTGCTCGGCGACCCGGGGGCCCTTGAGGTGATGCGGGGGGGGCCCGCCCGCGGTCCCTCGTATCGCCTTGCAGGCTAGGCGCATGCGGGGCGGCGCAGCGCGTGCCGCGGCAGGAGGATTCCGGCGGCCCGGCGCCAAGACCGGACGGGGGGCTAGTTGCTATGTGGCACCGCGGCGCCACCGCGGGCAGGGCCGGGTTCGGGGAATGGGTGCGGGGGCGGGTGTGTCGGGGCGGTCGCCGCAAGCGATCGGACCGGGCAACGGTCGGCGGGCGCTGGCGCTTCGCGCGGGCGTCGGTGGTCGGACCCGGGCCGGGGGCGAGCCAAGTACCGGACCTGGCAGGCTACTCGCGCGCCCCGCACGTGGGGCCCCCGAGTCCCGCCCCAGGGCGCCGGTCGGGATCAAGGTCACTGCCCGGAGGTCGGCCGGTGCCAGATGCGGCGCGGCCGGTAGTCGGGGTTGCCCTGGGGCGGGGGAGGGCGCCCGCGTGCCGCCTTGCCCCGCCGGCTGCGACTGAGGACCCCCCCACAGCGCAGCGCCTCTCCAGGATGTGCCGACCGAGCCGCCTACTCCCCCCCCCCACGGGGCGGCCACGCCGCCCCGGGGCGCCTGAGCCCCGCAGGCTAGGAGG"/>
                        <sequence id="seq_Kitasato" taxon="Kitasato" totalcount="4" value="GGGGCCGGGGGTGCCCGCGCCGTGCGCCCCCGGACACCATGGCCCTCTGTCCGCGTAGGGGGGGGTACGGGGCGCGGGGGGGTGGGNGGGGNGGNGGAGTGNCGAGCCCGCCCGGGGGGAGCGACCCTGGACCGCGCGTGCCCCGGTCCTGCGCTGCTGTTCCGCCCCCCCCCACGGGGCGGGCACCGCGCCTGGGAGGGCGAANCCCCGCAGCCGAGACATCGCCGCCACCTAGTGCAACGCCTACCCTGGGGCTGCTCGACCACGGCGCCGGAGCATNAGCGCNATAGCAGCGTCCGGGGGCGGATNNNGGAGGGCCGCACTCGCGCCGCCTANGGGCGCGATCCACCACGGGCGGGTGCGTGGATGGCTTCCGGATCGCTCCATGAGAACCCCGACTAGCAGTTTCGCGGCCAAGGCCGCCCGCGGCGGGCGGCCTACGGATGGAACGCCGCTTGGCACTTGGTCCAGGCCAGCGGCACGCTGGCCGCCGCGGGCCCACCAAGGCCCGCCCAGAAAGCAAACGCCGCCCCGGAGATGCGCGCCCCCCACAGGGATAGCCCGAGGGCCGGCCCGCGAGCCCAGCCCCCCGCCGCCGCGCGGTGCGCATGCGAGGCCGAGCGCCAGCGGACACCCTCCCCTACCCCCTGCCGGCCAGCCGGCGNNGGTGACTTCCGTGGTCTCGCCAGGGCTACAGCTTCCGGGCACCGCGCACCGCGATAGCGGCTGCGCCGANNTCGGCGTCTGGGCCCACGGTCCCGGGCGGGGCCGACCNACCGTCCCAACNACACCCNANGCCACCCACTGGAGCAAACATGGCGACGGCGACGGCGTNGACCCGCGCAGGGCGCGCCGCGCCGCGGNCCCGCGANCTGGGCCGCGCCGGCGCCAACACCGGCACGGCGGCACGCCCGCCNGGACGCCGGTCGCCGGGTCGGCGCGGATGCCCGCGCTACCCTCGCCCTGAGCTGAGTGTGCTTCGTGCGGGGTCCGNGGGGCAGACGGCGGGNCAGGCCCGAACGGGCGGCCGCGGGGGCGCCCCGCTTGTGCCCCACTGCGTGGCCCCCCAGAGGCGGGCTGGATCAGGCGCAGATGGGCCGGTGCGGCGCGGTGGCGTGAGTGGCCCGTGANATAATTACCAAAGGCCGGGGGCNCGGTGCCCTTTCCCTCCGCGGGTTCGCCGAGAGCGGGGGGCAGAGGCCGGGGGTGACGCGCGCCCNCAGACTGGGGGCCGCATTCGCCTGCGCCCTCCGGGCAGCTCACCCCAGGGTGAGGCCCGCAAGGCGGGTGCTAACGCGGGCGGGCCGAAGTTCGGCGCGGCGGGCGTGGGCCCACCGGGCAGTGCACAGCAGGCGCGGTGCCGAGCGGGCGGCGGACGCGCCGGGTGNGGTNTCCGTCGCGCTCAGGCGCGCGCAGCGCCGGAACGCGCCTGCCGCGACTGACGCCGTGGCCGAACGGTTAGCGGGGGCGGGTTGGCGCACGGCTCGGNGGNTGCCCTCTTGCGGCCGGGGTGAAGTCGCCGTCGGAGGGACCCCGGGCGTGCGGGCTCACCGGTGCTCGGCGACCCGGGGNCCCTTGAGGTGATGCGGGGGGGGCCCGCCCGCGGTCCCTCGTATCGCCTTGCAGGCTAGGCGCATGCGGGGCGGCGCAGCGCGTGCCGCGGCAGGAGGATTCCGGCGGCCCGNCGCCAAGACCGGACGGGGGGCTAGTTGCTATGTGGCACCGCGGCGCCACCGCGTGCAGGGCCGGGTTCGGGGAATGGGTGCGGGGGCGGGTGTGTCGGGGCGGTCGCCGCAAGCGATCGGACCGAGCAGCGNTCGGCGGGCNNNNGCGCTTCGCGCGGGCGTCGGTGGTCGGACCCGGGCCGGGGGCGAGCCACGTACCGGACCTGGCAGGCTACTCGCGCGCCCCGCACGTGGGGTCCCCGAGTCCCGCNCCAGGGCGCCGGTCGGGATCAAGGTCACTGCCCGGAGGTCGGCCGGTGCCAGATGCGGCGCGGCCGGTAGTNGGGGTTGNCCTGGGGCGGGGGAGGGCGCCCGCGTGCCGCCTTGCCCCGCNGGCTGCGACTGAGGACCCCCCCACAGCGCAGCGCCTCTCCAGGATGTGCCGACCGAGCCGCCTACTCCCCCCCCCCACGGGGCGGCCACGCCGCCCCGGGGCGCCTGAGCCCCGCAGGCTAGGAGG"/>
                        <sequence id="seq_Korea-3-2" taxon="Korea-3-2" totalcount="4" value="NGGGCCGGGGGTGCCCGCGCCGTGCGCCCCCGGACACCATGGCCCTCTGTCCGCGTAGGGGGGGGTACGGGGCGCGGGGGGGTGGGGGGGGGGGGGGAGTGCCGAGCCCGCCCGGGGGGAGCGGCCCTGGACCGCGCGTTCCCCGGTCCTGCGCTGCTGTTCCGCCCCCCCCCACGGGGCGAGCACCGCGCCTGGGAGGGCGAAACCCCGCAGCCGAGACATCGCCGCCACCTAGTGCAACGCCTACCCTGGGGCTGCTCGACCACGGCGCCGGAGCATTGGCGCCATAGCAGCGTCCGGGGGCGGATGTGGGAGGGCCGCACTCGCGCCGCCTACGGGCGCGATCCACCACGGGCGGGTGCGTGGATGGCTTCCGGATCGCTCCATAAGAACCCCGACTAGCAGTTTCGCGGCCAAGGCCGCCCGTGGCGGGCGGCCTACGGATGGAACGCCGCTTGGTACTTGGTCCAGGCCAGCGGCACGCTGGCCGCCGCGGGCCCACCGAGGCCCGCCCAGAAAGCAAACGCCGCCCCGGAGATGCGCGCCCCCCACAGGGATAGCCCGAGGGCCGGCCCGCGAGCCCAGCCCCCCGCCGCCGCGCGGTGCGCATGCGAGGCCGAGCGCCAGCGGACACCCTCCCCTACCCCCTGCCGGCCAGCCGGCGGGGGTGACTTCCGTGGTCTCGCCAGGGCCACAGCTTCCGGGCACCGCGCACCGCGATAGCGGCTGCGCCGAATTCGGCGCCTGGGCCCACGGTCCCGGGCGGGGCCGACCAACCGTCCCAACGACACCCCAAGCCACCCACTGGAGCAAACATGGCGACGGCGACGGCGTCGACCCGCGCAGGGCGCGCCGCGCCGCGGCCCCGCGATCTGGGCCGCGCCGGCGCCAACACCGGCACGGCGGCACGCCCGCCCGGACGCCGGTCGCCGGGTCGGCGCGGATNCCCGCGCTACCCTCGCCCTGAGCTGAGTGTGCTTCGTGCGGGGTCCGCGGGGCAGACGGCGGGGCAGGCCCGAACGGGCGGCCGCGGGGGCGCCCCGCTTGTGCCCCACTGCGTGGCCCCCCAGAGGCGGGCTGGATCAGGCGCAGATGGGCCGGGGCGGCGCGGTGGCGTGAGTGGCCCGTGAAATAATTACCAAAGGCCGGGGGCGCGGTGCCCTTTCCCTCCGCGGGTTCGCCGAGAGCGGGGGGCAGAGGCCGGGGGTGACGCGCGCCCCCAGACTGGGGGCCGCATTCGCCTGCGCCCTCCGGGCAGCTCACCCCAGGGTGAGGCCCGCAAGGCGGGTGCTAACGCGGGCGGGCCGACGTTCGGCGCGGCGGGCGTGGGCCCACCGGGCAGTGCACAGCAGGCTCGGTGCCGAGCGGGCGGCGGACGCGCCGGGTGCGGTGTCCGTCGCGCTCAGGCGCGCGCAGCGCCGGAACGCGCCTGCCGCGACTGACGCCGCGGCCGAGCAGTTAGCGGGGGCGGGTTGGCGCACGNCTCGGGGGGTGCCCTCTTGCGGCCGGGGTGAAGTCGCCGTCGGAGGGACCCCGGGCGTGCGGGCTCACCGGTGCTCGGCGACCCGGGAGCCCTTGAGGTGATGCGGGGGGGGCCCGCCCGCGGTCCCTCGTGTCGCCTTGCAGGCTAGGCGCATGCGGGGCGGCGCAGCGCGTGCCGCGGCAGGAGGATTCCGGCGGCCCGGCGCCAAGACCGGACGGGGGGCTAGTTGCCATGTGGCACCGCGGCGCCACCGCGGGCAGGGCCGGGTTCGGGGAATGGGTGCGGGGGCGGGTGTGTCGGGGCGGTCGCCGCAAGCGATCGGACCGGGCAACGGTCGGCGGGCGCTGGCGCTTCGCGCGGGCGTCGGTGGTCGGACCCGGGCCGGGGGCGAGCCACGTACCGGACCTGGCAGGCTACTCGCGCGCCCCGCACGTGGGGCCCCCGAGTCCCGCCCCAGGGCGCCGGTCGGGATCAAGGTCACTGCCCGGAGGTCGGCCGGTGCCAGATGCGGCGCGGCCGGTAGTCGGGGTTGCCCTGGGGCGGGGGAGGGCGCCCGCGTGCCGCCTTGCCCCGCCGGCTGCGACTGAGGACCCCCCCACAGCGCAGCGCCTCTCCAGGATGTGCCGACCGAGCCGCCTACTCCCCCCCCCCACGGGGCGGCCACGCCGCCCCGGGGCGCCTGAGCCCCGCAGGCTAGGAGG"/>
                        <sequence id="seq_Kusatsu-6" taxon="Kusatsu-6" totalcount="4" value="GGGGCCGGGGGTGCCCGCGCCGTGCNCCCCCGGACACCATGGCCCTCTGTCCGCGTAGGGGGGGGTACGGGGCGNGGGGGNGTGGNNGGGNGGGNGNAGTGNCNAGCCCGCCCGGGGGGAGCGACCCTGGACCGCGCGTGCCCCGGTCCTGCGCTGCTGTNCCGCCCCCCCNCACGGGGCGGGCACCGCNNCTGGGAGGGCNNNNCCCCGCAGCCGAGACATNGCCGCCACCCAGTGCAACNCNTACCCTGGGGCTGCTCGACCACGNCNCCGGAGCATNAGCGCTANNGCAGCATCCGGGNGNGGATNNGGGAGGGCCGCACTCGCGCCGCCTACGGGCGCGANCCACCACNNGNNNNNGCGTGGATGNCTTCNGNATCNCNNCATGAGAACCCCGACTAGCAGTNTCGCGNCCAAGGCCGCCCNNGGCNGGCGGCCTATGGATGGAACGCCGCTTGGCACTTGGTCCAGGCNAGCGGCACNNTGGCCACCNCNNGCCCACCGAGGCCCGCCCANAAAGNAAACGNCGCNCCGGAGATGCGCNCNNCNNNCANGGATANNCCNANGGCCGGCNNGCGAGCCCNGCCCCCCNCCGCNGCGNGGTGCGCATGCNNGGCCGNGCGNCAGNNGACNCCCTCCCCNNCCCCCTGCNGGCCAGCCGGCGNGNNNGNCTTCCGTGGNNTCGNCAGGACCACNGCTTNNGGGNANCGCGCACCGCGATANCGNCTGCGCCGANNTCNGCGTCNGGGCCCACGGTNCCNGGCGGGGCCGNNNNACCGGCNCAACNACACCCCANNNCACCCACTGGAGCAANCATGGCGACNGCGACGGCGNCGACCCGCNCAGGGCGCGCCGNGCCGCGGNCCCGCGANNNNNNCNGCGCNGGCGTCAACANCNGCACNGCNNCNCGCCCNCCNGGACGNCGGTCGCCGGNNCGGCNCGGANNCCCGCGCTACCCTCNCCNTGAGCTGAGTGTGCTTCGTGCGGGGNCCGNGGGNCAGNCGGCGGGNNNGGCCNGAACGGGCGGCCGCGGGGGCGCCCCGCTTGTGCCNCACNGCGNGGCCNCCCAGAGGCGGGCTGGAACANGCGCAGATGGGCCGGTGNGGCGCGGTNGNGTGNGTNGNCCGTGNNATAATTACCAAAGNNCGNGGGCNCGGNGCCCTTTCNCTCCGCGGGTTCGCCNAGAGNGGGNGGCAGAGNCCGNGGGTGACGCGCGCNCCCAGNCNGGNGGNNGCANTCGCCTGCGCCCTNCGNNCAGCTCACCCCNGGNTNNNGCCCGCAAGGCGGGTGCTANCGCNGGCGGGCCGAAGTTCGGCGCGNCNGGCGTGGNCCCNCCGGGCAGTGCACAGCAGGNNNGGTGCCGNGCGGGCGGCNNACNCGCCGGGTGNGGTNTCCNTNGNGCTCAGGCGNGCGCAGCGCCGGAACGCGCCTGCNGNGACTGACGCNGTGGCCGANCGGTTAGCGGGGGCGGGTNGGCGCACGGCTCGGNGGNNNNNCTCTTGCGGCCGNGGTGAAGTCGCCGTCGGAGGGACCCAAGGCGTNCGGGCTCACCGGTGCTCGGCGACCCGGGGGCNCTTGAGGTGNTGCGGGNGGGGCCCGCCCGCGNTNCCTCGTATCGCCTTGCAGGCTAGGCGCATGCGGGGNGGCGTAGNGCGTGCCGCGNNAGGAGGATTCCGGNGGCCCGGNGCNAANACCGGACGGGNGGCTAGTTGCTATGTGGCACCGCGGCGCCACCGCGTGCAGGGCCGGGTTCCGGGAATNGGTGCGGGGGNGGGNGTNTCGGGNCGGTCGCCGCAANNGATNNGACCGGGCNACNNTCGNCGGGCNCTGGCGCTTCGCGCGGGCNTCGGTGNNCGGANCCGGGNCGGNGGCGNGCNACGTNNNNGACCTGGCAGGCTACTCGNGCGCCCNGNNCGTGGGGCCCCCGAGTCCNGCCCCAGGGCNCCGGTCGGGATNAAGGTCACTGCCCGGANGTCGGCCGNTGCCAGATGCGGCNCGGCCGGTAGNCGNGGNTGCCCTGGNGCGGGGGANGGCGNCCGCGTGCCGCCTTGCCCCGCNNGCTGCGACTGANGNNCCCCCCACAGCGCAGCGNCTNTCCAGNNNGTGCCNACCGAGCCGCNTNCNCCNCCCCCCCACGGGNCGGCCACGCCGCCCCNGGGCGCCTGAGCCCCGCAGGCTNGGAGG"/>
                        <sequence id="seq_Kyoto-1" taxon="Kyoto-1" totalcount="4" value="GGGGCCGGGGGTGCCCGCGCCGTGCGCCCCCGGACACCATGGCCCTCTGTCCGCGTAGGGGGGGGTACGGGGCGCGGGGGGGTGGGGGGGGGGGGGGAGTGCCGAGCCCGCCCGGGGGGAGCGGCCCTGGACCGCGCGTTCCCCGGTCCTGCGCTGCTGTTCCGCCCCCCCCCACGGGGCGGGCACCGCGCCTGGGAGGGCGAAACCCCGCAGCCGAGACATCGCCGCCACCTAGTGCAACGCCTACCCTGGGGCTGCTCGACCACGGCGCCGGAGCATTGGCGCCATAGCAGCGTCCGGGGGCGGATGTGGGAGGGCCGCACTCGCGCCGCCTACGGGCGCGATCCACCACGGGCGGGTGCGTGGATGGCTTCCGGATCGCTCCATAAGAACCCCGACTAGCAGTTTCGCGGCCAAGGCCGCCCGTGGCGGGCGGCCTACGGATGGAACGCCGCTTGGCACTTGGTCCAGGCCAGCGGCACGCTGGCCGCCGCGGGCCCACCGAGGCCCGCCCAGAAAGCAAACGCCGCCCCGGAGATGCGCGACCCCCACAGGGATAGCCCGAGGGCCGGCTCGCGAGCCCATCCCCCCGCCGCCGCGCGGTGCGCATGCGAGGCCGAGCGCCAGCGGACACCCTCCCCTACCCCCTGCCGGCCAGCCGGCGGGGGTGACTTCCGTGGTCTCGCCAGGGCCACAGCTTCCGGGCACCGCGCACCGCGATAGCGGCNGCGCCGAATTCGGCGCCTGGGCCCACGGTCCCGGGCGGGGCCGACCAACCGTCCCAACGACACCCCAAGCCACCCACTGGAGCAAACATGGCGACGGCGACGGCGTCGACCCGCGCAGGGCGCGCCGCGCCGCGGCCCCGCGATCTGGGCCGCGCCGGCGCCAACACCGGCACGGCGGCACGCCCGCCCGGACGCCGGTCGCCGGGTCGGNGCGGATNCCCCCGCTACCCTCGCCCTGAGCTGAGTGTGCTTCGTGCGGGGTCCGCGGGGCAGACGGCGGGGCAGGCCCGAACGGGCGGNCGCGGGGGCGCCCCGCTTGTGCCCCACTGCGTGGCCCCCCAGAGGCGGGCTGGATCAGGCGCAGATGGGCCGGGGCGGCGCGGTGGCGTGANTGGCCCGTGAAATAATTACCAAAGGCCGTGGGCGCGGTGCCCTTTCCCTCCGCGGGTTCGCCGAGAGCGGGGGGCAGAGGCCGGGGGTGACGCGCGCCCCCAGACTGGGGGCCGCATTCGCCTGCGCCCTCCGGGCAGCTCACCCCAGGGTAAGGCCCGCAAGGCGGGTGCTAACGCGGGCGGGCCGACGTTCGGCGCGGCGGGCGTGGGCCCACCGGGCAGTGCACAGCAGGCTCGGTGCCGAGCGGGCGGCGGACGCGCCGGGTGCGGTGTCCGTCGCGCTCAGGCGCGCGCAGCGCCGGAACGCGCTTGCCGCGACTGACGCCGCGGCCGAGCGGTTAGCGGGGGCGGGTTGGCGCACANCTCGGGGGGTGCCCTCTTGCGGCCGGGGTGAAGTCGCCGTCGGAGGGACCCCGGGCGTGCGGGCTCACCGGTGCTCGGCGACCCGGGGGCCCTTGAGGTGATGCGGGGGGGGCCCGCCCGCGGTCCCTCNNATCGCCTTGCAGGCTAGGCGCATGCGGGGCGGCGCAGCGCGTGCCGCGGCAGGAGGATTCCGGCGGCCCGGCGCCAAGATCGGACGGGGGGCTAGTTGCCATGTGGCACCGCGGCGCCACCGCGGGCAGGGCCGGGTTCGGGGAATGGGTGCGGGGGCGGGTGTGTCGGGGCGGTCGCCGCAAGCGATCGGACCGGGCAACGGTCGGCGGGCGCTGGCGCTTCGCGCGGGCGTCGGTGGTCGGACCCGGGCCGGGGGCGAGCCACGTACCGGACCTGGCAGGCTACTCGCGCGCCCCGCACGTGGGGCCCCCGAGTCCCGCCCCAGGGCGCCGGTCGGGATCAAGGTCACTGCCCGGAGGTCGGCCGGTGCCAGATGCGGCGCGGCCGGTAGTCGGGGTTGCCCTGGGGCGGGGGAGGGCGCCCGCGTGCCGCCTTGCCCCGCCGGCTGCGACTGAGGACCCCCCCACAGCGCAGCGCCTCTCCAGGATGCGCCGACCGAGCCGCCTACTCCCCCCCCCCACGGGNNGGCCGCGCCACCCCGGGGCGCCTGAGCCCCGCAGGCTAGGAGG"/>
                        <sequence id="seq_Kyoto-2" taxon="Kyoto-2" totalcount="4" value="GGGGCCGGGGGTGCCCGCGCCGTGCGCCCCCGGACACCATGGCCCTCTGTCCGCGTAGGGGGGGGTACGGGGCGCGGGGGGGTGGGGGGGGGGGGGGTGTGCCGAGCCCGCCCGGGGGGAGCGGCCCTGGACCGCGCGTTCCCCGGTCCTGCGCTGCTGTTCCGCCCCCCCCCACGGGGCGGGCACCGCGCCTGGGAGGGCGCAACCCCGCAGCCGAGACATCGCCGCCACCTAGTGCAACGCCTACCCTGGGGCTGCTCGACCACGGCGCCGGAGCATAGGCGCCAGGGCAGCGTCCAGGGGCGGATGTGGGAGGGCCGCACTCGCGCCGCCTACGGGCGCGATCCACCACGGGCGGGTGCGTGGATGGCTTCCGGATCGCTCCATAAGAACCCCGACTAGCAGTTTCGCGGCCAAGGCCGCCCGTGGCGGGCGGCCTACGGATGGAACGCCGGTTGGCACTTGGTCCAGACCAGCGGCACGCTGGCCGCCGCGGGCCCACCGAGGCCCGCCCAGAAAGCAAACGCCGCCCCGGAGATGCGCGCCCCCCACAGGGATAGCCCGAGGGCCGGCTCGCTAGCCCATCCCCCCGCCGCCGCGCGGTGCGCATGCGAGGCCGAGCGCCAGCGGACACCCTCCCCTACCCCCTGCCGGCCAGCCGGCGGGGGTGACTCGCGTGGTCTCGCCAGGGTCACAGCTTCCGGGCACCGCGCACCGCGATAGCGGCTGCGCCGAATTCGGCGCCTGGGCCCCCGGTCCCGGGCGGGGCCGACCAACCGTCCCAACGACACCCCAAGCCACCCACTGGAGCAAACATGGCGACGGCGACGGCGTCGACCCGCGCAGGGCGCGCCGCGCCGCGGCCCCGCGATCTGGGCCGCGCCGGCGCCAACACCGGCACGGCGGCACGCCCGCCCGGACGCCGGTCGCCGGGTCGGCGCGGATGCCCGCGCTACCCTCGCCCTGAGCTGAGTGTGCTTCGTGCGGGGTCCGCGGGGCAGGCGGCGGGGCAGGCCCGAACGGGCGGCCGCGGGGGCGCCCCGCTTGTGCCCCACTGCGTGGCCCCCCAGAGGCGGGCTGGATCAGGCGCAGATGGGCCGGGGCGGCGCGGTGGCGTGAGTGGCCCGTGAAATAATTACCAAAGGCCGGGGGCGCGGTGCCCTTTCCCTCCGCGGGTTCGCCGAGAGCGGGGGGCAGAGGCCGGGGGTGACGCGCGCCCCCAGACTGGGGGCCGCATTCGCCTGCGCCCTCTGGGCAGCTCACCCCAGGGTGAGGCCCGCAAGGCGGGTGCTAACGCGGGCGGGCCGACGTTCGGCGCAGCGGGCGTGGGCCCACCGGGCAGTGCACCGCAGGCTCGGTGCCGAGCGGGCGGCGGACGCGCCGGGTGCGGTGTCCGTCGCGCTCAGGCGCGCGCAGCGCCGGAACGCGCCTGCCGCGACTGACGCCGCGGCTGAGCGGTTAGCGGGGGCGGGTTGGCGCACGGCTCGGGGGGTGCCCTCTTGCGGCCGGGGTGAAGTCGCCGTCGGAGGGACCCCGGCCATGCGGGCTCACCGGTGCTCGGCGACCCGGGGGCCCTTGAGGTGATGCGGGGGGGGCCCGCCCGCGGTCCCTCGTATCGCCTTGCAGGCTAGGCGCATGCGGGGCAGCGCAGCGCGTGCCGCGGCAGGAGGATTCCGGCGGCCCGGCGCCAAGACCGGACGGGGGGCTAGTTGCCATGTGGCACCGCGGCGCCACCGCGGGCAGGGCCGGGTTCGGGGAATGGGTGCGGGGGCGGGTGTGTCGGGGCGGTCACCGCAAGCGATCGGACCGGGCAACGGTCGGCGGGCGCTGGCGCTCCGCGCGGGCGTCGGTGGTCGGACCCGGGCCGGGGGCGAGCCACGTACCGGACCTGGCAGGCTACTCGCGCGCCCCGCACGTGGGGCCCCCGAGTCCCGCCCCAGGGCGCCGGTCGGAATCAAAGTCACTGCCCGGAGGTCGGCCGGTGCCAGATGCGGCGCGGCCGGTAGTCGGGGTTGCCCTGGGGCGGGGGAGGGCGCCCGCGTGCCGCCTTGCCCCGCCGGCTGCGACTGAGGACCCCCCCACAGCGCAGCGCCTCTCCAGGATGTGCCGACCGAGCCGCCTACTCCCCCCCCCCACGGGGCGGCCACGCCGCCCCGGGGCGCCTGAGCCCCGCAGGCTAGGAGG"/>
                        <sequence id="seq_ML2-5" taxon="ML2-5" totalcount="4" value="GGGGCCGGGGGTGCTCGCGCCGTGCGCCCCCGGACACCATGGCCCTCTGTCCGTGTAGGGGGGGGCACGGGGCGCGGGGGGGTGGGGAGGGGGGGGGAGTGCCGAGCCCGCCCGGGGGGAGCGGCCCTGGACCGCGCGCGCCCCGGTCCTGCGCTGCTGTCCCGCCCCCCCCCACGAGGCGGGCACCGCGCCTGGGAGGGCGAAACCCCGCAGCCGAGACGTCGCCGCCACCTAGCGCAACGCCTACCCTGGGGCCGCTCGACGACGGCGCCAGAGCGTTGGCGCCATAGCAGCGTACGGGGGCGGATGCGGGAGGGCCGCACTCGCGCCGCCTACGGGCGCGACCCACCACGGGCGGGTGCGTGGATGACTTCCGGATCGCTCCATGAGAACTCCGACTAGCAGTTGTGCGGCCAAGGCCGCCCGCGGCGGGCGGCCGACGGATAGGACGCCGCTCGGCACTTGGTCCCGGCCAGCGGCGCGCCGGCCGCCGCAGGCCCACGGAGACCCGCCTAGAAAGCAAACGCGGCTCCGGAGATGCGCGCCCCCCACAGGGATAGCCCGAGGGCCGGCCCGCGAGCCCAGCTCCCCGCCGCGGCGAGGTGCGCATGCGAGTCCGAGCGCCAGCGGACACCCTCCCCTACCCCTTGCCGGCCAGCCGGCGGGGGTGACTTCCGTGGTCTCGCCAGGGCCACAGCTTCCGGGCACCGCGCACCGCGATAGCGGCTGCGCCGAATCGGGCGCCTGGGCCCACGATCCCGGGCGGGGCCGACCAATCGTCCCAACGACACTCCGAGCCATCCACTGGAGCAAACATGGCGACGGCGACGGCGTCGACCAACGCAGGGCGCGCCGCGCCGCGGCCCCGCGATCTGGGTCGCGTCGGCGCCAACACCGGCACGGCGGTACGCCCGCCCGGACGCTGGTCGCCGGGTCGGCTCGGATGCCCGCGTTACCCTCGCCCCGAGCTGAGTGTGCTTCGCGCGGGGTTCGCGGGGCAGACAGCGGGGCAGGCCCGAACGGGCGGCCGCGGGGGCGCCCCGCTTGTGCCCCACTGCGTGGCCCCCCAGAGGCGAGCTGGATCAGGCGCAGATGGGCCGGGGCGGCGTGGTGGCGTGAGTGGCCCGTGAAATCATTACCAAGGGCCGGGGGCGCGGTGCCCTTCCCCTCCGCGGGTTCGCCGAGAGCGAGGGGAAGAGGCCGGGGGTGACGCGCGCCTCCCGACTGGGGGCCGCATTCGTCGGCGCCCTCCGGGCAGCTCACCCCAGGGTGAGGCCCGCAAGGCGAGTGCTAACGCGGGCGGGCCGACGTTCGGCGCGGCGGGCGTGGGCCCACCGGGCGGTGCACAACAGGCGCGGTGCCGAGCGGGCGGCGGACGCGCCGGGTGCGGCGTTCGTCGCGCTCAGGCGCGCGAAGCGCAGGAACGCGCCTGCCGCGACTGATGCCGCGGCCGAGCGGTTAGCAGGGGCGGGTCGGCGCACGGCTCCGGGGGTGCCCTCTTGCGGCCGGGGTGAAGTCACCGTGGGAGGGACCCCGGGCGTGCGGGCTCACCGGTGCTCGGCGACCCGGGGGCCCTTCAGGTGATGCGGGGGGGGCCCGGCCGCGGTCCCTTGTATCACCTTGCAGGCTAGGCGCATGCGGGGCGGCGCAGCGTGTGCCTCGGCAGGAGGATTGCGGCGGCCCGGCGCCAAGACCGGACGGGGGGCTCGTTGCTGTGTGGCACCGCGGCGCCACCGCGGGCAGGACCGGGCTCGGGGAATGGGTGCGGGGGCGGGTATGTCGGGGCGGTCGCCGCAAGCGGTCGGACCGGGCAACGGTCGGGGGGCGCTGACGCTTCGCGCGGGTGTCAGCGGTCGGACCCGGGCCGTCGCCGAGCCACGTACCGGACCTGGCGGGCTACTCGCGCGCCCCGCACGTGGGGCCTCCGAGTCCCGCCCCGGGGCGCCGGTCGGGATCAAGGTCACTACCCGGAGATCGGCCGGTGCCGGATGCGGCGCGGCCGGTAGTCGGGGTTGCCCTGGGGCGGGAGAGGGCGCCCGCGTGCCTCCTTGCCCCGCCGGCTGCGACTGAGGACCCCCCCACGGCACAGCGCCTCTCCCGGATGTGCCGACCGAGCCGCCTACTCCCCCCCCCCACGGGGCGGCCACGCCGCCCCGGGGCGCCTGGGCCCCGCGGGCTAGAAGG"/>
                        <sequence id="seq_Ml10-91" taxon="Ml10-91" totalcount="4" value="GGGGCCGGGGGTGCCCGCGCCGTGCGCCCCCGGACACCATGGCCCTCTGTCCGTGTAGGGGGGGGCACGGGGCGCGGGGGGGTGGGGAGGGGGGGGGAGTGCCGAGCCCGCCCGGGGGGAGCGGCCCTGGACCGCGCGCGCCCCGGTCCTGCGCTGCTGTCCCGCTCCCCCCCACGAGGCGGGCACCGCGCCTGGGAGGGCGAAACCCCGCAGCCGAGACGTCGCCGCCACCTAGTGCAACGCCTACCCTGGGGCCGCTCGACGACGGCGCCAGAGCGTTGGCGCCATAGCAGCGTACGGGGGCGGATGCGGGAGGGCCGCACTCGCGCCGCCTACGGGCGCGACCCACCACGGGCGGGTGCGTGGATGACTTCCGGATCGCTCCATGAGAACTCCGACTAGCAGTTGTGCGGCCAAGGCCGCCCGCGGCGGGCGGCCGGCGGATAGGACGCCGCTCGGCACTTGGTCCCGGCCAGCGGCGCGCCGGCCGCCGCAGGCCCACGGAGACCCGCACAGAAAGCAAACGCGGCTCCGGAGATGCGCGCCCCCCACAGGGATAGCCCGAGGGCCGGCCCGCGAGCCCAGCTCCCCGCCGCGGCGAGGTGCGCATGCGAGTCCGAGCGCCAGCGGACACCCTCCCCTACCCCTTGCCGGCCAGCCGGCGGGGGTGACTTCCGTGGTCTCGCCAGGGCCACAGCTTCCGGGCACCGCGCACCGCGATAGCGGCTGCGCCGAATCGGGCGCCTGGGCCCACGGTCCCTGGCGGGGCCGACCAATCGTCCCAACGACACTCCGAGCCATCCACTGGAGCAAACATGGCGACGGCGACGGCGTCGACCCACGCAGGGCGCGCCGCGCCGCGGCCCCGCGATCTGGGCCGCGTCGGCGCCAACACCGGCACGGCGGTACGCCCGCCCGGACGCTGGTCGCCGGGTCGGCGCGGATGCCCGCGTTACCCTCGCCCCGAGCTGAGTGTGCTTCGCGCGGGGTTCGCGGGGCAGACAGCGGGGCAGGCCCGACCGGGCGGCCACGGGGGCTCCCCGCGTGTGCCCCACTGCGTGGCCCCCCAGAGGCGAGCTGGATCAGGCCCAGATGGGCCGGGGCGGCGTGGTGGCGTGAGTGGCCCGTGAAATCATTACCAAGGGCCGGGGGCGCGGTGCCCTTCCCCTCCGCGGGTTCGCCGAGAGCGAGGGGCAGAGGCCGGGGGTGACGCGCGCCTCCCGACTGGGGGCCGCATTCGTCGGCGCCCTCCGGGCAGCTCACCCCAGGGTGAGGCCCACAAGGCGAGTGCTAACGCGGGCGGGCCGACGTTCGGCGCGGCGGGCGTGGGCCCACCGGGCGGTGCACAACAGGCGCGGTGCCGAGCGGGCGGCGGACGCGCCGGGTGCGGTGTTCGTCGCGCTCAGGCGCGCGAAGCGCAGGAACGCGCCTGCCGCGACTGATGACGCGGCCGAGCGGTTAGCAGGGGCGGGTCGGCGCACGGCTCCGGGGGTGCCCTCTTGCGGCCGGGGTGAAGTCGCCGTGGGAGGGACCCCGGGCGTGCGGGCTCACCGGTGCTCGGCGACCCGGGGGCCCTTCAGGTGATGCGGGGGGGGCCCGGCCGCGGTCCCTTGTATCACCTTGCAGGCTAGGCGCATGCGGGGCGGCGCAGCGTGTGCCGCGGCAGGAGGATTGCGGCGGCCCGGCGCCAAGACCGGACGGGGGGCTCGTTGCTGTGTGGCACCGCGGCGCCACCGCGGGCAGGACCGGGCTCGGGGAATGGGTGCGGGGGCGGGTATGTCGGGGCGGTCGCCGCAAACGGTCGGACCGGGCAACGGTCGGGGGGCGCTGACGCTTCGCGCGGGCGTCGGCGGTCGGACCCGGGCCGTCGCCGAGCCACGTACCGGACCTGGCGGGCTACTCGCGCGCCCCGCACGTGGGGCCTCCGAGTCCCGCCCCGGGGCGCCGGTCGGGATGAAGGTCACTACCCGGAGATCGGCCGGTGCCGGATGCGGCGCGGCCGGTAGTCGGGGTTGCCCTGGGGCGGGGGAGGGCGCCCGCGTGCCTCCTTGCCCCGCCGGCTGCGACTGAGGACCCCCCCATGGCGCAGCGCCTCTCCCGGATGTGCCGACCGAGCCGCCTACTCCCCCCCCCCACGGGGCGGCCACGCCGCCCCGGGGCGCCTGGGCCCCGCGGGCTAGAAGG"/>
                        <sequence id="seq_Ml10-93" taxon="Ml10-93" totalcount="4" value="GGGGCCGGGGGTGCCCGCGCCGTGCGCCCCCGGACACCATGGCCCTCTGTCCGTGTAGGGGGGGGCACGGGGCGCGGGGGGGTGGGGAGGGGGGGGGAGTGCCGAGCCCGCCCGGGGGGAGCGGCCCTGGACCGCGCGCGCCCCAGTCCTGCGCTGCTGTCCCGCCCCCCCCCACGAGGCGGGCACCGCGCCTGGGAGGGCGAAACCCCGCAGCCGAGACGTCGCCGCCACCTAGTGCAACGCCTACCCTGGGGCCGCTCGACGACGGCGCCAGAGCGTTGGCGCGATAGCAGCGTACGGGGGCGGATGCGGGAGGGCCGCACTCGCGCCGCCTACGGGCGCGACCCACCACGGGCGGGTGCGTGGATGACTTCCGGATCGCTCCATGAGAACTCCGACTAGCAGTTGTGCGGCCAAGGCCGCCCGCGGCGGGCGGCCGGCGGATAGGACGCCGCTCGGCACTTGGTCCCGGCCAGCAGCGCGCCGGCCGCCGCAGGCCCACGGAGACCCGCACAGAAAGCAAACGCGGCTCCGGAGATGCGCGCCCCCCACAGGGATAGCCCGAGGGCCGGCCCGCGAGCCCAGCTCCCCGCCGCGGCGAGGTGCGCATGCGAGTCCGAGCGCCAGCGGACACCCTCCCCTACCCCTTGCCGGCCAGCCGGCGGGGGTGACTTCCGTGGTCTCGCCAGGGCCACAGCTTCCGGGCACCGCGCACCGCGATAGCGGCTGCGCCGAATCGGGCGCCTGGGCCCACGGTCCCTGGNGGGGCCGACCAATCGTCCCAACGACACTCCGAGCCATCCACTGGAGCAAACATGGCGACGGCGACGGCGTCGACCCACGCAGGGCGCGCCGCGCCGCGGCCCCGCGATCTGGGCCGCGTCGGCGCCAACACCGGCACGGCGGTACGCCCGCCCGGACGCTGGTCGCCGGGTCGGCGCGGATGCCCGNGTTACCCTCGCCCCGAGCTGAGTGTGCTTCGCGCGGGGTTCGCGGGGCAGACAGCGGGGCAGGCCCGACCGGGCGGCCGCGGGGGCGCCCCGCTTGTGCCCCACTGCGTGGCCCCCCAGAGGCGAGCTGGATCAGGCGCAGATGGGCCGGGGCGGCGTGGTGGCGTGAGTGGCCCGTGAAATCATTACCAAGGGCCGGGGGCGCGGTGCCCTTCCCCTCCGCGGGTTCGCCGAGAGCGAGGGGCAGAGGCCGGGGGTGACGCGCGCCTCCCGACTGGGGGCCGCATTCGTCGGCGCCCTCCGGGCAGCTCACCCCAGGGTGAGGCCCGCAAGGCGAGTGCTAACGCGGGCGGGCCGACGTTCGGCGCGGCGGGCGTGGGCCCACCGGGCGGTGCACAACAGGCGCGGTGCCGAGCGGGCGGCGGACGCGCCGGGTGCGGTGTTCGTCGCGCTCAGGCGCGCGAAGCGCAGGAACGCGCCTGCCGCGACTGATGCCGCGGCCGAGCGGTTAGCAGGGGCGGGTCGGCGCACGGCTCCGGGGGTGCCCTCTTGCGGCCGGGGTGAAGTCGCCGTGGGAGGGACCCCGGGCGTGCGGGCTCACCGGTGCTCGGCGACCCGGGGGCCCTTCAGGTGATGCGGGNGGGGCCCGGCCGCGGTCCCTTGTATCACCTTGCAGGCTAGGCGCATGCGGGGCGGCGCAGCGTGTGCCGCGGCAGGAGGATTGCGGCGGCCCGGCGCCAAGACCGGACGGGGGGCTCGTTGCTGTGTGGCACCGCGGCGCCACCGCGGGCAGGACCGGGCTCGGGGAACGGGTGCGGGGGCGGGTATGTCGGGGCGGTCGCCGCAAGCGGTCGGACCGGGCAACGGTCGGGGGGCGCTGACGCTTCGCGCGGGCGTCGGCGGTCGGACCCGGGCCGTCGCCGAGCCACGTACCGGACCTGGCGGGCTACTCGCGCGCCCCGCACGTGGGGCCTCCGAGTCCCGCCCCGGGGCGCCGGTCGGGATCAAGGTCACTACCCGGAGATCGGCCGGTGCCGGATGCGGCGCGGCCGGTAGTCGGGGTTGCCCTGGGGCGGGGGAGGGCGCCCGCGTGCCTCCTTGCCCCGCCGGCTGCGACTGAGGACCCCCCCACGGCGCAGCGCCTCTCCCGGATGTGCCGACCGAGCCGCCTACTCCCCCCCCCCACGGGGCGGCCACGCCGCCCCGGGGCGCCTGGGCCCCGCGGGCTAGAAGG"/>
                        <sequence id="seq_Ml10-94" taxon="Ml10-94" totalcount="4" value="GGGGCCGGGGGTGCCCGCGCCGTGCGCCCCCGGACACCATGGCCCTCTGTCCGTGTAGGGGGGGGCACGGGGCGCGGGGGGGTGGGGAGGGGGGGGGAGTGCCGAGCCCGCCCGGGGGGAGCGGCCCTGGACCGCGCGCGCCCCGGTCCTGCGCTGCTGTCCCGCCCCCCCCCACGAGGCGGGCACCGCGCCTGGGAGGGCGAAACCCCGCAGCCGAGACGTCGCCGCCACCTAGTGCAACGCCTACCCTGGGGCCGCTCGACGACGGCGCCAGAGCGTTGGCGCCATAGCAGCGTACGGGGGCGGATGCGGGAGGGCCGCACTCGCGCCGCCTACGGGCGCGACCCACCACGGGCGGGTGCGTGGATGACTTCCGGATCGCTCCATGAGAACTCCGACCAGCAGTTGTGCGGCCAAGACCGCCCGCAGCGGGCGGCCGACGGATAGGACGCCGCTCGGCACTCGGTCCCGGCCAGCGGCGCGCCGGCCGCCGCAGGCCCACGGAGACCCGCCCAGAAAGCAAACGCGGCTCCGGAGATGCGCGCCCCCCACAGGGATAGCCCGAGGGCCGGCCCGCGAGCCCAGCTCCCCGCCGCGGCGAGGTGCGCATGCGAGTCCGAGCGCCAGCGGACACCCTCCCCTACCCCTTGCCGGCCAGCCGGCGGGGGTGACTTCCGTGGCGTCGCCAGGGCCACAGCTTCCGGGCACCGCGCACCGCGATAGCGGCTGCGCCGAATCGGGCGCCTGGGCCCACGGTCCCGGGCGGGGCCGACCAATCGTCCCAACGACACTCCGAGCCATCCACTGGAGCAAACATGGCGACGGCGACGGCGTCGACCCACGCAGGGCGCGCCGCGCCGCGGCCCCGCGATCTGAGCCGCGTCGGCGCCAACACCGGCACGGCGGTACGCCCGCCCGGACGCTGGTCGCCGGGTCGGCGCGGATGCCCGCGTTACCCTCGCCCCGAGCTGAGTGTGCTTCGCGCGGGGTTCGCGGGGCAGACAGCGGGGCAGGCCCGACCGGGCGGCCGCGGGGACGCCCCGCTTGTGCCCCACTGCGTGGCCCCCCAGAGGCGAGCTGGATCAGGCGCAGATGGGCCGGGGCGGCGTGGTGGCGTGAGTGGCCCGTGAAATCATTACCAAGGGCCGGGGGCGCGGTGCCCTTCCCCTCCGCGGGTTCGCCGAGAGCGAGGGGCAGAGGCCGGGGGTGACGCGCGCCTCCCGACTGGGGGCCGCATTCGTCGGCGCCCTCCGGGCAGCTCACCCCAGGGTGAGGCCCGCAAGGCGAGTGCTAACGCGGGCGGGCCGACGTTCGGCGCGGCGGGCGTGGGCCCACCGGGCGGTGCACAAAAGGCGCGGTGCCGAGCGGGCAGCGGACGCGCCGGGTGCGGTGTTCGTCGCGCTCAGTCGCGCGAAGCGCAGGAACGCGCCTGCCGCGCCTGATGCCGCGGCCGAGCGGTTAGCAGGGGCGGGTCGGCGCACGGCTCCGGGGGTGCCCTCTTGCGGCCGGGGTGAAGTCGCCGTGGGAGGGACCCCGGGCGTGCGGGCTCACCGGTGCTCGGCGACCCGGGGGCCCTTCAGGTGATGCGGGGGGGGCCCGGCCGCGGTCCCTTGTATCACCTTGCAGGCTAGGCGCATGCGGGGCGGCGCAGCGTGTGCCGCGGCAGGAGGATTGCGGCGGCCCGGCGCCAAGACCGGACGGGGGGCTCGTTGCTGTGTGGCACCGCGGCGCCACCGCGGGCAGGACCGGGCTCGGGGAATGGGTGCGGGGGCGGGTATGTCGGGGCGGTCGCCGCAAGCGGTCGGACCGGGCCACGGTCGGGGGGCGCTGACGCTTCGCGCGGGCGTCGGCGGTCGGACCCGGGCCGTCGCCGAGCCACGTACCGGACCTGGCGGGCTACTCGCGCGCCCCGCACGTGGGGCCTCTGAGTCCCGCCCCGGGGCGCCGGTCGGGATCAAGGTCACTACCCGGAGATCGGCCGGTGCCGGATGCGGCGCGGCCGGTAGTCGGGGTTGCCCTGGGGCGGGGGAGGGCGCCCGCGTGCCTCCTTGCCCCGCCGGCTGCGACTGAGGACCCCCCCACGGCGCAGCGCCTCTCCCGGATGTGCCGACCGAGCCGCCTACTCCCCCCCCCCACGGGGCGGCCACGCCGCCCCGGGGCGCCTGGGCCCCGCGGGCTAGAAGG"/>
                        <sequence id="seq_Ml10-95" taxon="Ml10-95" totalcount="4" value="GGGGCCGGGGGTGCCCGCGCCGTGCGCCCCCGGACACCATGGCCCTCTGTCCGTGTAGGGGGGGGCACGGGGCGCGGGGGGGTGGGGAGGGGGGGGGAGTGCCGAGCCCGCCCGGGGGGAGCGGCCCTGGACCGCGCGCGCCCCGGTCCTGCGCTGCTGTCCCGCCCCCCCCCACGAGGCGGGCACCGCGCCTGGGAGGGCGAAACCCCGCAGCCGAGACGTCGCCGCCACCTAGTGCAACGCCTACCCTGGGGCCGCTCGACGACGGCGCCAGAGCGTTGGCGCCATAGCAGCGTACGGGGGCGGATGCGGGAGGGCCGCACTCGCGCCGCCTACGGGCGCGACCCACCACGGGCGGGTGCGTGGATGACTTCCGGATCGCTCCATGAGAACTCCGACTAGCAGTTGTGCGGCCAAGGCCGCCCGCGGCGGGCGGCCGGCGGATAGGACGCCGCTCGGCACTTGGTCCCGGCCAGCGGCGCGCCGGCCGCCGCAGGCCCACGGAGACCCGCACAGAAAGCAAACGCGGCTCCGGAGATGCGCGCCCCCCACAGGGATAGCCCGAGGGCCGGCCCGCGAGCCCAGCTCCCCGCCGCGGCGAGGTGCGCATGCGAGTCCGAGCGCCAGCGGACACCCTCCCCTACCCCTTGCCGGCCAGCCGGCGGGGGTGACTTCCGTGGTCTCGCCAGGGCCACAGCTTCCGGGCACCGCGCACCGCGATAGCGGCTGCGCCGAATCGGGCGCCTGGGCCCACGGTCCCTGGCGGGGCCGACCAATCGTCCCAACGACACTCCGAGCCATCCACTGGAGCAAACATGGCGACGGCGACGGCGTCGACCCACGCAGGGCGCGCCGCGCCGCGGCCCCGCGATCTGGGCCGCGTCGGCGCCAACACCGGCACGGCGGTACGCCCGCCCGGACGCTGGTCGCCGGGTCGGCGCGGATGCCCGCGTTACCCTCGCCCCGAGCTGAGTGTGCTTCGCGCGGGGTTCGCGGGGCAGACAGCGGGGCAGGCCCGACCGGGCGGCCGCGGGGGCGCCCCGCTTGTGCCCCACTGCGTGGCCCCCCAGAGGCGAGCTGGATCAGGCGCAGATGGGCCGGGGCGGCGTGGTGGCGTGAGTGGCCCGTGAAATCATTACCAAGGGCCGGGGGCGCGGTGCCCTTCCCCTCCGCGGGTTCGCCGAGAGCGAGGGGCAGAGGCCGGGGGTGACGCGCGCCTCCCGACTGGGGGCCGCATTCGTCGGCGCCCTCCGGGCAGCTCACCCCAGGGTGAGGCCCGCAAGGCGAGTGCTAACGCGGGCGGGCCGACGTTCGGCGCGGCGGGCGTGGGCCCACCGGGCGGTGCACAACAGGCGCGGTGCCGAGCGGGCGGCGGACGCGCCGGGTGCGGTGTTCGTCGCGCTCAGGCGCGCGAAGCGCAGGAACGCGCCTGCCGCGACTGATGCCGCGGCCGAGCGGTTAGCAGGGGCGGGTCGGCGCACGGCTCCGGGGGTGCCCTCTTGCGGCCGGGGTGAAGTCGCCGTGGGAGGGACCCCGGGCGTGCGGGCTCACCGGTGCTCGGCGACCCGGGGGCCCTTCAGGTGATGCGGGGGGGGCCCGGCCGCGGTCCCTTGTATCACCGTGCAGGCTAGGCGCATGCGGGGCGGCGCAGCGTGTGCCGCGGCAGGAGGATTGCGGCGGCCCGGCGCCAAGCCCGGACGGGGGGCTCGTTGCTGTGTGGCACCGCGGCGCCACCGCGGGCAGGACCGGGCTCGGGGAATGGGTGCGGGGGCGGGTATGTCGGGGCGGTCGCCGCAAGCGGTCGGACCGGGCAACGGTCGGGGGGCGCTGACGCTTCGCGCGGGCGTCGGCGGTCGGACCCGGGCCGTCGCCGAGCCACGTACCGGACCTGGCGGGCTACTCGCGCGCCCCGCACGTGGGGCCTCCGAGTCCCGCCCCGGGGCGCCGGTCGGGATCAAGGTCACTACCCGGAGATCGGCCGGTGCCGGATGCGGCGCGGCCGGTAGTCGGGGTTGCCCTGGGGCGGGGGAGGGCGCCCGCGTGCCTCCTTGCCCCGCCGGCTGCGACTGAGGACCCCCCCACGGCGCAGCGCCTCTCCCGGATGTGCCGACCGAGCCGCCTACTCCCCCCCCCCACGGGGCGGCCACGCCGCCCCGGGGCGCCTGGGCCCCGCGGGCTAGAAGG"/>
                        <sequence id="seq_Ml10-96" taxon="Ml10-96" totalcount="4" value="GGGGCCGGGGGTGCCCGCGCCGTGCGCCCCCGGACACCATGGCCCTCTGTCCGTGTAGGGGGGGGCACGGGGCGCGGGGGGGTGGGGAGGGGGGGGGAGTGCCGAGCCCGCCCGGGGGGAGCAGCCCTGGACCGCGCGCGCCCCGGTCCTGCGCTGCTGTCCCGCCCCCCCCCACGAGGTGGGCACCGCGCCTGGGAGGGCGAAACCCCGCAGCCGAGACGTCGCCGCCACCTAGTGCAACGCCTACCCTGGGGCCGCTCGACGACGGCGCCGGAGCGTTGGCGCCATAGCAGCGTACGGGGGCGGATGCGGGAGGGCCGCACTCGCGCCGCCTACGGGCGCGACCCACCACGGGCGGGTGCGTGGATGACTTCCGGATCGCTCCATGAGAACTCCGACTAGCAGTTGTGCGGCCAAGGCCGCCCGCGGCGGGCGGCCGACGGATAGGACGCCGCTCGGCACCTGGTCCAGGCCAGCGGCGCGCCGGCCGCCGCAGCCCCACGGAGACCCGCCCAGAAAGCAAACGCGGCCCCGGAGATGCGCGCCCCCCACAGGGATAGCCCGAGGGCCGGCCCGCGAGCCCGGCTCCCCGCCGCCGCGAGGTGCGCATGCGAGTCCGAACGCCAGCGGACACCCTCCCCTACCCCTTGCCGGCCAGCCGGCGGGGGTGACTTCCGTGGTCTCGCCAGGGCCACAGCTTCCGGGCACCGCGCACCGCGATAGCGGCTGCGCCAAATCGGGCGCCTGGGCCCACGGTCCCGGGCGGGGCCGACCAACCGTCCCAACGACACTCCGAGCCATCCACTGGAGCAAACATGGCGACGGCGACGGCGTCGACCCACGCAGGGCGCGCCGCGCCGCGGCCCCGCGATCTGGGCCGCGTCGGCGCCAACACCGGCACGGCGGCACGCCCGCCCGGACGCTGGTCGCCGGGGCGGCGCGGATGCCCGCGTTACCCTCGCCCCGAGCTGAGTGTGCTTCGCGCGGGGTTCGCGGGGCAGACAGCGGGGCAGGCCCGAACGGGCGGCCGCGGGGGCGCCCCGCTTGTGCCCCACTGCGTGACCTCCCAGAGGCGAGCTGGATCAGGCGCAGATGGGTCGGGGCGGCGTGGTGGCGTGAGTGGCCCGTGAAATCATTACCAAGGGCCGGGGGCGCGGTGCCCTTCCCCTCCGCGGGTTCGCCGAGAGCGAGGGGCAGAGGCCGGGGGTGAGGCGCGCCCCCCGACTGGGGGCCGCATTCGTCGGCGCCCTCCGGGCAGCTCACCCCAGGGTGAGGCCCGCAAGGCGAGTGCTAACGCGGGCGGGCCGACGTTCGGCGCGGCGGGCGTGGGCCCACCGGTCGGTGCACAACAGGCGCGGTGCCGAGCGGGCGGCGGACGCGCCGGGTGCGGTGTTCGTCGCGCTCAGGCGCGCGAAGCGCCGGAACGCGCCTGCCGCGACTGATGCCGCGGCCGAGCGGTTAGCAGGGGCGGGTCGGCGCACGGTCCCGGGGGTGCCCTCTTGCGGCCGGGGTGAAGTCGCAGTGGGAGGGACCCCGGGCGTGCGGGCTCACCGGTGCTCGGCGACCCGGGGGCCCTTCAGGTGATGCGGGGGGGGCCCGGCCGCGGTCCCTTGTATCACCTTGCAGGCTAGGCGCATGCGGGGCGGCGCAGCGTGTGCCGCGGCAGGAGGATTGCGGCGGTCCGGCGCCAAGACCGGACGGGGGGCTCGTTGCTGTGTGGCACCGCGGCGCCACCGCGGGCAGGACCGGGCTCGGGGAATGGGTGCGGGGGTGGGTATGTCGGGGCGGTCGCCGCAAGCGGTCGGACCGGGCAACGGTCGGGGGGCGCTGACGCTTCGCGCGGGCGTCGGCGGTCGGACCCGGGCCGTCGCCGAGCCACGTACCGGACCTGGCGGGCTACTCGCGCGCCCCGCACGTGGGGCCTCCGAGTCCCGCCCCGGGGCGCCGGTCGGGATCAAGGTCACTACCCGGAGATCGGCCGGTGCCGGATGCGGCGCGGCCGGTAGTCGGGGTTGCCCTGGGGCGGGGGAGGGCGCCCGCGTGCCTCCTTGCCCCGCCGGCTGCGACTGAGGACCCCCCCACGGCGCAGCGCCTCTCCCGGATGTGCCGACCGAGCCGCCTACTCCCCCCCCCCACGGGACGGCCACGCCGCCCCGGGGCGCCTGGGCCCCGCGGGCTAGAGGG"/>
                        <sequence id="seq_Ml10-97" taxon="Ml10-97" totalcount="4" value="GGGGCCGGGGGTGCCCGCGCCGTGCGCCCCCGGACACCATGGCCCTCTGTCCGTGTAGGGGGGGGCACGGGGCGCGGGGGGGTGGGGAGGGGGGGGGAGTGCCGAGCCCGCCCGGGGGGAGCGGCCCTGGACCGCGCGCGCCCCGGTCCTGCGCTGCTGTCCCGCCCCCCCCCACGAGGCGGGCACCGCGCCTGGGAGGGCGAAACCCCGCAGCCGAGACGTCGCCGCCACCTAGTGCAACGCCTACCCTGGGGCCGCTCGACGACGGCGCCAGAGCGTTGGCGCCATAGCAGCGTACGGGGGCGGATGCGGGAGGGCCGCACTCGCGCCGCCTACGGGCGCGACCCACCACGGGCGGGTGCGTGGATGACTTCCGGATCGCTCCATGAGAACTCCGACTAGCAGTTGTGCGGCCAAGGCCGCCCGCGGCGGGCGGCCGGCGGATAGGACGCCGCTCGGCACTTGGTCCCGGCCAGCGGCGCGCCGGCCGCCGCAGGCCCACGGAGACCCGCACAGAAAGCAAACGCGGCTCCGGAGATGCGCGCCCCCCACAGGGATAGCCCGAGGGCCGGCCCGCGAGCCCAGCTCCCCGCCGCGGCGAGGTGCGCATGCGAGTCCGAGCGCCAGCGGACACCCTCCCCTACCCCTTGCCGGCCAGCCGGCGGGGGTGACTTCCGTGGTCTCGCCAGGGCCACAGCTTCCGGGCACCGCGCACCGCGATAGCGGCTGCGCCGAATCGGGCGCCTGGGCCCACGGTCCCTGGCGGGGCCGACCAATCGTCCCAACGACACTCCGAGCCATCCACTGGAGCAAACATGGCGACGGCGACGGCGTCGACCCACGCAGGGCGCGCCGCGCCGCGGCCCCGCGATCTGGGCCGCGTCGGCGCCAACACCGGCACGGCGGTACGCCCGCCCGGACGCTGGTCGCCGGGTCGGCGCGGATGCCCGCGTTACCCTCGCCCCGAGCTGAGTGTGCTTCGCGCGGGGTTCGCGGGGCAGACAGCGGGGCAGGCCCGACCGGGCGGCCGCGGGGGCGCCCCGCTTGTGCCCCACTGCGTGGCCCCCCAGAGGCGAGCTGGATCAGGCGCAGATGGGCCGGGGCGGCGTGGTGGCGTGAGTGGCCCGTGAAATCATTACCAAGGGCCGGGGGCGCGGTGCCCTTCCCCTCCGCGGGTTCGCCGAGAGCGAGGGGCAGAGGCCGGGGGTGACGCGCGCCTCCCGACTGGGGGCCGCATTCGTCGGCGCCCCCCGGGCAGCTCACCCCAGGGTGAGGCCCGCAAGGCGAGTGCTAACGCGGGCGGGCCGACGTTCGGCGCGGCGGGCGTGGGCCCACCGGGCGGTGCACAACAGGCGCGGTGCCGAGCGGGCGGCGGACGCGCCGGGTGCGGTGTTCGTCGCGCTCAGGCGCGCGAAGCGCAGGAACGCGCCTGCCGCGACTGATGCCGCGGCCGAGCGGTTAGCAGGGGCGGGTCGGCGCACGGCTCCGGGGGTGCCCTCTTGCGGCCGGGGTGAAGTCGCCGTGGGAGGGACCCCGGGCGTGCGGGCTCACCGGTGCTCGGCGACCCGGGGGCCCTTCAGGTGATGCGGGGGGGGCCCGGCCGCGGTCCCTTGTATCACCGTGCAGGCTAGGCGCATGCGGGGCGGCGCAGCGTGTGCCGCGGCAGGAGGATTGCGGCGGCCCGGCGCCAAGACCGGACGGGGGGCTCGTTGCTGTGTGGCACCGCGGCGCCACCGCGGGCAGGACCGGGCTCGGGGAATGGGTGCGGGGGCGGGTATGTCGGGGCGGTCGCCGCAAGCGGTCGGACCGGGCAACGGTCGGGGGGCGCTGACGCTTCGCGCGGGCGTCGGCGGTCGGACCCGGGCCGTCGCCGAGCCACGTACCGGACCTGGCGGGCTACTCGCGCGCCCCGCACGTGGGGCCTCCGAGTCCCGCCCCGGGGCGCCGGTCGGGATCAAGGTCACTACCCGGAGATCGGCCGGTGCCGGATGCGGCGCGGCCGGTAGTCGGGGTTGCCCTGGGGCGGGGGAGGGCGCCCGCGTGCCTCCTTGCCCCGCCGGCTGCGACTGAGGACCCCCCCACGGCGCAGCGCCTCTCCCGGATGTGCCGACCGAGCCGCCTACTCCCCCCCCCCACGGGGCGGCCACGCCGCCCCGGGGCGCCTGGGCCCCGCGGGCTAGAAGG"/>
                        <sequence id="seq_Ml10-98" taxon="Ml10-98" totalcount="4" value="GGGGCCGGGGGTGCCCGCGCCGTGCGCCCCCGGACACCATGGCCCTCTGTCCGTGTAGGGGGGGGCACGGGGCGCGGGGGGGTGGGGAGGGGAGGGGAGTGCCGAGCCCGCCCGGGGGGAGCGGCCCTGGACCGCGCGCGCCCCGGTCCTGCGCTGTTGTCCCGCCCCCCCCCACGAGGCGGGCACCGCGCCTGGGAGGGCGAAACCCCGCAGCCGAGACGTCGCCGCCACCTAGTGCAACGCCTACCCTGGGGCCGCTCGACGACGGCGCCAGAGCGTTGGCGCCATAGAAGCGTATAGGGGTGGATGCGGGAGGGCCGCACTCCCGCCGCCTACGGGCGCGACCCACCACGGGCGGGTGCGTGGATGACTTCCGGATCGCTCCATGAGAACTCCGACTAGCAGTTGTGCGACCAAGGCCGCCCGCGGCGGGCGGCCGACGGATAGGACGCCGCTCGGCACTTGGTCCCGGCCAGCGGCGCGCCGGCCGCCGCAGGCCCACGGAGACCCGCCCAGAAAGCAAACGCGGCTCCGGAGATGCGCGCCCCCCACAGGGATAGCCCGAGGGCCGGCCCGCGAGCCCAGCTCCCCGCCGCGGCGAGGTGCGCATGCGAGTCCGAGCGCCAGCGGACACCCTCCCCTACCCCTTGCCGGCCAGCCGGCGGGGGTGACTTCCGTGGTCTCGCCAGGGCCACAGCTTCCGGGCACCGCGCACCGCGATAGCGGCTGCGCCGAATCGGGCGCCTGGGCCCACTGTCCCGGGCGGGGCCGACCAATCGTCCCAACGACACTCCGAGCCATCCACTGGAGCAAACATGGCGACGGCGACGGCGTCGACCCACGCAGGGCGCGCCGCGCCGCGGCCCCGCGATCTGGGCCGCTTCGGCGCCAACACCGGCACGGCGGTACGCTCGCCCGGACGCTGGTCGCCGGGTCGGCGCGGATGCCCGCGTTACCCTCGCCCCGAGCTGAGTGTGCTTCGCGCGGGGTTCGCGGGGCAGACAGCGGGGCAGGCCCGAACGGGCGGCCGCGGGGGCGCCCCGCTTGTGCCCCACTGCGTGGCCCCCCAGAGGCGAGTTGGATCAGGCGCAGATGGGCCGGGGCGGCGTGGTGGCGTGAGTGGCCCGTGAAATCATTACCAAGGGCCGGGGGCGCGGTGCCCTTCCCCTCCGTGGGTTCGCCGAGAGCGAGGGGCAGAGGCCGGGGGTGACGCGCGCCTCCCGACTGGGGGCCGCATTCGTCGGCGCCCTCCGGGCAGCTCACCCCAGGGTGCGGCCCGCAAGGCGAGTGCTAACGCGGGCGGGCCGACGTTCGGCGCGGCGGGCGTGGGCCCACCGGGCGATGCACAACAGGCGCGGTGCCGAGCGGGCGGCGGACGCGCCGGGTGCGGTGTTCGTCGCGCTCAGGCGCGCGAAGCGCAGGAACGCGCCTGCCGCGACTGATGCCGCGGCCGAGCGGTTAGCAGGGGCGGGTCGGCGCACGGCTCCGGGGGTGCCCTCTTGCGGCCGGGGTGAAGTCGCCGTGGGAGGGACCCCGGGCGTGCGGGCTCACCGGTGCTCGGCGACCCGGGGGCCCTTCAGGTGATGCGGGGGGGGCCCGGCCGCGGTCCCTTGTATCACCTTGCAGGCTAGGCGCATGCGGGGCGGCACAGCGTGTGCCGCGGCAGGAGGATTGCGGCGGCCTGGCGCCAAGACCGGACGGGGGGCTCGTTGCTGTGTGGCACCGAGGCGCCACCGCGGGCAGGACCGGGCTCGGGGAATGGGTGCGGGGGCGGGTATGTCGGGGCGGTCGCCGCAAGCGGTCGGACCGGGCAACGGTCGGGGGGCGCTGACGCTTCGCGCGGGCGTTGGCGGTCGGACCCGGGCCGTCGCCGAGCGACGTACCGGACCTGGCGGGCTACTCGCGCGCCCCGCACGTGGGGCCTCCGAGTCCCGCCCCGGGGCGCCGGTCGGGATCAAGGTCACTACCCGGAGATCGGCCGGTGCCGGATGCGGCGCGGCCGGTAGTCGGGGTTGCCCTGGGGCGGGGGAGGGCGCCCGCGTGCCTCCTTGCCCCGCCGGCTGCGACTGAGGACCCCCCCACGGCGCAGCGCCTCTCCCGGATGTGCCGACCGAGCCGCCTACTCCCCCCCCCCACGGGGCGGCCACGCCGCCCCGGGGCGCCTGGGCCCCGCGGGCTAGAAGG"/>
                        <sequence id="seq_Ml10-99" taxon="Ml10-99" totalcount="4" value="GGGGCCGGGGGTACCCGCGCCGTGCGCCCCCGGACACCATGGCCCTCTGTCCGTGTAGGGGGGGGCACGGGGCGCGGGGGGGTGGGGAGGGGGGGGGAGTGCCGAGCCCGCCCGGGGGGAGCGGCCCTGGACCGCGCGCGCCCCGGTCCTGCGCTGCTGTCCCGCCCCCCCCCACGAGGCGGGCACCGCGCCTGGGAGGGCGAAACCCCGCAGCCGAGACGTCGCCGCCACCTAGTGCAACGCCTACCCTGGGGCCGCTCGACGACGGCGCCAGAGCGTTGGCGCCATAGCAGCGTACGGGGGCGGATGCGGGAGGGCCGCACTCGCGCCGCCTACGGGCGCGACCCACCACGGGCGGGTGCGTGGATGACTTCCGGATCGCTCCATGAGAACTCCGACTAGCAGTTGTACGGCCAAGGCCGCCCGCGGCGGGCGGCCGGCGGATAGGACGCCGCTCGGCACTTGGTCCCGGCCAGCGGCGCGCCGGCCGCCGCAGGCCCACGGAGACCCGCACAGAAAGCAAACGCGGCTCCGGAGATGCGCGCCCCCCACAGGGATAGCCCGAGGTCCGGCCCGCGAGCCCAGCTCCCCGCCGCGGCGAGGTGCGCATGCGAGTCCGAGCGCCAGCGGACACCCTCCCCTACCCCTTGCCGGCCAGCCGGCGGGGGTGACTTCCGTGGTCTCGCCAGGGCCACAGCTTCCGGGCACCGCGCACCGCGATAGCGGCTGCGCCGAATCGGGCGCCTGGGCCCACGGTCCCTGGTGGGGCCGACCAATCGTCCCAACGACACTCCGAGCCATCCACTGGAGCAAACATGGCGACGGCGACGGCGTCGACCCACGCAGGGCGCGCCGCGCCGCGGCCCCGCGATCTGGGCCGCGTCGGCGCCAACACCGGCACGGCGGTACGCCCGCCCGGACGCTGGTCGCCGGGTCGGCGCGGATGCCCGCGTTACCCTCGCCCCGAGCTGAGTGTGCTTCGCGCGGGGTTCGCGGGGCAGACAGCGGGGCAGGCCCGACCGGGCGGCCGCGGGGGCGCCCCGCTTGTGCCCCACTGCGTGGCCCCCCAGAGGCGAGCTGGATCAGGCGCAGATGGGCCGGGGCGGCGTGGTGGCGTGAGTGGCCCGTGAAATCATTACCAAGGGCCGGGGGCGCGGTGCCCTTCCCCTCCGCGGGTTCGCCGAGAGCGAGGGGCAGAGGCCGGGGGTGACGCGCGCCTCCCGACTGGGGGCCGCATTCGTCGGCGCCCTCCGGGCAGCTCACCCTAGGGTGAGACCCGCAAGGCGAGTGCTAACGCGGGCGGGCCGACGTTCGGCGCGGCGGGCGTGGGCCCACCGGGCGGTGCACAACAGGCGCGGTGCCGAGCGGGCGGCGGACGCGCCGGGTGCGGTGTTCGTCGCGCTCAGGCGCGCGAAGCGCAGGAACGCGCCTGCCGCGACTGATGCCGCGGCCGAGCGGTTAGCAGGGGCGGGTCGGCGCACGGCTCCGGGGGTGCCCTCTTGCGGCCGGGGTGAAGTCGCCGTGGGAGGGACCCCGGGCGTGCGGGCTCACCGGTGCTCGGCGACCCGGGGGCCCTTCAGGTGATGCGGGGGGGGCCCGGCCGCGGTCCCTTGTATCACCGTGCAGGCTAGGCGCATGCGGGGCGGCGCAGCGTGTGCCGCGGCAGGAGGATTGCGGCGGCCCGGCGCCAAGACCGGACGGGGGGCTCGTTGCTGTGTGGCACCGCGGCGCCACCGCGGGCAGGACCGGGCTCGGGGAATGGGTGCGGGGGCGGGTATGTCGGGGCGGTCGCCGCAAGCGGTCGGACCGGGCAACGGTCGGGGGGCGCTGACGCTTCGCGCGGGCGTCGGCGGTCGGACCTGGGCCGTCGCCGAGCCACGTACCGGACCTGGCGGGCTACTCGCGCGCCCCGCACGTGGGGCCTCCGAGTCCCGCCCCGGGGCGCCGGTCGGGATCAAGGTCACTACCCGGAGATCGGCCGGTGCCGGATGCGGCGCGGCCGGTAGTCGGGGTTGCCCTGGGGCGGGGGAGGGCGCCCGCGTGCCTCCTTGCCCCGCCGGCTGCGACTGAGGACCCCCCCACGGCGCAGCGCCTCTCCCGGATGTGCCGACCGAGCCGCCTACTCCCCCCCCCCACGGGGCGGCCACGCCGCCCCGGGGCGCCTGGGCCCCGCGGGCTAGAAGG"/>
                        <sequence id="seq_Ml2-10" taxon="Ml2-10" totalcount="4" value="GGGGCCGGGGGTGCCCGCGCCGTGCGCCCCCGGACACCATGGCCCTCTGTCCGTGTAGGGGGGGGCACGGGGCGCGGGGGGGTGGGGAGGGGGGGGGAGTGCCGAGCCCGCCCGGGGGGAGCGGCCCTGGACCGCGCGCGCCCCGGTCCTGCGCTGCTGTCCCGCCCCCCCCCACGAGGCGGGCACCGCGCCTGGGAGCGCGAAACCCCGCAGCCGAGACGTCGCCGCCACCTAGTGCAACGCCTACCTTGGGGCCGCTCGACGACGGCGCCAGAGCGTTGGCGCCATAGCAGCGTACGGGGGCGGATGCGGGAGGGCCGCACTCGCGCCGCCTACGGGCGCGACCCACCACGGGCGGGTGCGTGGATGACTTCCGGATCGCTCCATGAGAACTCCGACTAGCAGTTGTGCGGCCAAGGCCGCCCGCGGCGGGCGGCCGGCGGATAGGACGCCGCTCGGCACTTGGTCCCGGCCAGAGGCGCGCCGGCCGCCGCAGGCCCACGGAGACCCGCACAGAAAGCAAACGCGGCTCCGGAGATGCGCGCCCCCCACAGGGATAGCCCGAGGGCCGGCCCGCGAGCCCAGCTCCCCGCCGCGGCGAGGTGCGCATGCGAGTCCGAGGGCCAGCGGACACCCTCCCCTACCCCTTGCCGGCCAGCCGGCGGGGGTGACTTCCGTGGTCTCGCCAGGGCCACAGCTTCCGGGCACCGCGCACCGCGATAGCGGCTGCGCCGAATCGGGCGCCTGGGCCCACGGTCCCTGGCGGGGCCGACCAATCGTCCCAACGACACTCCGAGCCATCCACTGGAGCAAACATGGCGACGGCGACGGCGTCGACCCACGCAGGGCGCGCCGCGCCGCGGCCCCGCGATCTCGGCCGCGTCGGCGCCAACACCGGCACGGCGGTACGCCCGCCCGGACGCTGGTCGCCGGGTCGGCGCGGATGCCCGCGTTACCCTCGCCCCGAGCTGNGTGTGCTTCGCGCGGGGTTCGCGGGGCAGACAGCGGGGCAGGCCCGACCGGGCGGCCGCGGGGGCGCCCCGCTTGTGCCCCACTGCGTGGCCCCCCAGAGGCGAGCTGGATCAGGCGCAGATGGGCCGGGGCGGCGTGGTGGCGTGAGTGGCCCGTGAAATCATTACCAAGGGCCGGGGGCGCGGTGCCCTTCCCCTCCGCGGGTTCGCCGAGAGCGAGGGGCAGAGGCCGGGGGTGACGCGCGCCTCCCGACTGGGGGCCGCATTCGTCGGCGCCCTCCGGGCAGCTCGCCCCAGGGTGAGGCCCGCAAGGCGAGTGCTAACGCGGGCGGGCCGACGTTCGGCGCGGCGGGCGTGGGCCCACCGGGCGGTGCACAACAGGCGCGGTGCCGAGCGGGCGGCGGACGCGCCGGGTGCGGTGTTCGTCGCGCTCAGGCGCGCGAAGCGCAGGAACGCGCCTGCCGCGACTGATGCCGCGGCCGAGCGGTTAGCAGGGGCGGGTCGGCGCACGGCTCCGGGGGTGCCCTCTTGCGGCCGGGGTGAAGTCGCCGTGGGAGGGACCCCGGGCGTGCGGGCTCACCGGTGCTCGGCGACCCGGGGGCCCTTCAGGTGATGCGGGGGGGGCCCGGCCGCGGTCCCTTGTATCACCTTGCAGGCTAGACGCATGCGGGGCGGCGCAGCGTGTGCCGCGGCAGGAGGATTGCGGCGGCCCGGCGCCAAGACCGGACGGGGGGCTCGTTGCTGTGTGGCACCGCGGCGCCACCGCGGGCAGGACCGGGCTCGGGGAATGGGTGCGGGGGCGGGTATGTCGGGGCGGTCGCCGCAAGCGGTCGGACCGGGCAACGGTCGGGGGGCGCTGACGCTTCGCGCGGGCGTCGGCGGTCGGACCCGGGCCGTCGCCGAGCCACGTACCGGACCTGGCGGGCTACTCGCGCGCCCCGCACGTGGGGCCTCCGAGTCCCGCCCCGGGGCGCCGGTCGGGATCAAGGTCACTACCCGGAGATCGGCCGGTGCCGGATGCGGCGCGGCCGGTAGTCGGGGTTGCCCTGGGGCGGGGGAGGGCGCCCGCGTGCCTCCTTGCCCCGCCGGCTGCGACTGAGGACCCCCCCACGGCGCAGCGCCTCTCCCGGATGTGCCGACCGAGCCGCCTACTCCCCCCCCCCACGGGGCGGCCACGCCGCCCCGGGGCGCCTGGGCCCCGCGGGCTAGAAGG"/>
                        <sequence id="seq_Ml6-50" taxon="Ml6-50" totalcount="4" value="GGGGCCGGGGGTGCCCGCGCCGTGCGCCCCCGGACACCATGGCCCTCTGTCCGTGTAGGGGGGGGCACGGGGCGCGGGGGGGTGGGGAGGGGGGGGGAGTGCCGAGCCCGCCCGGGGGGAGCGGCCCTGGACCGCGCGCGCCCCGGTCCTGCGCTGCTGTCCCGCCCCCCCCCACGAGGCGGGCACCGCGCCTGGGAGCGCGAAACCCCGCAGCCGAGACGTCGCCGCCACCTAGTGCAACGCCTACCTTGGGGCCGCTCGACGACGGCGCCAGAGCGTTGGCGCCATAGCAGCGTACGGGGGCGGATGCGGGAGGGCCGCACTCGCGCCGCCTACGGGCGCGACCCACCACGGGCGGGTGCGTGGATGACTTCCGGATCGCTCCATGAGAACTCCGACTAGCAGTTGTGCGGCCAAGGCCGCCCGCGGCGGGCGGCCGGCGGATAGGACGCCGCTCGGCACTTGGTCCCGGCCAGCGGCGCGCCGGCCGCCGCAGGCCCACGGAGACCCGCACAGAAAGCAAACGCGGCTCCGGAGATGCGCGCCCCCCACAGGGATAGCCCGAGGGCCGGCCCGCGAGCCCAGCTCCCCGCCGCGGCGAGGTGCGCATGCGAGTCCGAGGGCCAGCGGACACCCTCCCCTACCCCTTGCCGGCCAGCCGGCGGGGGTGACTTCCGTGGTCTCGCCAGGGCCACAGCTTCCGGGCACCGCGCACCGCGATAGCGGCTGCGCCGAATCGGGCGCCTGGGCCCACGGTCCCTGGCGGGGCCGACCAATCGTCCCAACGACACTCCGAGCCATCCACTGGAGCAAACATGGCGACGGCGACGGCGTCGACCCACGCAGGGCGCGCCGCGCCGCGGCCCCGCGATCTGGGCCGCGTCGGCGCCAACACCGGCACGGCGGTACGCCCGCCCGGACGCTGGTCGCCGGGTCGGCGCGGATGCCCGCGTTACCCTCGCCCCGAGCTGAGTGTGCTTCGCGCGGGGTTCGCGGGGCAGACAGCGGGGCAGGCCCGACCGGGCGGCCGCGGGGGCGCCCCGCTTGTGCCCCACTGCGTGGCCCCCCAGAGGCGAGCTGGATCAGGCGCAGATGGGCCGGGGCGGCGTGGTGGCGTGAGTGGCCCGTGAAATCATTACCAAGGGCCGGGGGCGCGGTGCCCTTCCCCTCCGCGGGTTCGCCGAGAGCGAGGGGCAGAGGCCGGGGGTGACGCGCGCCTCCCGACTGGGGGCCGCATTCGTCGGCGCCCTCCGGGCAGCTCGCCCCAGGGTGAGGCCCGCAAGGCGAGTGCTAACGCGGGCGGGCCGACGTTCGGCGCGGCGGGCGTGGGCCCACCGGGCGGTGCACAACAGGCGCGGTGCCGAGCGGGCGGCGGACGCGCCGGGTGCGGTGTTCGTCGCGCTCAGGCGCGCGAAGCGCAGGAACGCGCCTGCCGCGACTGATGCCGCGGCCGAGCGGTTAGCAGGGGCGGGTCGGCGCACGGCTCCGGGGGTGCCCTCTTGCGGCCGGGGTGAAGTCGCCGTGGGAGGGACCCCGGGCGTGCGGGCTCACCGGTGCTCGGCGACCCGGGGGCCCTTCAGGTGATGCGGGGGGGGCCCGGCCGCGGTCCCTTGTATCACCTTGCAGGCTAGACGCATGCGGGGCGGCGCAGCGTGTGCCGCGGCAGGAGGATTGCGGCGGCCCGGCGCCAAGACCGGACGGGGGGCTCGTTGCTGTGTGGCACCGCGGCGCCACCGCGGGCAGGACCGGGCTCGGGGAATGGGTGCGGGGGCGGGTATGTCGGGGCGGTCGCCGCAAGCGGTCGGACCGGGCAACGGTCGGGGGGCGCTGACGCTTCGCGCGGGCGTCGGCGGTCGGACCCGGGCCGTCGCCGAGCCACGTACCGGACCTGGCGGGCTACTCGCGCGCCCCGCACGTGGGGCCTCCGAGTCCCGCCCCGGGGCGCCGGTCGGGATCAAGGTCACTACCCGGAGATCGGCCGGTGCCGGATGCGGCGCGGCCGGTAGTCGGGGTTGCCCTGGGGCGGGGGAGGGCGCCCGCGTGCCTCCTTGCCCCGCCGGCTGCGACTGAGGACCCCCCCACGGCGCAGCGCCTCTCCCGGATGTGCCGACCGAGCCGCCTACTCCCCCCCCCCACGGGGCGGCCACGCCGCCCCGGGGCGCCTGGGCCCCGCGGGCTAGAAGG"/>
                        <sequence id="seq_Ml6-55" taxon="Ml6-55" totalcount="4" value="GGGGCCGGGGGTGCCCGCGCCGTGCGCCCCCGGACACCATGGCCCTCTGTCCGTGTAGGGGGGGGCACGGGGCGCGGGGGGGTGGGGAGGGGGGGGGAGTGCCGAGCCCGCCCGGGGGGAGCGGCCCTGGACCGCGCGCGCCCCGGTCCTGCGCTGCTGTCCCGCCCCCCCCCACGAGGCGGGCACCGCGCCTGGGAGCGCGAAACCCCGCAGCCGAGACGTCGCCGCCACCTAGTGCAACGCCTACCTTGGGGCCGCTCGACGACGGCGCCAGAGCGTTGGCGCCATAGCAGCGTACGGGGGCGGATGCGGGAGGGCCGCACTCGCGCCGCCTACGGGCGCGACCCACCACGGGCGGGTGCGTGGATGACTTCCGGATCGCTCCATGAGAACTCCGACTAGCAGTTGTGCGGCCAAGGCCGCCCGCGGCGGGCGGCCGGCGGATAGGACGCCGCTCGGCACTTGGTCCCGGCCAGAGGCGCGCCGGCCGCCGCAGGCCCACGGAGACCCGCACAGAAAGCAAACGCGGCTCCGGAGATGCGCGCCCCCCACAGGGATAGCCCGAGGGCCGGCCCGCGAGCCCAGCTCCCCGCCGCGGCGAGGTGCGCATGCGAGTCCGAGGGCCAGCGGACACCCTCCCCTACCCCTTGCCGGCCAGCCGGCGGGGGTGACTTCCGTGGTCTCGCCAGGGCCACAGCTTCCGGGCACCGCGCACCGCGATAGCGGCTGCGCCGAATCGGGCGCCTGGGCCCACGGTCCCTGGCGGGGCCGACCAATCGTCCCAACGACACTCCGAGCCATCCACTGGAGCAAACATGGCGACGGCGACGGCGTCGACCCACGCAGGGCGCGCCGCGCCGCGGCCCCGCGATCTGGGCCGCGTCGGCGCCAACACCGGCACGGCGGTACGCCCGCCCGGACGCTGGTCGCCGGGTCGGCGCGGATGCCCGCGTTACCCTCGCCCCGAGCTGAGTGTGCTTCGCGCGGGGTTCGCGGGGCAGACAGCGGGGCAGGCCCGACCGGGCGGCCGCGGGGGCGCCCCGCTTGTGCCCCACTGCGTGGCCCCCCAGAGGCGAGCTGGATCAGGCGCAGATGGGCCGGGGCGGCGTGGTGGCGTGAGTGGCCCGTGAAATCATTACCAAGGGCCGGGGGCGCGGTGCCCTTCCCCTCCGCGGGTTCGCCGAGAGCGAGGGGCAGAGGCCGGGGGTGACGCGCGCCTCCCGACTGGGGGCCGCATTCGTCGGCGCCCTCCGGGCAGCTCGCCCCAGGGTGAGGCCCGCAAGGCGAGTGCTAACGCGGGCGGGCCGACGTTCGGCGCGGCGGGCGTGGGCCCACCGGGCGGTGCACAACAGGCGCGGTGCCGAGCGGGCGGCGGACGCGCCGGGTGCGGTGTTCGTCGCGCTCAGGCGCGCGAAGCGCAGGAACGCGCCTGCCGCGACTGATGCCGCGGCCGAGCGGTTAGCAGGGGCGGGTCGGCGCACGGCTCCGGGGGTGCCCTCTTGCGGCCGGGGTGAAGTCGCCGTGGGAGGGACCCCGGGCGTGCGGGCTCACCGGTGCTCGGCGACCCGGGGGCCCTTCAGGTGATGCGGGGGGGGCCCGGCCGCGGTCCCTTGTATCACCTTGCAGGCTAGACGCATGCGGGGCGGCGCAGCGTGTGCCGCGGCAGGAGGATTGCGGCGGCCCGGCGCCAAGACCGGACGGGGGGCTCGTTGCTGTGTGGCACCGCGGCGCCACCGCGGGCAGGACCGGGCTCGGGGAATGGGTGCGGGGGCGGGTATGTCGGGGCGGTCGCCGCAAGCGGTCGGACCGGGCAACGGTCGGGGGGCGCTGACGCTTCGCGCGGGCGTCGGCGGTCGGACCCGGGCCGTCGCCGAGCCACGTACCGGACCTGGCGGGCTACTCGCGCGCCCCGCACGTGGGGCCTCCGAGTCCCGCCCCGGGGCGCCGGTCGGGATCAAGGTCACTACCCGGAGATCGGCCGGTGCCGGATGCGGCGCGGCCGGTAGTCGGGGTTGCCCTGGGGCGGGGGAGGGCGCCCGCGTGCCTCCTTGCCCCGCCGGCTGCGACTGAGGACCCCCCCACGGCGCAGCGCCTCTCCCGGATGTGCCGACCGAGCCGCCTACTCCCCCCCCCCACGGGGCGGCCACGCCGCCCCGGGGCGCCTGGGCCCCGCGGGCTAGAAGG"/>
                        <sequence id="seq_Ml9-79" taxon="Ml9-79" totalcount="4" value="GGGGCCGGGGGTGCCCGCGCCGTGCGCCCCCGGACACCATGGCCCTCTGTCCGTGTAGGGGGGGGCACGGGGCGCGGGGGGGTGGGGAGGGGGGGAGAGTGCCGAGCCCGCCCGGGGGGAGCGGCCCTGGACCGCGCGCGCCCCGGTCCTGCGCTGCTGTCCCGCCCCCCCCCACGAGGCGGGCACCGCGCCTGGGAGGGCGAAACCCCGCAGCCGAGACGTCGCCGCCACCTAGTGCAACGCCTACCCTGGGGCCGCTCGACGACGGCGCCAGAGCGTTGGCGCCATAGCAGCGTACGGGGGCGGATGCGGGAGGGCCGCACTTGCGCCGCCTACGGGCGCGACCCACCACGGGCGGGTGCGTGGATGACTTCCGGATCGCTCCATGAGAACTCCGACCAGCAGTTGTGCGGCCAAGGCCGCCCGCGGCGGGCGGCCGACGGATAGGACGCCGCTCGGCACTTGGTCCCGGCCAGCGGCGCGCCGGCCGCCGCAGGCCCACGGAGACCCGCCCAGAAAGCAAACGCGGCTCCGGAGATGCGCGCCCCCCACAGGGATAGCCCGAGGGCCGGCCCGCGAGCCCAGCTCCCCGCCGCGGCGAGGTGCGCATGCGAGTCCGAGCGCCCGCGGACACCCTCCCCTACCCCTTGCCGGCCAGCCGGCGGGGGTGACTTCCGTGGTCTCGCCAGGGCCACAGCTTCCGGGCACCGCGCACCGCGAGAGCGGCTGCGCCGAATCGGGCGCCTGGGCCCACGGTCCCGGGCGGGGCCGACCAATCGTCCCAACGACACTCCGAGCCATCCACTGGAGCAAACATGGCGACGGCGACGGCGTCGACCCACGCAGGGCGCGCCGCGCCGCGGCCCCGCGATCTGGGCCGCGTCGGCGCCAACACCGGCACGGCGGTACGCCCGCCCGGACGCTGGTCGCCGGGTCGGCGCGGATGCCCGCGTTACCCTCGCCCCGAGCTGAGTGTGCTTCGCGCGGGGTTCGCGGGGCAGACAGCGGGGCAGGCCCGACCGGGCGGCCGCGGGGGCGCCCCGCTTGTGCCCCACTGCGTGGCCCCCCAGAGGCGAGCTGGATCAGGCGCAGATGGGCCGGGGCGGCGTGGTGGCGTGAGTGGCCCGTGAAATCATTACCAAGGGCCGGGGGCGCGGTGCCCTTCCCCTCCGCGGATTCGCCGAGAGCGAGGGGCAGAGGCCGGGGGTGACGCGCGCCTCCCGACTGGGGGCCGCATTCGTCGGCGCCCTCCGGGCAGCTCACCCCAGGGTGAGGCCCGCAAGGTGAGTGCTAACGCGGGCGGGCCGACGTTCGGCGCGGCGGGCGTGGGCCCACCGGGCGGTGCACAACAGGCGCGGTGCCGAGCGGGCGGCGGACGCGTCGGGTGCGGTGTTCGTCGCGCTCAGGCGCGCGAAGCGCAGGAACGCGCCTGCCGCGACTGATGCCGCGGCCGAGCGGTTAGCAGGGGCGGGTCGGCGCACGGCTCCGGGGGTGCCCTCTTGCGGCCGGGGTGAAGTCGCCGTGGGAGGGACCCCGGGCGTGCGGGCTCACCGGTGCTCGGCGACCCGGGGGCCCTTCAGGTGATGCGGGGGGGGCCCGGCCGCGGTCCCTTGTATCACCTTGCAGGCTAGGCGCATGCGGGGCGGCGCAGCGTGTGCCGCGGCAGGAGGATTGCGGCGGCCCGGCGCCAAGACCGGACGGGGGGCTCGTTGCTGTGTGGCACCGCGGCGCCACCGCGGGCAGGACCGGGCTTGGGGAATGGGTGCGGGGGCGGGTATGTCGGGGCGGTCGCCGCAAGCGGTCGGACCGGGCAACGGTCGGGGGGCGCTGACGCTTCGCGCGGGCGTCGGCGGTCGGACCCGGGCCGTCGCCGAGCCACGTACCGGACCTGGCGGGCTACCCGCGCGCCCCGCACGTGGGGCCTCCGAGTCCCGCCCCGGGGCGCCGGTCGGGATCAAGGTCACTACCCGGAGATCGGCCGGTGCCGGATGCGGCGCGGCCGGTAGTCGGGGTTGCCCTGGGGCGGGGGAGGGCGCCCGCGTGCCTCCTTGCCCCGCCGGCTGCGACTGAGGACCCCCCCACGGCGCAGGGCCTCTCCCGGATGTGCCGACCGAGCCGCCTACTCCCCCCCCCCACGGGGCGGCCACGCCGCCCCGGGGCGCCTGGGCCCCGCGGGCTAGAAGG"/>
                        <sequence id="seq_Ml9-80" taxon="Ml9-80" totalcount="4" value="GGGGCCGGGGGTGCCCGCGCCGTGCGCCCCCGGACACCATGGCCCTCTGTCCGTGTAGGGGGGGGCACGGGGCGCGGGGGGGTGGGGAGGGGGGGGGAGTGCCGAGCCCGCCCGGGGGGAGCGGCCCTGGACCGCGCGCGCCCCGGTCCTGCGCTGCTGTCCCGCCCCCCCCCACGAGGCGGGCACCGCGCCTGGGAGGGCGAAACCCCGCAGCCGAGACGTCGCCGCCACCTAGTGCAACGCCTACCCTGGAGCCGCTCGACGACGGCTCCGGAGCGTTGGCGCCATAGCAGCGTACGGGGGCGGATGCGGGAGGGCCGCACTCGCGCCGCCTACGGGCGCGACCCACCACGGGCGGGTGCGTGGATGACTTCCGGATCGCTCCATGAGAACTCCGACTAGCAGTTGTGCGGCCAAGGCCGCCCGCGGCGGGCGGCCGACGGATAGGACGCCGCTCGGCACTTGGTCCAGGCCAGCGGCGCGCCGGCCGCCGCAGCCCCACGGAGACCCGCCCAGAAAGCAAACGCGGCCCCGGAGATGCGCGCCCCCCACAGGGATAGCCCGAGGGCCGGCCCGCGAGCCCAGCTCCCCGCCGCCGCGAGGTGCGCGCGCGAGTCCGAGCGCCAGCGGACACCCTCCCCTACCCCTTGCCGGCCAGCCGGCGGGGGTGACTTCCGTGGTCTCGCCAGGGCCACAGCGTCCGGGCACCGCGCACCGCGATAGCGGCTGCGCCGAATCGGGCGCCTGGGCCCACGGTCCCGGGCGGGGCCGACCAACCGTCCCAACGACACTCCGAGCCATCCACTGGAGCAAACATGGCGACGGCGACGGCGTCGACCCACGCAGGGCGCGCCGCGCCGCGGCCCCGCGATCTGGGCCGCGTCGGCGCCAACACCGGCACGGCGGCACGCCCGCCCGGACGCTGGTCGCCGGGTCGGCGCGGATGCCCGCGTTACCCTCGCCCCGAGCTGAGTGTGCTTCGCGCGGGGTTCGCGGGGCAGACAGCGGGGCAGGCCCGAACGGGCGGCCGCGGGGGCGCCCCGCTTGTGCCCCACTGCGTGGCCCCCCAGAGGCGAGCTGGATCAGGCGCAGATGGGCCGGGGCGGCGTGGTGGCGTGAGTGGCCCGTGAAATCATTACCAAGGGCCGGGGGCGCGGTGCCCTTCCCCTCCGCGGGTTCGCCGAAAGCGAGGGGCAGAGGCCGGGGGTGACGCGCGCCCCCCGACTGGGGGCCGCATTCGTCGGCGCCCTCCGGGCAGCTCACCCCAGGGTGAGGCCCGCAAGGCGAGTGCTAACGCGAACGGGCCGACGTTCGGCGCGGCGGGCGTGGGCCCACCGGTCGGTGCACAACAGGCGCGGTGCCGAGCGGGCGGCGGACGCGCCGGGTGCGGTGTTCGTCGCGCTCAGGCGCGCGAAGCGTCGGAACGCGCCTGCCGCGACTGATGCCGCGGCCGAGCGGTTAGCAGGGGCGGGTCGGCGCACGGCTCCGGGGGTGCCCTCTTGCGGCCGGGGTGAAGTCGCCGTGGGAGGGACCCCGGGCGTGCGGGCTCACCGGTGCTCGGCGACCCGGGGGCCCTTCAGGTGATGCGGGGGGGGCCCGGCCGCGGTCCCTTGTATCACCTTGCAGGCTAGGCGCATGCGGGGCGGCGCAGCGTGCGCCGCGGTAGGAGGATTGCGGCGGCCCGGCGCCAAGACCGGACGGGGGGCTCGTTGCTGTGTGGCACCGCGGCGCCACCGCGGGCAGGACCGGGCTCGGGGAATGGGTGCGGGGGCGGGTATGTCGGGGCGGTCGCCGCAAGCGGTCGGACCGGGCAACGGTCGGGGGGCGCTGACGCTTCGCGCGGGCGTCGGCGGTCGGACCCGGGCCGTCGCCGAGCCACGTACCGGACTTGGCGGGCTACTCGCGCGCCCCGCACGTGGGGCCTCCGAGTCCCGCCCCGGGGCGCCGGTCGGGATCAAGGTCACTACCCGGAGATCGGCCGGTGCCGGATGCGGCGCGGCCGGTAGTCGGGGTTGCCCTGGGGCGGGGGAGGGCGCCCGCGTGCCTCCTTGCCCCGCCGGCTGCGACTGAGGACCCCCCCACGGCGCAGCGCCTCTCCCGGATGTGCCGACCGAGCCGCCTACTCCCCCCCCCCACGGGGCGGCCACGCCGCCCCGGGGCGCCTGGGCCCCGCGGGCTAGAAGG"/>
                        <sequence id="seq_Ml9-81" taxon="Ml9-81" totalcount="4" value="GGGGCCGGGGGTGCCCGCGCCGTGCGCCCCCGGACACCATGGCCCTCTGTCCGTGTAGGGGGGGGCACGGGGCGCGGGGGGGTGGGGAGGGGGGGGGAGTGCCGAGCCCGCCCGGGGGGAGCGGCCCTGGACCGCGCGCGCCCCGGTCCTGCGCTGCTGTCCCGCCCCCCCCCACGAGGCGGGCACCGCGCCTGGGAGGGCGAAACCCCGCAGCCGAGACGTCGCCGCCACCTAGTGCAACGCCTACCCTGGGGCCGCTCGACGACGGCGCCAGAGCGTTGGCGCCATAGCAGCGTACGGGGGCGGATGCGGGAGGGCCGCACTCGCGCCGCCTACGGGCGCGACCCACCACGGGTGGGTGCGTGGATTACTTCCGGATCGCTCCATGAGAACTCCGACCAGCAGTTGTGCGGCCAAGGCCGCCCGCGGCGGGCGGCCGACGGATAGGACGCCGCTCGGCACTTGGTCCCGGCCAGCGGCGCGCCGGCCGCCGCAGGCCCGCGGAGACCCGCCCAGAAAGCAAACGCGGCTCCGGAGATGCGCGCCCCCCACAGGGATAGCCCGAGGGCCGGCCCGCGAGCCCAGCTCCCCGCCGCGGCGAGGTGCGCATGCGAGTCCGAGCGCCAGCGGACACCCTCCCCTACCCCTTGCCAGCCAGCCGGCGGGGGTGACTTCCGTGGTCTCGCCAGGGCCACAGCTTCCGGGCACCGCGCACCGCGATAGCGGCTGCGCCGAATCGGGCGCCTGGGCCCACGGTCCCGGGCGGGGCCGACCAATCGTCCCAACGACACTCCGAGCCATCCACTGGAGCAAACATGGCGACGGCGACGGCGTCGACCCACGCAGGGCGCGCCGCGCCGCGGCCCCGCGATCTGGGCCGCGTCGGCGCCAACACCGGCACGGCGGTACGCCCGCCCGGACGCTGGTCGCCGGGTCGGCGCGGATGCCCGCGTTACCCTCGCCCCGAGCTGAGTGTGCTTCGCGCGGGGTTCGCGGGGCAGACAGCGGGGCAGGCCCGACCGGGCGGCCGCGGGGGCGCCCCGCTTGTGCCCCACTGCGTGGCCCCCCAGAGGCGAGCTGGATCAGGCGCAGATGGGCCGGGGCGGCGTGGTGGCGTGAGTGGCCCGTGAAATCATTACCAAGGGCCGGGGGCGCGGTGCCCTTCCCCTCCGCGGGTTCGCCGAGAGCGAGGGGCAGAGGCCGGGGGTGACGCGCGCCTCCCGACTGGGGGCCGCATTCGTCGGCGCCCTCCGGGCAGCTCACCCCAGGGTGAGGCCCGCAAGGCGAGTGCTAACGCGGGCGGGCCGACGTTCGGCGCGGCGGGCGTGGGCCCACCGGGCGGTGCACAACAGGCGCGGTGCCGAGCGGGCGGCGGACGCGCCGGGTGCGGTGTTCGTCGCGCTCAGGCGCGCGAAGCGCAGGAACGCGCCTGCCGCGACTGATGCCGCGGCCGAGCNGTTAGCAGGGGCGGGTCGGCGCACGGCTCCGGGGGTGCCCTCTTGCGGCCGGGGTGAAGTCGCCGTGGGAGGGACCCCGGGCGTGCGGGCTCACCGGTGCTCGGCGACCCGGGGGCCCTTCAGGTGATGCGGGGGGGGCCCGGCCGCGGTCCCTTGTATCACCTTGCAGGCTAGGCGCATGCGGGGCGGCGCAGCGTGTGCCGCGGCAGGAGGATTGCGGCGGCCCGGCGCCAAGACCGGACGGGGGGCTCGTTGCTGTGTGGCACCGCGGCGCCACCGCGGGCAGGACCGGGCTCGGAGAATGGGTGCGGGGGCGGGTATGTCGGGGCGGTCGCCGCAAGCGGTCGGACCGGGCAACGGTCGGGGGGCGCTGACGCTTCGCGCGGGCGTCGGCGGTCGGACCCAGGCCGTCGCCGAGCCACGTACCGGACCTGGCGGGCTACTCGCGCGCCCCGCACGTGGGGCCTCCGAGTCCCGCCCCGGGGCGCCGGTCGGGATCAAGGTCACTACCCGGAGATCGGCCGGTGCCGGATGCGGCGCGGCCGGTAGTCGGGGTTGCCCTGGGGCGGGGGAGGGCGCCCGCGTGCCTCCTTGCCCCGCCGGCTGCGACTGAGGACCCCCCCACGGCGCAGCGCCTCTCCCGGATGTGCCGACCGAGCCGCCTACTCCCCCCCCCCACGGGGCGGCCACGCCGCCCCGGGGCGCCTGGGCCCCGCGGGATAGAAGG"/>
                        <sequence id="seq_Ml9-82" taxon="Ml9-82" totalcount="4" value="GGGGCCGGGGGTGCCCGCGCCGTGCGCCCCCGGACACCATGGCCCTCTGTCCGTGTAGGGGGGGGCACGGGGCGCGGGGGGGTGGGGAGGGGGGGGGAGTGCCGAGCCCGCCCGGGGGGAGCGGCCCTGGACCGCGCGCGCCCCGGTCCTGCGCTGCTGTCCCGCCCCCCCCCACGAGGCGGGCACCGCGCCTGGGAGGGCGAGACCCCGCAGCCGAGACGTCGCCGCCACCTAGTGCAACGCCTACCCTGGGGCCGCTCGACGATGGCGCCGGAGCGTTGGCGCCATAGCAGCGTACGGGGGCGGATGCGGGAGGGCCGCATTCGCGCCGCCTACGGGCGCGACCCACCACGGGCGGGTGCGTGGATGACTTCCGGATCGCTCCATGAGAACTCCGACTAGCAGTTGTGCGGCCAAGGCCGCCCGCGGCGGGCGGCCGACGGATAGGACGCCGCTCGGCACTTGGTCCAGGCCAGCGGCGCGCCGGCCGCCGCAGCCCCACGGAGACCCGCCCAGAAAGCAAACGCGGCCCCGGAGATGCGCGCCCCCCACAGGGATAGCCCGAGGGCCGGCCCGCGAGCCCAGCTCCCCGCCGCCGCGAGGTGCACATGCGAGTCCGAGCGCCAGCGGACACCCTCCCCTACCCCTTGCCGGCCAGCCGGCGGGGGTGACTTCCGTGGTCTCGCCAGGGCCACAGCGTCCGGGCACCGCGCACCGCGATAGCGGCTGCGCCGAATCGGGCGCCTGGGCCCACGGTCCCGGGCGGGGCCGACCAACCGTCCCAACGACACTCCGAGCCATCCACTGGAGCAGACATGGCGACGGCGACGGCGTCGACCCACGCAGGGCGCGCCGCGCCGCGGCCCCGCGATCTGGGCCGCGTCGGCGCCAACACCGGCACGGCGGCACGCCCGCCCGGACGCTGGTCGCCGGGTCGGCGCGGATGCCCGCGTTACCCTCGCCCCGAGCTGAGTGTGCTTCGCGCGGGGTTCGCGGGGCAGACAGCGGGGCAGGCCCGAACGGGCGGCCGCGGGGGCGCCCCGCTTGTGCCCCACTGCGTGGCCCCCCAGAGGCGAGCTGGATCAGGCGCAGATGGGCCGGGGCGGCGTGGTGGCGTGAGTGGCCCGTGAAATCGTTACCAAGGGCCGGGGGCGCGGTGCCCTTCCCCTCCGCGGGTTCGCCGAGAGCGAGGGGCAGAGGCCGGGGGTGACGCGCGCCCCCCGACTGGGGGCCGCATTCGTCGGCGCCCTCCGGGCAGCTCACCCCAGGGTGAGGCCCGCAAGGCGAGTGCTAACGCGGGCGGGCCGACGTTCGGCGCGGCGGGCGTGGGCCCACCGGTCGGTGCACAACAGGCGCGGTGCCGAGCGGGCGGCGGACGCGCCGGGTGCGGTGTTCGTCGCGCTCAGGCGCGCGAAGCGTCGGAACGCGCCTGCCGCGACTGATGCCGCGGCCGAGCGGTTAGCAGGGGCGGGTCGGCGCACGGCTCCGGGGGTGCCCTCTTGCGGCCGGGGTGAAGTCGCCGTGGGAGGGACCCCGGGCGTGCGGGCTCACCGGTGCTCGGCGACCCGGGGGCCCTTCAGGTGATGCGGGGGGGGCCCGGCCGCGGTCCCTTGTATCACCTTGCAGGCTAGGCGCATGCGGGGCGGCGCAGCGTGTGCCGCGGTAGGAGGATTGCGGCGGCCCGGCGCCAAGACCGGACGGGGGGCTCGTTGCTGTGTGGCACCGCGGCGCCACCGCGGGCAGGACCGGGCTCGGGGAATGGGTGCGGGGGCGGGTATGTCGGGGCGGTCGCCGCAAGCGGTCGGACCGGGCAACGGTCGGGGGGCGCTGACGCTTCGCGCGGGCGTCGGCGGTCGGACCCGGGCCGTCGCCGAGCCACATACCGGACCTGGCGGGCTACTCGCGCGCCCCGCACGTGGGGCCTCCGAGTCCCGCCCCGGGGCGCCGGTCGGGATCAAGGTCACTACCCGGAGATCGGCCGGTGCCGGATGCGGCGCGGCCGGTAGTCGGGGTTGCCCTGGGGCGGGGGAGGGCGCCCGCGTGCCTCCTTACCCCGCCGGCTGCGACTGAGGACCCCCCCACGGCGCAGCGCCTCTCCCGGATGTGCCGACCGAGCCGCCTACTCCCCCCCCCCACGGGGCGGCCACGCCGCCCCGGGGCGCCTGGGCCCCGCGGGCTAGAAGG"/>
                        <sequence id="seq_Ml9-83" taxon="Ml9-83" totalcount="4" value="GGGGCCGGGGGTGCCCGCGCCGTGCGCCCCCGGACACCATGGCCCTCTGTCCGTGTAGGGGGGGGCACGGGGCGCGGGGGGGTGGGGAGGGGGGGGGAGTGCCGAGCCCGCCCAGGGGGAGCGGCCCTGGACCGCGCGCGCCCCGGTCCTGCGCTGCTGTCCCGCCCCCCCCCACGAGGCGGGCACCGCGCCTGGGAGGGCGAAACCCCGCAGCCGAGACGTCGCCGCCACCTAGTGCAACGCCTACCCTGGGGCCGCTCGACGACGGCGCCAGAGCGTTGGCGCCATAGCAGCGTACGGGGGCGGATGCGGGAGGGCCGCACTCGCGCCGCCTACGGGCGCGACCCACCACGGGCGGGTGCGTGGATGACTTCCGGATCGCTCCATGAGAACTCCGACTAGCAGTTGTGCGGCCAAGGCCGCCCGCGGCGGGCGGCCGGCGGATAGGACGCCGCTCGGCACTTGGTCCCGGCCAGCGGCGCGCCGGCCGCCGCAGGCCCACGGAGACCCGCACAGAAAGCAAACGCGGCTCCGGAGATGCGCGCCCCCCACAGGGATAGCCCGAGGGCCGGCCCGCGAGCCCAGCTCCCCGCCGCGGCGAGGTGCGCATGCGAGTCCGAGGGCCAGCGGACACCCTCCCCTACCCCTTGCCGGCCAGCCGGCGGGGGTGACTTCCGTGGTCTCGCCAGGGCCACAGCTTCCGGGCACCGCGCACCGCGATAGCGGCTGCGCCGAATCGGGCGCCTGGGCCCACGGTCCCTGGCGGGGCCGACCAATCGTCCCAACGACACTCCGAGCCATCCACTGGAGCAAACATGGCGACGGCGACGGCGTCGACCCACGCAGGGCGCGCCGCGCCGCGGCCCCGCGATCTGGGCCGCGTCGGCGCCAACACCGGCACGGCGGTACGCCCGCCCGGACGCTGGTCGCCGGGTCGGCGCGGATGCCCGCGTTACCCTCGCCCCGAGCTGAGTGTGCTTCGCGCGGGGTTCGCGGGGCAGACAGCGGGGCAGGCCCGACCGGGCGGCCGCGGGGGCGCCCCGCTTGTGCCCCACTGCGTGGCCCCCCAGAGGCGAGCTGGATCAGGCGCAGATGGGCCGGGGCGGCGTGGTGGCGTGAGTGGCCCGTGAAATCATTACCAAGGGCCGGGGGCGCGGTGCCCTTCCCCTCCGCGGGTTCGCCGAGAGCGAGGGGCAGAGGCCGGGGGTGACGCGTGCCTCCCGACTGGGGGCCGCATTCGTCGGCGCCCTCCGGGCAGCTCGCCCCAGGGTGAGGCCCGCAAGGCGAGTGCTAACGCGGGCGGGCCGACGTTCGGCGCGGCGGGCGTGGGCCCACCGGGCGGTGCACAACAGGCGCGGTGCCGAGCGGGCGGCGGACGCGCCGGGTGCGGTGTTCGTCGCGCTCAGGCGCGCGAAGCGCAGGAACGCGCCTGCCGCGACTGATGCCGCGGCCGAGCGGTTAGCAGGGGCGGGTCGGCGCACGGCTCCGGGGGTGCCCTCTTGCGGCCGGGGTGAAGTCGCCGTGGGAGGGACCCCGGGCGTGCGGGCTCACCGGTGCTCGGCGACCCGGGGGCCCTTCAGGTGATGCGGGGGGGGCCCGGCCGCGGTCCCTTGTATCACCTTGCAGGCTAGGCGCATGCGGGGCGGCGCAGCGTGTGCCGCGGCAGGAGGATTGCGGCGGCCCGGCGCCAAGACCGGACGGGGGGCTCGTTGCTGTGTGGCACCGCGGCGCCACCGCGGGCAGGACCGGGCTCGGGGAATGGGTGCGGGGGCGGGTATGTCGGGGCGGTCGCCGCAAGCGGTCGGACCGGGCAACGGTCGGGGGGCGCTGACGCTTCGCGCGGGCGTCGGCGGTCGGACCCGGGCCGTCGCCGAGCCACGTACCGGACCTGGCGGGCTACTCGCGCGCCCCGCACGTGGGGCCTCCGAGTCCCGCCCCGGGGCGCCGGTCGGGATCAAGGTCACTACCCGGAGATCGGCCGGTGCCGGATGCGGCGCGGCCGGTAGTCGGGGTTGCCCTGGGGCGGGGGAGGGCGCCCGCGTGCCTCCTTGCCCCGCCGGCTGCGACTGAGGACCCCCCCACGGCGCAGCGCCTCTCCCGGATGTGCCGACCGAGCCGCCTACTCCCCCCCCCCACGGGGCGGCCACGCCGCCCTGGGGCGCCTGGGCCCCGCGGGCTAGAAGG"/>
                        <sequence id="seq_Ml9-84" taxon="Ml9-84" totalcount="4" value="GGGGCCGGGGGTGCCCGCGCTGTGCGCCCCCGGACACCATGGCCCTCTGTCCGTGTAGGGGGGGGCACGGGGCGCGGGGGGGTGGGGAGGGGGGGGGAGTGCCGAGCCCGCCCGGGGGGAGCGGCCCTGGACCGCGCGCGCCCCGGTCCTGCGCTGCTGTCCCGCCCCCCCCCACGAGGCGGGCACCGCGCCTGGGAGGGCGAAACCCCGCAGCCGAGACGTCGCCGCCACCTAGTGCAACGCCTACCCTGGGGCCGCTCGACGACGGCGCCAGAGCGTTGGCGCCATAGCAGCGTACGGGGGCGGATGCGGGAGGGCCGCACTCGCGCCGCCTACGGGCGCGACCCACCACGGGCGGGTGCGTGGATGACTTCCGGATCGCTCCATGAGAACTCCGACTAGCAGTTGTGCGGCCAAGGCCGCCCGCGGCGGGCGGCCGACGGATAGGACGCCGCTCGGCACTTGGTCCCGGCCAGCGGCGCGCCGGCCGCCGCAGGCCCACGGAGACCCGCCTAGAAAGCAAACGCGGCTCCGGAGATGCGCGCCCCCCACAGGGATAGCCCGAGGGCCGGCCCGCGAGCCCAGCTCCCCGCCGCGGCGAGGTACGCATGCGAGTCCGAGCGTCAGCGGACACCCTCTCCTACCCCTTGCCGGCCAGCCGGCGGGGGTGACTTCCGTGGTCTCGCCAGGGCCACAGCTTCCGGGCACCGCGCACCGCGATAGCGGCTGCGCCGAATCGGGCGCCTGGGCCCACGGGCCCGGGCGGGGCCGACCAATCGTCCCAACGACACTCCGAGCCATCCACTGGAGCAAACATGGCGACGGCGACGGCGTCGACCCACGCAGGGCGCGCCGCGCCGCGGCCCCGCGATCTGGGCCGCGTCGGCGCCAACACCGGCACGGCGGTACGCCCGCCTGGACGCTGGTCGCCGGGTCGGCGCGGATGCCCGCGTTACCCTCGCCCCGAGCTGAGTGTGCTTCGCGCGGGGTTCGCGGGGCAGACAGCGGGGCAGGCCCGAACGGGCGGCCGCAGGGGCGCCCCGCTTGTGCCCCACTGCGTGGCCCCCCAGAGGCAAGCTGGATCAGGTGCAGATGGGCCGGGGCGGCGTGGTGGCGTGAGTGGCCCGTGAAATCATTACCAAGGGCCGGGGGCGCGGTGCCCTTCACCTCCGCGGGTTCGCCGAGAGCGAGGGGCAGAGGCCGGGGGTGACGCGCGCCTCCCGACTGGGGGCCGAATTCGTCGGCGCCCTCCGGGCAGCTCACCCCAGGGTGAGGCCCGCAAGGCGAGTGCTAACGCGGGCGGGCCGACGTTCGGCGCGGCGGGCGTGGGCCCACCGGGCGGTGCACAACAGGCGCGGTGCCGAGCGGGCGGCGGACGCGCCGGGTGCGGTGTTCGTCGCGCTCAGGCGCGCGAAGCGCAGGAACGCGCCTGCCGCGACTGATGCCGCGGCCGAGCGGTTAGCAGGGGCGGGTCGGCGCACGGCTCCGGGGGTGCCCTCTTGCGGCCGGGATGAAGTCGCCGTGGGAGGGACCCCGGGCGTGCGGGCTCACCGGTGCTCGGCGACCCGGGGGCCCTTCAGGTGATACGGGGGGGGCCCGGCCGCGGTCCCTTGTATCACCTTGCAGGCCAGGCGCATGCGGAGCGGCGCAGCGTGTGCCGCGGCAGGAGGATTGCGGCGGCCCAGCGCCAAGACCGGACGGGGGGCTCGTTGCTGTGTGGTACCGCGGCGCCACCGCGGGCAGGACCGGGCTCGGGGAATGGGTGCGGGGGCGGGTATGTCGGGGCGGTCGCCGCAAGCGGTCGGACCGGGCAACGGTCGGGGGGCGCTGACGCTTCGCGCGGGCGTCGGCGGTCGGACCCGGGCCGTCGCTGAGCCACGTACCGGACCTGGCGGGCTACTCGCGCGCCCCGCACGTGGGGCCTCCGAGTCCCGCCCCGGGGCGCCGGTCGGGATCAAGGTCACTACCCGGAGATCGGCCGGTGCCGGATGCGGCGCGGCCGGTAGTCGGGGTTGCCCTGGGGCGGGGGAGGGCGCCCGCGTGCCTCCTTGCCCCGCCGGCTGCGACTGAGGACCCCCCCACGGCGCAGCGCCTCTCCCGGATGTGCCGACCGAGCCGCCTACTCCCCCCCCCCACGGGGCGGCCACGCCGCCCCGGGGCGCCTGGGCCCCGCGGACTAGAAGG"/>
                        <sequence id="seq_Ml9-86" taxon="Ml9-86" totalcount="4" value="GGGGCCGGGGGTGCCCGCGCCGTGCGCCCCCGGACACCATGGCCCTCTGTCCGTGTAGGGGGGGGCACGGGGCGCGGGGGGGTGGGGAGGGGGGGGGAGTGCCGAGCCCGCCCGGGGGGAGCGGCCCTGGACCGCGCGCGCCCCGGTCCTGCGCTGCTGTCCCGCCCCCCCCCACGAGGCGGGCACCGCGCCTGGGAGGGCGAAACCCCGCAGCCGAGAAGTCGCCGCCACCTAGTGCAACGCCTACCCTGGGGCCGCTCGACGACGGCGCCAGAGCGTTGGCGCCATAGCAGCGTACGGGGGCGGATGCGGGAGGGCCGCACTCGCGCCGCCTACGGGCGCGACCCACCACGGGCGGGTGCGTGGATGACTTCCGGATCGCTCCATGAGAACTCCGACTAGCAGTTGTGCGGCCAAGGCCGCCCGCGGCGGGCGGCCGGCGGATAGGACGCCGCTCGGCACTTGGTCCCGGCCAGCGGCGCGCCGGCCGCCGCAGGCCCACGGAGACCCGCACAGAAAGCAAACGCGGCTCCGGAGATGCGCGCCCCCCACAGGGATAGCCCGAGGGCCGGCCCGCGAGCCCAGCTCCCCGCCGCGGCGAGGTGCGCATGCGAGTCCGAGCGCCAGCGGACACCCTCCCCTACCCCTTGCCGGCCAGCCGGCGGGGGTGACTTCCGTGGTCTCGCCAGGGCCACAGCTTCCGGGCACCGCGCACCGCGATAGCGGCTGCGCCGAATCGGGCGCCTGGGCCCACGGTCCCTGGCGGGGCCGACCAATCGTCCCAACGACACTCCGAGCCATCCACTGGAGCAAACATGGCGACGGCGACGGCGTCGACCCACGCAGGGCGCGCCGCGCCGCGGCCCCGCGATCTGGGCCGCGTCGGCGCCAACACCGGCACGGCGGTATGCCCGCCCGGACGCTGGTCGCCGGGTCGGCGCGGATGCCCGCGTTACCCTCGCCCCGAGCTGAGTGTGCTTCGCGCGGGGTTCGCGGGGCAGACAGCGGGGCAGGCCCGACCGGGCGGCCGCGGGGGCGCCCCGCTTGTGCCCCACTGCGTGGCCCCCCAGAGGCGAGCTGGATCAGGCGCAGATGGGCCGGGGCGGCGTGGTGGCGTGAGTGGCCCGTGAAATCATTACCAAGGGCCGGGGGCGCGGTGCCCTTCCCCTCCGCGGGTTCGCCGAGAGCGAGGGGCAGAGGCCGGGGGTGACGCGCGCCTCCCGACTGGGGGCCGCATTCGTCGGCGCCCTCCGGGCAGCTCACCCCAGGGTGAGGCCCGCAAGGCGAGTGCTAACGCGGGCGGGCCGACGTTCGGCGCGGCGGGCGTGGGCCCACCGGGCGGTGCACAACAGGCGCGGTGCCGAGCGGGCGGCGGACGCGCCGGGTGCGGTGTTCGTCGCGCTCAGGCGCGCGAAGCGCAGGAACGCGCCTGCCGCGACTGATGCCGCAGCCGAGCGGTTAGCAGGGGCGGGTCGGCGCACGGCTCCGGGGGTGCCCTCTTGCGGCCGGGGTGAAGTCGCCGTGGGAGGGACCCCGGGCGTGCGGGCTCACCGGTGCTCGGCGACCCGGGGGCCCTTCAGGTGATGCGGGGGGGGCCCGGCCGCGGTCCCTTGTATCACCTTGCAGGCTAGGCGCATGCGGGGCGGCGCAGCGTGTGCCGCGGCAGGAGGATTGCGGCGGCCCGGCGCCAAGACCGGACGGGGGGCTCGTTGCTGTGTGGCACCGCGGCGCCACCGCGGGCAGGACCGGGCTCGGGGAATGGGTGCGGGGGCGGGTATGTCGGGGCGGTCGCCGCAAGCGGTCGGACCGGGCAACGGTCGGGGGGCGCTGACGCTTCGCGCGGGCGTCGGCGGTCGGACCCGGGCCGTCGCCGAGCCACGTACCGGACCTGGCGGGCTACTCGCGCGCCCCGCACGTGGGGCCTCCGAGTCCCGCCCCGGGGCGCCGGTCGGGATCAAGGTCACTACCCGGAGATCGGCCGGTGCCGGATGCGGCGCGGCCGGTAGTCGGGGTTGCCCTGGGGCGGGGGAGGGCGCCCGCGTGCCTCCTTGCCCCGCCGGCTGCGACTGAGGACCCCCCCACGGCGCAGCGCCTCTCCCGGATGTGCCGACCGAGCCGCCTACTCCCCCCCCCCACGGGGCGGCCACGCCGCCCCGGGGCGCCTGGGCCCCGCGGGCTAGAAGG"/>
                        <sequence id="seq_Ml9-87" taxon="Ml9-87" totalcount="4" value="GGGGCCGGGGGTGCCCGCGCCGTGCGCCCCCGGACACCATGGCCCTCTGTCCGTGTAGGGGGGGGCACGGGGCGCGGGGGGGTGGGGAGGGGGGGGGAGTGCCGAGCCCGCCCGGGGGGAGCGGCCCTGGACCGCGCGCGCCCCGGTCCTGCGCTGCTGTCCCGCCCCCCCCCACGAGGCGGGCACCGCGCCTGGGAGGCCGAAACCCCGCAGCCGAGACGTCGCCGCCACCTAGTGCAACGCCTACCCTGGGGCCGCTCGACGACGGCGCCGGAGCGTTGGCGCCATAGCAGCGTACGGGGGCGGGTGCGGGAGGGCCGCACTCGCGCCGCCTACGGGCGCGACCCACCACGGGCGGGTGCGTGGATGACTTCCGGATCGCTCCATGAGAACTCCGACTATCAGTTGTGCGGCCAAGGCCGCCCGCGGCGGGCGGCCGACGGATAGGACGCCGCTCGGCACTTGGTCCAGGCCAGCGGCGCGCCGGCCGCCGCAGCCCCACGGAGACCCGCCCAGAAAGCAAACGCGGCCCCGGAGATGCGCGCCCCCCACAGGGATAGCCCGAGGGCCGGCCCGCGAGCCCAGCTCCCCGCCGCCGCGAGGTGCGCATGCGAGTCCGAGCGCCAGCGGACACCCTCCCCTACCCCTTGCCGGCCAGCCGGCGGGGGTGACTTCCGTGGTCTCGCCAGGGCCACAGCGTCCGGGCACCGCGCACCGCGATAGCGGCTGCGCCGAATCGGGCGCCTGGGCCCACGGTCCCGGGCGGGGCCGACCAACCGTCCCAACGACACTCCGAGCCATCCACTGGAGCAAACATGGCGACGGCGACGGCGTCGACCCACGCAGGGCGCGCCGCGCCGCGGCCCCGCGATCTGGGCCGCGTCGGCGCCAACACCGGCACGGCGGCACGCCCGCCCGGACGCTGGTCGCCGGGTCGGCGCGGATGCCCGCGTTACCCTCGCCCCGAGCTGAGTGTGCTTCGCGCGGGGTTCGCGGGGCAGACAGCGGGGCAGGCCCGAACGGGCGGCCGCGGGGGCGCCCCGCTTGTGCCCCACTGCGTGGCCCCCCAGAGGCGAGCTGGATCAGGCGCAGATGGGCCGGGGCGGCGTGGTGGCGTGAGTGGCCCGTGAAATCATTACCAAGGGCCGGGGGCGCGGTGCCCTTCCCCTCCGCGGGTTCGCCGAGAGCGAGGGGCGGAGGCCGGGGGTGACGCGCGCCCCCCGACTGGGGGCCGCATTCGTCGGCGCCCTCCGGGCAGCTCACCCCAGGGTGAGGCCCGCAAGGCGAGTGCTAACGCGGGCGGGCCGACGTTCGGCGCGGCGGGCGTGGGCCCACCGGTCGGTGCACAACAGGCGCGGTGCCGAGCGGGCGGCGGACGCGCCGGGTGCGGTGTTCGTCGCGCTCAGGCGCGCGAAGCGTCGGAACGCGCCTGCCGCGACTGATGCCGCGGCCGAGCGGTTAGCAGGGGCGGGTCGGCGCACGGCTCCGGGGGTGCCCTCTTGCGGCCGGGGTGAAGTCGCCGTGGGAGGGACCCCGGGCGTGCGGGCTCACCGGTGTTCGGCGACCCGGGGACCCTTCAGGTGATGCGGGGGGGGCCCGGCCGCGGCCCCTTGTATCACCTTGCAGGCTAGGCGCATGCGGGGCGGCGCAGCGTGTGCCGCGGTAGGAGGATTGCGGCGGCCCGGCGCCAAGACCGGACGGGGGGCTCGTTGCTGTGTGGCACCGCGGCGCCACCGCGGGCAGGACCGGGCTCGGGGAATGGGTGCGGGGGCGGGTATGTCGGAGCGGTCGCCGCAAGCGGTCGGACCGGGCAACGGTCGGGGGGCGCTGACGCTTCGCGCGGGCGTCGGCGGTCGGACCCGGGCCGTCGCCGAGCCACGTACCGGACCTGGCGGGCTACTCGCGCGCCCCGCACGTGGGGCCTCCGAGTCCCGCCCCGGGGCGCCGGTCGGGATCAAGGTCACTACCCGGAGATCGGCCGGTGCCGGATGCGGCGCGGCCGGTAGTCGGGGTTGCCCTGGGGCGGGGGAGGGCGCCCACGTGCCTCCTTGCCCCGCCGGCTGCGACTGAGGACCCCCCCACGGCGCAGCGCCTCTCCCGGATGTGCCGACCGAGCCGCCTACTCCCCCCCCCCACGGGGCGGCCACGCCGCCCCGGGGCGCCTGGGCCCCGCGGGCTAGAAGG"/>
                        <sequence id="seq_NHDP-55" taxon="NHDP-55" totalcount="4" value="GGAACCGGGGGTGCCTGCGCCGTGTGCCCCCGGACACCATGGCCCTCTGTCCGCGTAGGGGGGGACACGGGGCGCGGGGGGGTGGGGGGGGGGAGGGAGTGCCGAGCCCGCTCGGGGGGAGTGGCCCTGGACCGCGCACGCCCCGGTCCTGCGCTGCTGTCCCGCCCCCCCCCACGAGGCGGGCACCGTGCCTGGGAGGGCGAAACCCCGCAGCCGAGACGTCGCTGCCACCTAGTGCAACGCCTACCCTGGGGCCGCTCGACGACGGCGCCGGAGCGTTGGCGCCATAGCAACGTACGGGGGCGGATGCGGGAGGGCCGCACTCGCGCCGCCTACGGGCGCGATCCACCACGGGCGGGTGCGTGGATGGCTTCCGGATCGCTCCATGAGAACTCCGACTAGCAGTTGCGCGGCCAAGGCCGCCCGCGGCGGGCGGCCGACGGATGGGACGCCGCTCGGCACTTGGTCCAGGCCAGCGGCACGCCGGCCGCCGCGGGCCCACGGAGACCCACCCAGAAAGCAAACGCCGCCCCGGAGGCGCGCGCCTCCCACAGGGATAGCCCGAGGGCCGGCCCGCGAGCCCAGCTCCCCGCCGCCGCGCGGTGCGCATGCGAGTCCGAGCGCCAGCAGACACCCTCCCCTACCCCCTGCCGGCCAGCCGGCGGGGGTGACTTCCGTGGTCTCGCCAGGGCCACAGCTTCCGGGCACCGCGCACCGCGATAGCGGCTGCGCCGAATCGGGCGCCTGGGCCCACGGTCCCGGGCGGGGCCAACCAACTGTCCCAACGACACTCCAAGCCATCCACTGGAGCGAACATGGCTACGGCGACGGCGTCGAGCCACGTAGGGCGCGCCGCGCCGCGGCCCCGCGATCTGGGCCGCGCCGGCGCCAACATCGGCACGGCGGCACGCCCGCCCGGACGCTGGTCGCCGGGTCGGCGCAGATGCCCGCGCTACCCTTGCCCCGAGCTGAGTGTGCTTCGCGCGGGGTTCGCGGGGCAGACAGCGGGGCAGGCCCGAACGGGCGGCCGCGGAGGCGCCACGCTTGTGCCCCACTGCGTGGCCCCCCAGACGCGAGCTGGATCAGGCGCAGATGGGCCGGGGCGGCGCGGTGGCGTGGGTCGCCCGTGAAAGCATTACCAAGGGCCGGGGGCGCGGTGCCCTTCCCCTCCGCGGGTTCTCCGAGAGCGAGGGGCAGAGGCCGGGGGTGACGCGCGCCCCCCAACTGGGGGCCGCATTCATCGGCGCCCTCCGGGCAGTTCACCCCAGGGTGAGGCCCGCAAGGCGAGTGCTAACGCGGGCGGGCCGACGTTCGGCGAGACGGGCGTGGGCCCCCCGGGCGGTGCACAGCAGGCGCGGTGTCGAGCGGGCGGCGGACGCGCCGGGTGCGGTGTTCGTCGCGCTCAGGCGCGCGCAGCGCCGGAACGCGCCTACCGCGACTGATGCCGCGGCCGAGCGGTTAGCGGGGGCGGGTCGGCGCACGGCTCCGGGGGTGCCTTCTTGCGGCCGGGGTGAAGCCGCCGTCGGAGGGACCCCGGGCGTGCGGGCTCACCCGTGCTCGGCGACCCGGGGGCCCTTGAGGTGATGCGGGGGGGGCCCGGCCGCGGTCCCTCGTATCGCCTTGCAGGCTAGGCGCATGCGGGGCGGCGCAGCGTGTGCCGCGGCAGGAGGATTGCGGCGGCCCGGCGCCAAGACCGGACGGGGGGCTCGTTGCTGTGTGGCACCGCGGCGCCACCGCGGGCAGGACCGGGCTCGGGGAATGGGTGCGGGGGCGGGTATGACGGGGCGGTCGCCGCAAGCGGTCGGGCCGGGCAACGGTCGGCGGGCGCTGACGCTTCGCGCGGGCGTCGGCGGTCGGACCCGGGCCGTCGCCGAGCCACGTACCGGACCTGGCGGGCTACTCGCGCGCCCCGCACGTGGGGCCTCCGAGTCCCGCCCCGGGGCGCCGGTCGGGATCAAGGTCACTACCCGGAGATCGGCCGGTGCCAGATGCGGCGCGGCCGGTAGCTGGGGTTGCCCTGGGGCGGGGGAGGGCGCCCGCGTGCCTCCTTGCCCCGCCGGCTGCGACTGAGGACCCCCCCACGGCGCAGCGCCTCTCCCGGATGTGCCGACCGAGCCGCCTACTCCCCCCCCCCACGGGGCGGCCACGCCGCCCCGGGGCGCCTGGGCCCCGCGGGCTAGGAGG"/>
                        <sequence id="seq_NHDP-63" taxon="NHDP-63" totalcount="4" value="GGAACCGGGGGTGCCTGCGCCGTGTGCCCCCGGACACCATGGCCCTCTGTCCGCGTAGGGGGGGACACGGGGCGCGGGGGGGTGGGGGGTGGGAGGGAGTGCCGAGCCCGCTCGGGGGGAGTGGCCCTGGACCGCGCACGCCCCGGTCCTGCGCTGCTGTCCCGCCCCCCCCCACGAGGCGGGCACCGTGCCTGGGAGGGCGAAACCCCGCAGCCGAGACGTCGCTGCCACCTAGTGCAACGCCTACCCTGGGGCCGCTCGACGACGGCGCCGGAGCGTTGGCGCCATAGCAACGTACGGGGGCGGATGCGGGAGGGCCGCACTCGCGCCGCCTACGGGCGCGATCCACCACGGGCGGGTGCGTGGATGGCTTCCGGATCGCTCCATGAGAACTCCGACTAGCAGTTGCGCGGCCAAGGCCGCCCGCGGCGGGCGGCCGACGGATGGGACGCCGCTCGACACTTGGTCCAGGCCAGCGGCACGTCGGCCGCCGCGGGCCCACGGAGACCCACCCAGAAAGCAAACGCCGCCCCGGAGACGCGCGCCTCCCACAGGGATAGCCCGAGGGCCGGCCCGCGAGCCCAGCTCCCCGCCGCCGCGCGGTGCGCATGCGAGTCCGAGCGCCAGCAGACACCCTCCCCTACCCCCTGCCGGCCAGCCGGCGGGGGTGACTTCCGTGGTCTCGCCAGGGCCACAGCTTCCGGGCACCGCGCACCGCGATAGCGGCTGCGCCGAATCGGGCGCCTGGGCCCACGGTCCCGGGCGGGGCCAACCAACTGTCCCAACGACACTTCAAGCCATCCACTGGAGCGAACATGGCTACGGCGACGGCGTCGAGCCACGTAGGGCGCGCCGCGCCGCGGCCCCGCGATCTGGGCTGCGCCGGCGCCAACATCGGCACGGCGGCACGCCCGCCCGGACGCTGGTCGCCGGGTCGGCGCAGATGCCCGCGCTACCCTTGCCCCGAGCTGAGTGTGCTTCGCGCGGGGTTCGCGGGGCAGACAGCGGGGCAGGCCCGAACGGGCGGCCGCGGAGGCGCCACGCTTGTGCCCCACTGCGTGGCCCCCCAGACGCGAGCTGGATCAGGCGCAGATGGGCCGGGGCGGCGCGGTGGCGTGGGTCGCCCGTGAAAGCATTACCAAGGGCCGGGGGCGCGGTGCCCTTCCCCTCCGCGGGTTCTCCGAGAGCGAGGGGCAGAGGCCGGGGGTGACGCGCGCCCCCCAACTGGGGGCCGCATTCATCGGCGCCCTCCGGGCAGTTCACCCCAGGGTGAGGCCCGCAAGGCGAGTGCTAACGCGGGCGGGCCGACGTTCGGCGAGACGGGCGTGGGCCCCCCGGGCGGTGCACAGCAGGCGCGGTGTCGAGCGGGCGGCGGACGCGCCGGGTGCGGTGTTCGTCGCGCTCAGGCGCGCGCAGCGCCGGAACGCGCCTGCCGCGACTGGTGCCGCGGCCGAGCGGTTAGCGGGGGCGGGTCGGCGCACGGCTCCGGGGGCGCCTTCTTGCGGCCGGGGTGAAGCCGCCGTCGGAGGGACCCCGGGCGTGCGGGCTCACCCGTGCTCGGCGACCCGGGGGCCCTTGAGGTGATGCGGGGGGGGCCCGGCCGCGGTCCCTCGTATCGCCTTGCAGGCTAGGCGCATGCGGGGCGGCGCAGCGTGTGCCGCGGCAGGAGGATTGCGGCGGCCCGGCGCCAAGACCGGACGGGGGGCTCGTTGCTGTGTGGCACCGCGGCGCCACCGCGGGCAGGACCGGGCTCGGGGAATGGGTGCGGGGGCGGGTATGACGGGGCGGTCGCCGCAAGCGGTCGGGCCGGGCAACGGTCGGCGGGCGCTGACGCTTCGCGCGGGCGTCGGCGGTCGGACCCGGGCCGTCGCCGAGCCACGTACCGGACCTGGCGGGCTACTCGCGCGCCCCGCACGTGGGGCCTCCGAGTCCCGCCCCGGGGCGCCGGTCGGGATCAAGGTCACTACCCGGAGATCGGCCGGTGCCAGATGCGGCGCGGCCGGTAGCTGGGGTTGCCCTGGGGCGGGGGAGGGCGCCCGCGTGCCTCCTTGCCCCGCCGGCTGCGACTGAGGACCCCCCCACGGCGCAGCGCCTCTCCCGGATGTGCCGACCGAGCCGCCTACTCCCCCCCCCCACGGGGCGGCCACGCCGCCCCGGGGCGCCTGGGCCCCGCGGGCTAGGAGG"/>
                        <sequence id="seq_NHDP-98" taxon="NHDP-98" totalcount="4" value="GGAACCGGGGGTGCCTGCGCCGTGTGCCCCCGGACACCATGGCCCTCTGTCCGCGTAGGGGGGGACACGGGGCGCGGGGGGGTGGGGGGGGGGAGGGAGTGCCGAGCCCGCTCGGGGGGAGTGGCCCTGGACCGCGCACGCCCCGGTCCTGCGCTGCTGTCCCGCCCCCCCCCACGAGGCGGGCACCGTGCCTGGGAGGGCGAAACCCCGCAGCCGAGACGTCGCTGCCACCTAGTGCAACGCCTACCCTGGGGCCGCTCGACGACGGCGCCGGAGCGTTGGCGCCATAGCAGCGTACGGGGGCGGATGCGGGAGGGCCGCACTCGCGCCGCCTACGGGCGCGATCCACCACGGGCGGGTGCGTGGATGGCTTCCGGATCGCTCCATGAGAACTCCGACTAGCAGTTGCGCGGCCAAGGCCGCCCGCGGCGGGCGGCCGACGGATGGGACGCCGCTCGGCACTTGGTCCAGGCCAGCGGCACGCCGGCCGCCGCGGGCCCACGGAGACCCACCCAGAAAGCAAACGCCGCCCCGGAGACGCGCGCCTCCCACAGGGATAGCCCGAGGGCCGGCCCGCGAGCCCAGCTCCCCGCCGCCGCGCGGTGCGCATGCGAGTCCGAGCGCCAGCAGACACCCTCCCCTACCCCCTGCCGGCCAGCCGGCGGGGGTGACTTCCGTGGTCTCGCCAGGGCCACAGCTTCCGGGCACCGCGCACCGCGATAGCGGCTGCGCCGAATCGGGCGCCTGGGCCCACGGTCCCGGGCGGGGCCAACCAACTGTCCCAACGACACTCCAAGCCATCCACTGGAGCGAACATGGCTACGGCGACGGCGTCGAGCCACGTAGGGCGCGCCGCGCCGCGGCCCCGCGATCTGGGCCGCGCCGGCGCCAACACCGGCACGGCGGCACGCCCGCCCGGACGCTGGTCGCCGGGTCGGCGCAGATGCCCGCGCTACCCTTGCCCCGAGCTGAGTGTGCTTCGCGCGGGGTTCGCGGGGCAGACAGCGGGGCAGGCCCGAACGGGCGGCCGCGGAGGCGCCACGCTTGTGCCCCACTGCGTGGCCCCCCACACGCGAGCTGGATCAGGCGCAGATGGGCCGGGGCGGCGCGGTGGCGTGGGTCGCCCGTGAAATCATTACCAAGGGCCGGGGGCGCGGTGCCCTTCCCCTCCGCGGGTTCTCCGAGAGCGAGGGGCAGAGGCCGGGGGTGACGCGCGCCCCCCAACTGGGGGCCGCATTCATCGGCGCCCTCCGGGCAGCTCACCCCAGGGTGAGGCCCGCAAGGCGAGTGCTAACGCGGGCGGGCCGACGTTCGGCGAGACGGGCGTGGGCCCCCCGGGCGGTGCACAGCAGGCGCGGTGCCGAGCGGGCGGCGGACGCGCCGGGTGCGGTGTTCGTCGCGCTCAGGCGCGCGCAGCGCCGGAACGCGCCTGCCGCGACTGATGCCGCGGCCGAGCGGTTAGCGGGGGCGGGTCGGCGCACGGCTCCGGGGGTGCCTTCTTGCGGCCGGGGTGAAGCCGCCGTCGGAGGGACCCCGGGCGTGCGGGCTCACCCGTGCTCGGCGACCCGGGGGCCCTTGAGGTGATGCGGGGGGGGCCCGGCCGCGGTCCCTCGTATCGCCTTGCAGGCTAGGCGCATGCGGGGCGGCGCAGCGTGTGCCGCGGCAGGAGGATTGCGGCGGCCCGGCGCCAAGACCGGACGGGGGGCTCGTTGCTGTGTGGCACCGCGGCGCCACCGCGGGCAGGACCGGGCTCGGGGAATGGGTGCGGGGGCGGGTATGACGGGGCGGTCGCCGCAAGCGGTCGGGCCGGGCAACGGTCGGCGGGCGCTGACGCTTCGCGCGGGCGTCGGCGGTCGGACCCGGGCCGTCGCCGAGCCACGTACCGGACCTGGCGGGCTACTCGCGCGCCCCGCACGTGGGGCCTCCGAGTCCCGCCCCGGGGCGCCGGTCGGGATCAAGGTCACTACCCGGAGATCGGCCGGTGCCAGATGCGGCGCGGCCGGTAGCTGGGGTTGCCCTGGGGCGGGGGAGGGCGCCCGCGTGCCTCCTTGCCCCGCCGGCTGCGACTGAGGACCCCCCCACGGCGCAGCGCCTCTCCCGGATGTGCCGACCGAGCCGCCTACTCCCCCCCCCCACGGGGCGGCCACGCCGCCCCGGGGCGCCTGGGCCCCGCGGGCTAGGAGG"/>
                        <sequence id="seq_Ng12-33" taxon="Ng12-33" totalcount="4" value="GGGGCCGGGGGTGCCCGCGCCGTGCGCCCCCGGACACCATGGCCCTCTGTCCGTGTAGGGGGGGGCACGGGGCGCGGGGGGGTGGGGAGGGGGGGGGAGTGCCGAGCCCGCCCGGGGGGAGCGGCCCTGGACCGCGCGCGCCCCGGTCCTGCGCTGCTGTCCCGCCCCCCCCCACGAGGCGGGCACCGCGCCTGGGAGGGCGAAACCCCGCAGCCGAGACGTCGCCGCCACCTAGTGCAACGCCTACCCTGGGGCCGCTCGACGACGGCGCCAGGGCGTTGGCGCCATAGCAGCGTACGGGGGCGGATGCGGGAGGGCCGCACTCGCGCCGCCTACGGGCGCGACCCACCACGGGCGGGCGCGTAGATGACTTCCGGATCGCTCCATGAGAACTCCGACTAGCAGTTGTGCGGCCAAGGCCGCCCGCGGCGGGCGGCCGGCGGATAGGACGCCGCTCGGCACTTGGTCCCGGCCAGCGGCGCGCCGGCCGCCGCAGGCCCACGGAGACCCGCACAGAAAGCAAACGCGGCTCCGGAGATGCGCGCCCCCCACAGGGATAGCCCGAGGGCCGGCCCGCGAGCCCAGCTCCCCGCCGCGGCGAGGTGCGCATGCGAGTCCGAGCGCCAGCGGACACCCTCCCCTACCCCTTGCCGGCCAGCCGGCGGGGGTGACTTCCGTGGTCTCGCCAGGGCCACAGCTTCCGGGCACCGCGCACCGCGATAGCGGCTGCGCCGAATCGGGCGCCTGGGCCCACGGTCTCTGGCGGGGCCGACCAATCGTCCCAACGACACTCCGAGCCATCCACTGGAGCAAACATGGCGACGGCGACGGCGTCGACCCACGCAGGGCGCGCCGCGCCGCGGCCCCGCGATCTGGGCCGCGTCGGCGCCAACACCGGCACGGCGGTACGCCCGCCCGGACGCTGGTCGCCGGGTCGGCGCGGATGCCCGCGTTACCCTCGCCCCGAGCTGAGTGTGCTTCGCGCGGGGTTCGCGGGGCAGACAGCGGGGCAGGCCCGACCGGGCGGCCGCGGGGGCGCCCTGCTTGTGCCCCACTGCGTGGCCCCCCAGAGGCGAGCTGGATCAGGCGCAGATGGGCCGGGGCGGCGTGGTGGCGTGAGTGGCCCGTGAAATCATTACCAAGGGCCGGGGGCGCGGTGCCCTTCCCCTCCGCGGGTTCGCCGAGAGCGAGGGGCAGAGGCCGGGGGTGACGCGCGCCTCCCGACTGGGGGCCGCATTCGTCGGCGCCCTCCGGGCAGCTCACCCCAGGGTGAGGCCCGCAAGGCGAGTGCTAACGCGGGCGGGCCGACGTTCGGCGCGGCGGGCGTGGGCCCACCGGGCGGTGCACAACAGGCGCGGTGCCGAGCGGGCGGCGGACGCGCCGGGTGCAGTGTTCGTCGCGCTCAGGCGCGCGAAGCGCAGGAACGCGCCTGCCGCGACTGATGCCGCGGCCGAGCNGTTAGCAGGGGCGGGTCGGCGCACGGCTCCGGGGGTGCCCTCTTGCGGCCGGGGTGAAGTCGCCGTGGGAGGGACCCCGGGCGTGCGGGCTCACCGGTGCTCGGCGACCCGGGGGCCCTTCAGGTGATGCGGGGGGGGCCCGGCCGCGGTCCCTTGTATCACCTTGCAGGCTAGGCGCATGCGGGGCGGCGCAGCGTGTGCCGCGGCAGGAGGATTGCGGCGGCCCGGCGCCAAAACCGGACGGGGGGCTCGTTGCTGTGTGGCACCGCGGCGCCACCGCGGGCAGGACCGGGCTCGGGGAATGGGTGCGGGGGCGGGTATGTCGGGGCGGTCGCCGCAAGCGGTCGGACCGGGCAACGGTCGGGGGGCGCTGACGCTTCGCGCGGGCGTCGGCGGTCGGACCCGGGCCGTCGCCGAGCCACGTACCGGACCTGGCGGGCTACTCGCGCGCCCCGCACGTGGGGCCTCCGAGTCCGGCCCCGGGGCGCCGGTCGGGATCAAGGTCACTACCCGGAGATCGGCCGGTGCCGGATGCGGCGCGGCCGGTAGTCGGGGTTGCCCTGGGGCGGGGGAGGGCGCCCGCGTGCCTCCTTGCCCCGCCGGCTGCGACTGAGGACCCCCCCACGGCGCAGCGCCTCTCCCGGATGTGCCGACCGAGCCGCCTACTCCCCCCCCCCACGGGGCGGCCACGCCGCCCCGGGGCGCCTGGGCCCCACGGGCTAGAAGG"/>
                        <sequence id="seq_Ng13-32" taxon="Ng13-32" totalcount="4" value="GGGGCCGGGGGTGCCCGCGCCGTGCGCCCCCGGACACCATGGCCCTCTGTCCGTGTAGGGGGGGGCACGGGGCGCGGGGGGGTGGGGAGGGGGGGGGAGTGCCGAGCCCGCCCGGGGGGAGCGGCCCTGGACCGCGCGCGCCCCGGTCCTGCGCTGCTGTCCCGCCCCCCCCCACGAGGCGGGCACCGCGCCTGGGAGGGCGAAACCCCGCAGCCGAGACGTCGCCGCCACCTAGTGCAACGCCTACCCTGGGGCCGCTCGACGACGGCGCCAGAGCGTTGGCGCCATAGCAGCGTACGGGGGCGGATGCGGGAGGGCCGCACTCGCGCCGCCTACGGGCGCGACCCACCACGGGCGGGTGCGTGGATGACTTCCGGATCGCTCCATGAGAACTCCGACTAGCAGTTGTGCGGCCAAGGCCGCCCGCGGCGGGCGGCCGGCGGATAGGACGCCGCTCGGCACTTGGTCCCGGCCAGCGGCGCGCCGGCCGCCGCAGGCCCACGGAGACCCGCCCAGAAAGCAAACGCGGCTCCGGAGATGCGCGCCCCCCACAGGGATAGCCCGAGGGCCGGCCCGCGAGCCCAGCTCCCCGCCGCGGCGAGGTGCGCATGCGAGTCCGAGCGCCAGCGGACACCCTCCCCTACCCCTTGCCGGCCAGCCGGCGGGGGTGACTTCCGTGGTCTCGCCAGGGCCACAGCTTCCGGGCACCGCGCACCGCGATAGCGGCTGCGCGGAATCGGGCGCCTGGGCCCACGGTCCCGGGCGGGGCCGACCAATCGTCCCAACGACACTCCGAGCCATCCACTGGAGCAAACATGGCGACGGCGACGGCGTCGACCCACGCAGGGCGCGCCGCGCCGCGGCCCCGCGATCTGGGCCGCGTCGGCGCCAACACCGGCACGGCGGTACGCCCGCCCGGACGCTGGTCGCCGGGTCGGCGCGGATGCCCGCGTTACCCTCGCCCCGAGCTGAGTGTGCTTCGCGCGGGGTTCGCGGGGCAGACAGCGGGGCAGGCCCGACCGGGCGGCCGCGGGGGCGCCCCGCTTGTGCCCCACTGCGTGGCCCCCCAGAGGCGAGCTGGATCAGGCGCAGATGGGCCGGGGCGGCGTGGTGGCGTGAGTGGCCCGTGAAATCATTACCAAGGGCCGGGGGCGCGGTGCCCTTCCCCTCCGCGGGTTCGCCGAGAGCGAGGGGCAGAGGCCGGGGGTGACGCGCGCCTCCCGACTGGGGGCCGCATTCGTCGGCGCCCTCCGGGCAGCTCACCCCAGGGTGAGGCCCGCAAGGCGAGTGCTAACGCGGGCGGGCCGACGGTCGGCGCGGCGGGCGTGGGCCCACCGGGCGGTGCACAACAGGCGCGGTGCCGAGCGGGCGGCGGACGCGCCGGGTGCGGTGTTCGTCGCGCTCAGGCGCGCGAAGCGCAGGAACGCGCCTGCCGCGACTGATGCCGCGGCCGAGCGGTTAGCAGGGGCGGGTCGGCGCACGGCTCCGGGGGTGCCCTCTTGCGGCCGGGGTGAAGTCGCCGTGGGAGGGACCCCGGGCGTGCGGGCTCACCGGTGCCCGGCGACCCGGGGGCCCTTCAGGTGATGCGGGGGGGGCCCGGCCGCGGTCCCTTGTATCACCTTGCAGGCTAGGCGCATGCGGGGCGGCGCAGCGTGTGCCGCGGCAGGAGGATTGCGGCGGCCCGGCGCCAAGACCGGACGGGGGGCTCGTTGCTGTGTGGCACCGCGGCGCCACCGCGGGCAGGACCGGGCTCGGGGAATGGGTGCGGGGGCGGGTATGTCGGGGCGGTCGCCGCAAGCGGTCGGACCGGGCAACGGTCGGGGGGCGCTGACGCTTCGCGCGGGCGTCGGCGGTCGGACCCGGGCCGTCGCCGAGCCACGTACCGGACCTGGCGGGCTACTCGCGCGCCCCGCACGTGGGGCCTCCGAGTCCCGCCCCGGGGCGCCGGTCGGGATCAAGGTCACTACCCGGAGATCGGCCGGTGCCGGATGCGGCGCGGCCGGTAGTCGGGGTTGCCCTGGGGCGGGGGAGGGCGCCCGCGTGCCTCCTTGCCCCGCCGGCTGCGACTGAGGACCCCCCCACGGCGCAGCGCCTCTCCCGGATGTGCCGACCGAGCCGCCTACTCCCCCCCTCCACGGGGCGGCCACGCCGCCCCGGGGCGCCTGGGCCTCGCGGGCTAGAAGG"/>
                        <sequence id="seq_Ng13-33" taxon="Ng13-33" totalcount="4" value="GGGGCCGGGGGTGCCCGCGCCGTGCGCCCCCGGACACCATGGCCCCCTGTCCGTGTAGGGGGGGGCACGGGACGCGGGGGGGTGGGGAGGGGGGGGGAGTGCCGAGCCCGCCCGGGGGGAGCGGCCCTGGACCGCGCGCGCCCCGGTCCTGCGCTGCTGTCCCGCCCCCCCCCACGAGGCGGGCACCGCGCCTGGGAGGGCGAAACCCCGCAGCCGAGACGTCGCCGCCACCTAGTGCAACGCCTACCCTGGGGCCGCTCGACGACGGCGCCGGAGCGTTGGCGCCATAGCAGCGTACGGGGGCGGATGCGGGAGGGCCGCACCCGCGCCGCCTACGGGCGCCACCCACCACGGGCGGGTGCGTGGATGACTTCCGGATCGCTCCATGAGAACTCCGACTAGCAGTTGTGCGGCCAAGGCCGCCCGCGGCGGGCGGCCGACGGATGGGACGGTGCTCGGCACTTGGTCCAGGCCAGCGGCGCGCCGGCCGCCTCAGGCCCACGGAGACCCGCCCAGAAAGCAAACGCGGCCCCGGAGATGCGCGCCCCCTACAGGGATAGCCCGAGGGCCGGCCCGCGAGCCCAGCTCCCCGCCGCCGCGAGGTGCGCATGCGAGTCCGAGCGCCAGCGGACACCCTCCCCTACCCCTTGCCGGCCAGCCGGCGGGGGTGACTTCCGTGGTCTCGCCAGGGCCACAGCTTCCGGGCACCGCGCACCGCGATAGCGGCTGCGCCGAATCGGGCGCCTGGGTCCACGGTCCCGGGCGGGGCCGACCAACCGTCCCAACGACACTCCGAGCCATCCACTGGAGCAAACATGGCGACGGCGACGGCGTCGACCCACGCAGGGCGCGCCGCGCCGCGGCCCCGCGATCTGGGCCGCGTCGGCGCCAACACCGGCACGGCGGCACGCCCGCCCGGACGCTGGTCGCCGGGTCGGCGCGGATGCCCGCGTTACCCTCGCCCCGAGCTGAGTGTGCTTCGCGCGGGGTTCGCGGGGCAGACAGCGGGGCAGGCCCGAACGGGCGGCTGCGGGGGCGCCCCGCTTGTGCCCCACTGCGTGGCCCCCCAGAGGCGAGCTGGATCAGGCGCAGATGGGCCGGGGCGGCGTGGTGGCGTGAGTGGCCCGTGAAATCATTACCAAGGGCCGGGGGCGCGGTGCCCTTCCCCTCCGCGGGTTCGCCGAGAGCGAGGGGCAGAGGCCGGGGGTGACGCGCGCCCCCCGACTGGGGGCCGCATTCGTCGGCGCCCTCCGGGCAGCTCACCCCAGGGTGAGGCCCGCAAGGCGAGTGCTAACGCGGGCGGGCCGACGTTCGGCGCGGCGGACGTGGGCCCACCGGGCGGTGCCCAACAGGCGCGGTGCCGAGCGGGCGGCGGACGCGCCGGGTGCGGTGTTCGTCGCGCTCAGGCGCGCGAAGCGCCGGAACGCGCCTGCCGCGACTGATGCCCCGGCCGAGCGGTTAGCAGGGGCGGGTCGGCGCACGGCTCCGGGGGTGCCCTCTTGCGGCCGGGGTGAAGTCGCCGTGGGAGGGACCCCGGGCGTGCGGGCTCACCGGTGCTCGGCGACCCGGAGGCCCTTCAGGTGATGCGGGGGGGGCCCGGCCGCGGTCCCTTGTATCACCTTGCAGGCTAGGCGCATGCGGGGCGGCGCAGCGTGTGCCGCGGCAGGAGGATTGCGGCGGCCCGGCGCCACGACCGGACGGGGGGCTCGTTGCTGTGTGGCACCGCGGCGCCACCGCGGGCGGGACCGGGCTCGGGGAATGGGTGCGGGGGCGGGTATGTCGGGGCGGTCGCCGCAAGCGGTCGGACCGGGCAACGGTCGGGGGGCGCTGACGCTTCGCGCGGGCGTCGGCGGTCGGGCCCGGGCCGTCGCCGAGCCACGTACCGGACCTGGCGGGCTACTCGCGCGCCCCGCACGTGGGGCCTCCGAGTCCCGCCCCGGGGCGCCGGTCGGGATCAAGGTCACTACCCGGAGATCGGCCGGTGCCGGATGTGGCGCGGCCGGTAGTCGGGGTTGCCCTGGGGCGGGGGAGGGCGCCCGCGTGCCTCCTTGCCCCGCCGGCTGCGACTGAGGACCCCCCCACGGCGCAGCGCCTCTCCCGGATGTGCCGACCGAGCCGCCTACTCCCCCCCCCCACGGGGCGGCCACGCCGCCCCGGGGCGCCTGGGCCCCGCGGGCTAGAAGG"/>
                        <sequence id="seq_Ng14-35" taxon="Ng14-35" totalcount="4" value="AGGGCCGGGGGTGCCCGTGCCGTACGCCCCCGGACACGATGGCCCTCTGTCCGNGTAGGGGGGGGCACGGGGCGCNGGGGGATGGGGGGGGGGGGGGAGTGCCGAGCCCGCCCGGGGGGAGCGGCCCTGGACCGCGCGCGCCCCGGTCCTGCGCTGCTGTCCCGCCCCCCCCCACGAGACGGGCACCGCGCCTGGGAGGGCGAAACCCCGCAGCTGAGACGTCGCCGCCACCTAGTGCAACGCCTACCCTGGGGTCGCTCGACGACGGCGCCNGAGCGTTGGCGCGATAGCAGCGTACGGNGGCGGATGCGGGNGGACCGCACTCGCGCCGCCTACGGGCGCGATCCACCACGGGCGGGTGCGTGGATGGCTTCCGGGTCGCTCCATGAGAACTCCGACTAGCAGTTGCGCGGCCAAGGCCGCCCGCGGCGGGCGGCCGACGGATGGGACGCCGCTCGGCACTTGGTCCAGGCCAGCGGCACGCCGGCCGCCGCGGGCCCACGGAGACCCNCCCANAAAGTAAACGCCNCCCCGGAGATGCGCGCCCCCCACAGGGGTAGCCCGAGGGCCGGCCCGCGAGCCCAGCTCCCCGCCGCCGCGNGGTGCGCATGCGAGTCCGAGCGCCAGCGGACACCCTCCCCTACCCCCTGCCGGCCAGCCGGTGGGGGTGACTNCCGTGGTCTCGCCAGGGCCACAGCTTACGGGCACCGCGCGCCGCGATAGCGGCTGCGCCGAATCGAGCTCCTGGGCCCACGGTCCCGGGCGGGGCCGACCAACCGTCCCAACGACACTCCAAGCCATCCACTCGAGCAAACATGGCTACGGCGACGGCGTCGACCCACGCAGGGCGCGCCGCGCCGCGGCCCCGCGATCTGGGCCGCGCCGGCGCCAACACCGGCACGGCGACANGCCCGCCCGGACGCTGGTCGTCGGGTNGGCGCGGATGCCCGCGCTACCCCCGCCTCGAGCTGAGTGTGCTTCGCGCGGGGTTCGCGGGGCAGACAGCAGNGCAGGCCCGAACGGGCGGCCGCGGGGGCGCCCCGCTTGTGCCCCACTGCGTGGCCCCCCAGAGGCGAGCTGGATCAGGCGCAGATGGGCCGGGGCGGCGCGGTGGCGTGAGTGGCCCGTGAAATCATTACCAGGGGCCGGGGGCGCGGTGCCCTTCCCCGCCGCGGGTTCGCTGAGAGCGAGGGGCAGAGGCCGGGGGTGACGCGCNCCCCCCGACTGGGGGCCGCATTCGTCGGCGCCCTCCGNGCAGCTCACCCCAGGGTGAGNCCCGCAAGGCGAGTGCTAACGCGGGCGGGCCGACGTTCGGCGCGGCGGGCGTGGGNCCACCGGGTGGTGCACAGCAGGCGCGGTGCCGAGCGGGCGGCGGAGGCACCGGGTGCGGTGTTCGTCGCGCTCANGCGCGCGNAGCGCNGGAACGCGCCTGCCGCGACTGATGCCGCGGCCGAGCGGTTAGCNGGGGCGGGTCGGCGCGCGGCTCCGGGGGTGCCCTCTTGCGGCCGGGGTGAAGCCGCCGTNGGAGGGACCCCGGGCGTGCGGGCTCACCCGTGCTCGACGACCCGGGGGCCCTTGAGGTGATGCGGGGGGGGCCCGGACGCGGTCCCTCGTATTGCCTTGCAGGCTAGGCGCATGCGAGGCGGCGCAGCGTGTGCCGCGGCAGGAGGATTGCGGCGGCCCNGCGCCAAGACCGGACGGGGGGCTCGTTGCTGTGTGGCACCGCGGCGCCACCGCGGGCAGGACCGAGCTCGGGGAATGGGNNCGGGGGCGGGTATGTCGGGGCGGTCGCCGNAAGCGGCCGGACCGGGCAACAGTCGGCGGACGCTGACGCTTCGCGCGGGCGTCGGCGGTCGGACCCGGGCCTTCGCCGAGCNACGTACCGGACCTGGAGGGCTACTCGCGCGCCCCGCACGTGGGGCCTCCGAGTCNCGCCCCGGGGCGCCGGTCGGGATCAAGGTCACTACACAGAGATCGGACGGTGCCAAATGCGGCGCGGACGGTNGTCGGGGTTACCCTGGAGCGGGGGAGGGCGNCCGCGTGCCTCCTTGCCCCGCCGGCTGCGACTGAGGACCCCCCCACGGCGCGGCGCCTCTCCCGGATGTGCCGATCAGGCCGCCTACTCCCCNCCCCCACGGGGCGGCCACGCCGCCCCGGGGCGCTTGGGCCCCGCGGGCTAGNAGG"/>
                        <sequence id="seq_Ng15-36" taxon="Ng15-36" totalcount="4" value="GGGGCCGGGGGTGCCCGCGCCGTGCGCCCCCGGACACCATGGCCCTCTGTCCGTGTAGGGGGGGGCACGGGGCGCGGGGGGGTGGGGAGGGGGGGGGAGTGCCGAGCCCGCCCGGGGGGAGCGGCCCTGGACCGCGCGCGCCCCGGTCCTGCGCTGCTGTCCCGCCCCCCCCCACGAGGCGGGCACCGCGCCTGGGAGGGCGAAACCCCGCAGCCGAGACGTCGGCGCCACCTAGTGCAACGCCTACCCTGGGGCCGCTTGACGACGGCGCCAGAGCGTTGGCGCCATAGCAGCGTACGGGGGCGGATGCGGGAGGGCCGCACTCGCGCCGCCTACGGGCGCGACCCACCACGGGCGGGTGCGTGGGTGACTTCCGGATCGCTCCATGAGAACTCCGACTAGCAGTTGTGCGGCCAAGGCCGCCCGCGGCGGGCGGCCGGCGGATAGGACGCCGCTCGGCACTTGGTCCCGGCCAGCGGCGCGCCGGCCGCCGCAGGCCCACGGAGACCCGCCCAGAAAGCAAACGCGGCTCCGGAGATGCGCGCCCCCCACAGGGATAGCCCGAGGGCCGGCCCGCGAGCCCAGCTCCCCGCCGCGGCGAGGTGCGCATGCGAGTCCGAGCGCCAGCGGACACCCTCCCCTACCCCTTGCCGGCTAGCCGGCGGGGGTGACTTCCGTGGTCTCGCCAGGGCCACAGCTTCCGGGCACCGCGCACCGCGATAGCGGCTACGCCGAATCGGGCGCCTGGGCCCACGGTCCCGGGCGGGGCCGACCAATCGTCCCAACGACACTCCGAGCCATCCACTGGAGCAAACATGGCGACGGCGACGGCGTCGACCCACGCAGGGCGCGCCGCGCCGCGGCCCCGCGATCTGGGCCGCGTCGGCGCCAACACCGGCACGGCGGTACGCCCGCCCGGACGCTGGTCGCCGGGTCGGCGCGGATGCCCGCGTTACCCTCGCCCCGAGCTGAGTGTGCTTCGCGCGGGGTTCGCGGGGCAGACAGCGGGGCAGGCCCGACCGGGCGGCCGCGGGGGCGCCCCGCTTGTGCCCCACTGCGTGGCCCCCCAGAGGCGAGCTGGATCAGGCGCAGATGGGCCGGGGCGGCGTGGTGGCGTGAGTGGCCCGTGAAATCATTACCAAGGGCCGGGGGCGCGGTGCCCTTCCCCTCCGCGGGTTCGCCGCGAGCGAGGGGCAGAGGCCGGGGGTGACGCGCGCCTCCCGACTGGGGGCCGCATTCGTCGGCGCCCTCCGGGCAGCTCACCCCAGGGTGAGGCCCGCAAGGCGAGTGCTAACGCGGGCGGGCCGACGTTCGGCGCGGCGGGCGTGGGCCCACCGGGCGGTGCACAACAGGCGCGGTGCCGAGCGGGCGGCGGACGCGCCGGGTGCGGTGTTCGTCGCGCTCAGGCGCGCGAAGCGCAGGAACGCGCCTGCCGCGACTGATGCCGCGGCCGAGCGGTTAGCAGGGGCGGGTCGGCGCACGGCTCCGGGGATGCCCTCTTGCGGCCGGGGTGAAGTCGCCGTGGGAGGGACCCCGGGCGTGCGGGCTCACCGGTGCCCGGCGACCCGGGGGCCCTTCAGGTGATGCGGGGGGGGCCCGGCCGCGGTCCCTTGTATCACCTTGCAGGCTAGGCGCATGCGGGGCGGCGCAGCGTGTGCCGCGGCAGGAGGATTGCGGCGGCCCGGCGCCAAGACCGGACGGGGGGCTCGTTGCTGTGTGGCACAGCGGCGCCACCGCGGGCAGGACCGGGCTCGGGGAATGGGTGCGGGGGCGGGTATGTCGGGGCGGTCGCCGCAAGCGGTCGGACCGGGCAACGGTCGGGGGGCGCTGACGCTTCGCGCGGGCGTCGGCGGTCGGACCCGGGCCGTCGCCGAGCCACGTACCGGACCTGGCGGGCTACTCGCGCGCCCCGCACGTGGGGCCTCCGAGTCCCGCCCCGGGGCGCCGGTCGGGATCAAGGTCGCTACCCGGAGATCGGCCGGTGCCGGATGCGGCGCGGCCGGTAGTCGGGGTTGCCCTGGGGCGGGGGAGGGCGCCCGCGTGCCTCCTTGCCCCGCCGGCTGCGACTGAGGACCCCCCCACGGCGCAGCGCCTCTCCCGGATGTGCCGACCGAGCCGCCTACTCCCCCCCTCCACGGGGCGGCCACGCCGCCCCGGGGCGCCTGGGCCTCGCGGGCTGGAAGG"/>
                        <sequence id="seq_Ng15-37" taxon="Ng15-37" totalcount="4" value="GGGGCCGGGGGTGCCCGCGCCGTGCGCCCCCGGACACCATGGCCCTCTGTCCGTGTAGGGGGGGGCACGGGGCGCGGGGGGGTGGGGAGGGGGGGGGAGTGCCGAGCCCGCCCGGGGGGAGCGGCCCTGGACCGCGCGCGCCCCGGTCCTGCGCTGCTGTCCCGCCCCCCCCCACGAGGCGGGCACCGCGCCTGGGAGGGCGAAACCCCGCAGCCGAGACGTCGCCGCCACCTAGTGCAACGCCTACCCTGGGGCCGCTCGACGACGGCGCCAGAGCGTTGGCGCCATAGCAGCGTACGGGGGCGGATGCGGGAGGGCCGCACTCGCGCCGCCTACGGGCGCGACCCACCACGGGCGGGTGCGTGGATGACTTCCGGATAGCTCCATGAGAACTCCGACTAGCAGTTGTGCGGCCAAGGCCGCCCGCGGCGGGCGGCCGGCGGATAGGACGCCGCTCGGCACTTGGTCCCGGCCAGCGGCGCGCCGGCCGCCGCAGGCCCACGGAGACCCGCACAGAAAGCAAACGCGGCTCCGGAGATGCGCGCCCCCCACAGGGATAGCCCGAGGGCCGGCCCGCGAGCCCAGCTCCCCGCCGCGGCGAGGTGCGCATGCGAGTCCGAGCGCCAGCGGACACCCTCCCCTACCCCTTGCCGGCCAGCCGGCGGGGGTGACTTCCGTGGTCTCGCCAGGGCCACAGCTTCCGGGCACCGCGCACCGCGATAGCGGCTGCGCCGAATCGGGCGCCTGGGCCCACGGTCCCTGGCGGGGCCGACCAATCGTCCCAACGACACTCCGAGCCATCCACTGGAGCAAACATGGCGACGGCTACGGCGTCGACCCACGCAGGGCGCGCCGCGCCGCGGCCCCGCGATCTGGGCCGCGTCGGCGCCAACACCGGCACGGCGGTACGCCCGCCCGGACGCTGGTCGCCGGGTCGGCGCGGATGCCCGCGTTACCCTCGCCCCGAGCTGAGTGTGCTTCGCGCGGGGTTCGCGGGGCAGACAGCGGGGCAGGCCCGACCGGGCGGCCGCGGGGGCGCCCCGCTTGTGCCCCACTGCGTGGCCCCCCAGAGGCGAGCTGGATCAGGCGCAGATGGGCCGGGGCGGCGTGGTGGCGTGAGTGGCCCGTGAAATCATTACCAAGGGCCGGGGGCGCGGTGCCCTTCCCCTCCGCGGGTTCGCCGAGAGCGAGGGGCAGAGGCCGGGGGTGACGCGCGCCTCCCGACTGGGGGCCGCATTCGTCGGCGCCCTCCGGGCAGCTCACCCCAGGGTGAGGCCCGCAAGGCGAGTGCTAACGCGGGCGGGCCGACGTTCGGCGCGGCGGGCGTGGGCCCACCGGGCGGTGCACAACAGGCGCGGTGCCGAGCGGGCGGCGGACGCGCCGGGTGCGGTGTTCGTCGCGCTCAGGCGCGCGAAGCGCAGGAACGCGCCTGCCGCGACTGATGCCGCGGCCGAGCGGTTAGCAGGGGCGGGTCGGCGCACGGCTCCGGGGGTGCCCTCTTGCGGCCGGGGTGAAGTCGCCGTGGGAGGGACCCCGGGCGTGCGGGCTCACCGGTGCTCGGCGACCCGGGGGCCCTTCAGGTGATGCGGGGGGGGCCCGGCCGCGGTCCCTTGTATCACCTTGCAGGCTAGGCGCATGCGGGGCGGCGCAGCGTGTGCCGCGGCAGGAGGATTGCGGCGGCCCGGCGCCAAGACCGGACGGGGGGCTCGTTGCTGTGTGGCACCGCGGCGCCACCGCGGGCAGGACCGGGCTCGGGGAATGGGTGCGGGGGCGGGTATGTCGGGGCGGTCGCCGCAAGCGGTCGGACCGGGCAACGGTCGGGGGGCGCTGACGCTTCGCGCGGGCGTCGGCGGTCGGACCCGGGCCGTCGCCGAGCCACGTACCGGACCTGGCGGGCTACTCGCGCGCCCCGCACGTGGGGCCTCCGAGTCCCGCCCCGGGGCGCCGGTCGAGATCAAGGTCACTACCCGGAGATCGGCCGGTGCCGGATGCGGCGCGGCCGGTAGTCGGGGTTGCCCTGGGGCGGGGGAGGGCGCCCGCGTGCCTCCTTGCCCCGCCGGCTGCGACTGAGGACTCCCCCACGGCGCAGCGCCTCTCCCGGATGTGCCGACCGAGCCGCCTACTCCCCCCCCCCACGGGGCGGCCACGCCGCCCCGGGGCGCCTGGGCCCCGCGGGCTAGAAGG"/>
                        <sequence id="seq_Ng16-38" taxon="Ng16-38" totalcount="4" value="GGGGCCGGGGGTGCCCGCGCCGTGCGCCCCCGGACACCATGGCCCTCTGTCCGTGTAGGGGGGGGCACGGGGCGTGGGGGGGTGGGGAGGGGGGGGGAGTGCCGAGCCCGCCCGGGGGGAGCGGCCCTGGACCGCGCGCGCCCCGGTCCTGCGCTGCTGTCCCGCCCCCCCCCACGAGGCGGGCACCGCGCCTGGGAGGGCGAAACCCCGCAGCCGAGACGTCGCCGCCACCTAGTGCAACGCCTACCCTGGGGCCGCTTGACGACGGCGCCAGAGCGTTGGCGCCATAGCAGCGTACGGGGGCGGATGCGGGAGGGCCGCACTCGCGCCGCCTACGGGCGCGACCCACCACGGGCGGGTACGTGGATGACTTCCGGATCGCTCCATGAGAACTCCGACTAGCAGTTGTGCGGCCAAGGCCGCCCGCGGCGGGCGGCCGGCGGATAGGACGCCGCTCGGCACTTGGTCCCGGCCAGCGGCGCGCCGGCCGCCGCAGGCCCACGGAGACCCGCCCAGAAAGCAAACGCGGCTCCGGAGATGCGCGCCCCCCACAGGGATAGCCCGAGGGCCGGCCCGCGAGCCCAGCTCCCCGCCGCGGCGAGGTGCGCATGCGAGTCCGAGCGCCAGCGGACACCCTCCCCTACCCCTTGCCGGCTAGCCGGCGGGGGTGACTTCCGTGGTCTCGCCAGGGCCACAGCTTCCGGGCACCGCGCACCGCGATAGCGGCTGCGCCGAATCGGGCGCCTGGGCCCACGGTCCCGGGCGGGGCCGACCAATCGTCCCAACGACACTCCGAGCCATCCACTGGAGCAAACATGGCGACGGCGACGGCGTCGACCCACGCAGGGCGCGCCGCGCCGCGGCCCCGCGATCTGGGCCGCGTCGGCGCCAACACCGGCACGGCGGTACGCCCGCCCGGACGCTGGTCGCCGGGTCGGCGCGGATGCCCGCGTTACCCTCGCCCCGAGCTGAGTGTGCTTCGCGCGGGGTTCGCGGGGCAGACAGCGGGGCAGGCCCGACCGGGCGGCCGCGGGGGCGCCCCGCTTGTGCCCCACTGCGTGGCCCCCCAGAGGCGAGCTGGATCAGGCGCAGATGGGCCGGGGCGGCGTGGTGGCGTGAGTGGCCCGTGAAATCATTACCAAGGGCCGGGGGCGCGGTGCCCTTCCCCTCCGCGGGTTCGCCGAGAGCGAGGGGCAGAGGCCGGGGGTGACGCGCGCCTCCCGACTGGGGGCCGCATTCGTCGGCGCCTTCCGGGCAGCTCACCCCAGGGTGAGGCCCGCAAGGCGAGTGCTAACGCGGGCGGGCCGACGTTCGGCGCGGCGGGCGTGGGCCCACCGGGCGGTGCACAACAGGCGCGGTGCCGAGCGGGCGGCGGACGCGCCGGGTGCGGTGTTCGTCGCGCTCAGGCGCGCGAAGCGCAAGAACGCGCCTGCCGCGACTGATGCCGCGGCCGAGCGGTTAGCAGGGGCGGGTCGGCGCACGGCTCCGGGGGTGCCCTCTTGCGGCCGGGGTGAAGTCGCCGTGGGAGGGACCCCGGGCGTGCGGGCTCACCGGTGCCCGGCGACCCGGGGGCCCTTCAGGTGATGCGGGGGGGGCCCGGCCGCGGTCCCTTGTATCACCTTGCAGGCTAGGCGCATGCGGGGCGGCGCAGCGTGTGCCGCGGCAGGAGGATTGCGGCGGCCCGGCGCCAAGACCGGACGGGGGGCTCGTTGCTGTGGGGCACCGCGGCGCCACCGCGGGCAGGACCGGGCTCGGGGAATGGGTGCGGGGGCGGGTATGTCGGGGCGGTCGCCGCAAGCGGTCGGACCGGGCAACGGTCGGGGGGCGCTGACGCTTCGCGCGGGCGTCGGCGGTCGGACCCGGGCCGTCGCCGAGCCACGTACCGGACCTGGCGGGCTACTCGCGCGCCCCGCACGTGGGGCCTCCGAGTCCCGCCCCGGGGCGCCGGTCGGGATCAAGGTCACTACCCGGAGATCGGCCGGTGCCGGATGCGGCGCGGCCGGTAGTCGGGGTTGCCCTGGGGCGGGGGAGGGCGCCCGCGTGCCTCCTTGCCCCGCCGGCTGCGACTGAGGACCCCCCCACGGCGCAGCGCCTCTCCCGGATGTGCCGACCGAGCCGCCTACTCCCCCCCTCCACGGGGCGGCCACGCCGCCCCGGGGCGCCTGGGCCTCGCGGGCTAGAAGG"/>
                        <sequence id="seq_Ng17-39" taxon="Ng17-39" totalcount="4" value="GGGGCCGGGGGTGCCCGCGCCGTGCGCCCCTGGACACCATGGCCCTCTGTCCGTGTAGGGGGGGGCACGGGGCGCGGGGGAGTGGGGAGGGGGGGGGAGTGCCGAGCCCGCCCGGGGGGAGCGGCCCTGGACCGCGCGCGCCCCGGTCCTGCGCTGCTGTCCCGCCCCCCCCCACGAGGCGGGCACCGCGCCTGGGAGGGCGAAACCCCGCAGCCGAGACGTCGCCGCCACCTAGTGCAACGCCTACCCTGGGGCCGCTCGACGACGGCGCCAGAGCGTTGGCGCCATAGCAGCGTACGGGGGCGGATGCGGGAGGGCCGCACTCGCGCCGCCTACGGGCGCGACCCACCACGGGCGGGTGCGTGGATGACTTCCGGATCGCTCCATGAGAACTCCGACTAGCAGTTGTGCCGCCAAGGCCGCCCGCGGCGGGCGGCCGGCGGATAGGACGCCGCTCGGCACTTGGTCCCGGCCAGCGGCGCGCCGGCCGCCGCAGGCCCACGGAGACCCGCACAGAAAGCAAACGCGGCTCCGGAGATGCGCGCCCCCCACAGGGATAGCCCGAGGGCCGGCCCGCGAGCCCAGCTCCCCGCCGCGGCGAGGTGCGCATGCGAGTCCGAGCGCCAGCGGACACCCTCCCCTACCCCTTGCCGGCCAGCCGGCGGGGGTGACTTCCGTGGTCTCGCCAGGGCCACAGCTTCCGGGCACCGCGCACCGCGATAGCGGCTGCGCCGAATCGGGCGCCTGGGCCCACGGTCCCTGGCGGGGCCGACCAATCGTCCCAACGACACTCCGAGCCATCCACTGGAGCAAACATGGCGACGGCGACGGCGTCGACCCACGCAGGGCGCGCCGCGCCGCGGCCCCGCGATCTGGGCCGCGTCGGCGCCAACACCGGCACGGCGGTACGCCCGCCCGGACGCTGGTCGCCGGGTCGGCGCGGATGCCCGCGTTACCCTCGCCCCGAGCTGAGTGTGCTTCGCGCGGGGTTCGCGGGGCAGACAGCGGGGCAGGCCCGACCGGGCGGCCGCGGGGGCGCCCCGCTTGTGCCCCACTGCGTGGCCCCCCAGAGGCGAGCTGGATCAGGCGCAGATGGGCCGGGGCGGCGTGGTGGCGTGAGTGGCCCGTGAAATCATTACCAAGGGCCGGGGGCGCGGTGCCCTTCCCCTCCGCGGGTTCGCCGAGAGCGAGGGGCAGAGGCCGGGGGTGACGCGCGCCTCCCGACTGGGGGCCGCATTCGTCGGCGCCCTCCGGGCAGCTCACCCCAGGGTGAGGCCCGCAAGGCGAGTGCTAACGCGGGCGGGCCGACGTTCGGCGCGGCGGGCGTGGGCCCACCGGGCGGTGCACAACAGGCGCGGTGCCGAGCGGGCGGCGGACGCGCCGGGTGCGGTGTTCGTCGCGCTCAGGCGCGCGAAGCGCAGGAACGCGCCTGCCGCGACTGATGCCGCGGCCGAGCGGTTAGCAGGGGCGGGTCGGCGCACGGCTCCGGGGGTGCCCTGTTGCGGCCGGGGTGAAGTCGCCGTGGGAGGGACCCCGGGCGTGCGGGCTCACCGGTGCTCGGCGACCCGGGGGCCCTTCAGGTGATGCGGGGGGGGCCCGGCCGCGGTCCCTTGTATCACCTTGCAGGCTAGGCGCATGCGGGGCGGCGCAGCGTGTGCCGCGGCAGGAGGATTGCGGCGGCCCGGCGCCAAGACCGGACGGGGGGCTCGTTGCTGTGTGGCACCGCGGCGCCACCGCGGGCAGGACCGGGCTCGGGGAATGGGTGCGGGGGCGGGTATGTCGGGGCGGTCGCCGCAAGCGGTCGGACCGGGCAACGGTCGGGGGGCGCTGACGCTTCGCGCGGGCGTCGGCGGTCGGACCCGGGCCGTCGCCGAGCCACGTACCGGACCTGGCGGGCTACTCGCGCGCCCCGCACGTGGGGCCTCCGAGTCCGGCCCCGGGGCGCCGGTCGGGATCAGGGTCACTACCCGGAGATCGGCCGGTGCCGGATGCGGCGCGGCCGGTAGTCGGGGTTGCCCTGGGGCGGGGGAGGGCGCCCGCGTGCCTCCTTGCCCCGCCGGCTGCGACTGAGGACCCCCCCACGGCGCAGCGCCTCTCCCGGATGTGCCGACCGAGCCGCCTACTCCCCCCCCCCACGGGGCGGCCACGCCGCCCCGGGGCGCCTGGGCCCCGCGGGCTAGAAGG"/>
                        <sequence id="seq_Oku-4" taxon="Oku-4" totalcount="4" value="GGGGCCGGGGGTGCCCGCGCCGTGCGCCCCCGGACACCATGGCCCTCTGTCCGCGTAGGGGGGGGTACGGGGCGCGGGGGGGTGGGNGGNGGNGGGGAGTGCCNANCCCGCCCGGGGGGAGCGGCCCTGGACCGCGCGTGCCCCGGTCCTNCGCTGCTGTTCCGCCCCCCCTCACGGGGCGGGCACCGCGNCTGGGAGGGCNANNCCCCGCAGCCGAGACATNGCCGCCACCTAGTGCAACGCCTACCCTGGGGCTGNTCGACCACGGCGCCGGANCATNAGCGCNATAGCAGCGTNCAGGGGCGGNTNNNNNAGGGCCGCACTCGCGCCGCCTACGGGCGCGATCCACCACNGGCGNGTGCGTGGNTGGCTTCCNGATCNNTCCATGAGAACCCCGACTAGCANTTTCGCGGCCAAGGCCGCCCGCGGCGGGCGGCCTACGGATGGAACGCCGCTTGGCACTTGGTCCAGGCNAGCGGCACGCTGGCCGCCGCGNGCCCACCGAGGCCCGCCCAGAAAGCANNNGCCGCCCCGGAGATGCGCNCCNCNCNCAGGGATAGCCCGAGGGCCNGCNCNCGAGCCCNGCCCNNCGNCGCNGCGCGGTGCGCATGCGAGGCCNAGCGCCAGNGGACACCCTCCCCTNCCCCCTGCCGGCCAGCCGGCGNNGGTGACTTCNGTGGTCTCNCCAGGGCCGCAGCTTNNGGGNANCGCGCACCGCGNTANCGGCTNCGCCGANNTCGGNGTNTGGGCCCACGGNNCNGGGCGGGGCCGACCNACCGTCCCNACNACACCCCANNCCACCNACTGGAGCAAACANGGCGACGGCGACGGCGTCNACCCGCGCAGGGCGCGCCGCGCCNTGGNCCCGCGANNNNGGNNGNGCCGGCGCCAATACCNGCACGNCGGCANGCCCGNTNNNACGCCGGTCGCCGGNNNGGCGCGGATNCCCGCGCTACCCTCGCCCTGAGCTGAGTGTGCTTCGTGCGGGGNCCGNGGGGCAGACGGCGGGGNAGGCCCGAACGGGCGGCCGCGGGGGNGCCCCGCTTGTGCCCCACTGCGTGGCCCCCCAGAGGCGGGCTGGATCAGGCGCAGATGGGCCGGNGCGGCNCGGTGNCGTGANTGGCCCGTNNNATAATTACCAAAGGCCGGGGGCNCGGTGCCCTTTCCCTCCGCGGGTTCGCCGAGAGNGGGNGGCAGAGGCTGGGGGTGACGCGCGCCCCCAGNCTGGGGGNCGCATTCGCNTGCGCCCTCCGGGCAGCTCACCCCNGGGNNNNNCCCGCAAGGCGGGTGCTAACGCGGGCGGGCCGACGTTCGGCGCGGCGGGCGTGGGCCCACCGGGCAGTGCACAGCAGGCGCGGTGCCGNGNGGGCGGCGGACNNGCCGGNTGCGGTNTCCNTNGCGCTCAGGCGCGCGCAGCGCCGGAACGCNCNNGCNNNNACTGANNCCGTGGCCGAGCGATTAGCGGGGGCGGGTTGGCGCACGNCTCGGNNGNTGTCCNCTTGCGGCCGGGGTGAAGTCGCCGTNGGAGGNACCNNNGGCGTGCGGGCTCACCGGTGCTCGGCGACCCGGGGGCCNTTGAGGTGATGCGGGGGGGGCCCGCCCGCGGTNCCTCGTATCGCCTTGCAGGCTAGGCGCATGCNGGGCGGCGCAGCGCGTGTCGCGGCAGGAGGATTCCGGNGGCCCGNCGCNNAGACCGGACGGGGGGCTAGTTGCTATGTGGCACCGCGGCGCCACCGCGGNCAGGGCCGGGTTCGGGTAANGGGTGCGGGGGCGGGTGTGTCGGGNCGNTCGCCGCAANCGATCNGACCGGGCNACGNTCGNCGAGCGCTGGCGCTTCGCGCGGGCGNCGGTGGTCGGACCCGGGNCGGGGGCGAGCCACGTACCGGACCTGGCAGGCTACTCGCGCGCCCNGCACGTGGGGCCCCCGAGTCCCNCCNCAGGGCGNCGGTCGGGATCAAGGTCACTGCCCGGANGTCGGNCGGTGCCAGATGCGGCGCGGCCGGTAGTNNGGGTTGCCCTGNNGCGGGGGAGGGCGCCCGCGTGCCGCCTTGCCCCGCCGGCTGCGACTGAGGGCCCCCCCACAGCGCAGNGCCTCTCCANNNTGTGCCGACCGAGCCGCCNANTCCCCCCCCCCACGGGNNGGCCACGCCGCCCCGGGGCGCCTGAGCCCCGCAGGCTAGGAGG"/>
                        <sequence id="seq_Pak" taxon="Pak" totalcount="4" value="AGGGCCGGGGGTGCCCGCGCCGTGCGCCCCCGGACACCATGGCCCTCTGTCCGCGTAGGGGGGAGCACGGGGCGCGGGGGGGTGGGGGGGGGGGAGGAGTGCCGAGCCCGCCCGGGGGGAGCGGCCCTGGACCGCGCGCGCCCCGGTCCTGCGCTGCTGCCCCGCCCCCCCCCACGAGACGGGCACCGCGCCTGGGAGGGCGAAACCCCGCAGCCGAGACGTCGCCGCCACCTAGTGCAACGCCTACCCTGGGGCCGCTCGACGACGGCGCCGGATCGTTGGCGCCATAGCAGCGTACGGGGGCGTATGCGGGGGAGCCGCACTCGCGCCGCCTACGGGCGCGATCCACCACGGGCGGGTGCGTGGATGGCTTCCGGATCGCTCCATGAGGACTCCGACTAGCAGTTGCGCGGCCAAGGCAGCCCGCGGTGGGCGGCCGACGGATGGGACGCCGCTCGGCACTTGGTCCAGGCCAGCGGCACGCCGGCCGCCGCGGGCTCACGGAGACCCGCCCAGAAAGCAAACGCCGCCCCGGAGATGCGCGCCCCCCACAGGGGTAGCCCGAGGGCCGGCCCGCGAGCCCAGCTCCCCGCCGCCGCGCGGTGCGCATGCGAGTCCGAGCGCCAGCGGACACCCTCCCCTACCCCCTGCCGGCCAGTCGGTGGGGGTGACTTCCGTGGTCTCGCCAGGGCCACAGCTTCCGGACACCGCGCACCGCGATAGCGGCTGCGCCGAATCGGGCTCCTGAGCCCACGGTCCCGGGCGGGGCCGACCAACCGTCCCAACGACACTCCAAGCCATCCACTCGAGCAAACATGTCTACGGCGACGGCGTCGACCCACGCAGGGCGCGCCGCGCCGCGGCCCCGCGATCTGGGCCGCGCCGGCGCCAACACCGGCACGGCGGCACGCCCGCCCGGACGCTGGTCGCCGGGTCGGCGCGGATGCCCGCGCTACCCTCGCCTCGAGCTGAGCGTGCTTCGCGCGGGGTTCGCGGGGCAGACAGCGGGGCAGGCCCGAACGGGCGGCCGCGGGGGCGCCCCGCTTGTGCCCCACTGCGTGGCTCCCCAGAGGCGAGCTGGATCAGGCGCAGATGGGCCGGGTCGGCGCGGTGGCGTGAGTGGCCCGTGAAATCATTACCAGGGGCCGGGGGCGTGGTGCCCTTCCCCGCCGCGGGTTCGCCGAGAGCGAGGGGCAGAGGCCGGGGGTGACGCGCGCCCCACGACTGGGGGCCGCATTCGTCGGCGCCCTCCGGGCAGCTCACCCCAGGGTGAGGCCCGCAAGGCGAGTGCTAACGCGGGCGGGCCGACGTTCGGCGCGGCGGGCGTGGGTCCACCGGGCGGTGCACAGCCGGCGCGGCGCCGAGCGGGCGGCGGANGCGCCGGGTGCGGTGTTCGTCGCGCTCAGGCGCGCGCAGCGCCGGAACGCGCCTGCCGCGACTGATGCCGCGGCCGAGCGGTTAGCGGGGACGGGTCGGCGCAGGGCTCCGAAGGTGCCCTCTTGCGGCCGGGGTGAAGCCGCCGTCGGAGGGACCCCGGGCGTGCGGGCTCACCCGTGCTCGGCGACCCGGGGGCCCTTGAGGTGATGCGGGGGGGGCCCGGCCGCGGTCCCTCGTATCGCCTTGCAGGCTAGGCGCATGCGAGGCGGTGCAGCGTGTGCCGCGGCAGGATGATTGCGGCGGCCCGGCGCCAAGACCGGACGGGGGGCTCGTTGCTGTGTGGCACCGCGGCGCCACCGCGGGCAGGACCGGGCTCGGGGAATGGGTGCGGGGGCGGGTATGTCGGGGCGGTCGCCGCAAGCGGTCGGACCGGGCAACGGTTGGCGGGCGCTGACGCTTCGCGCGGGCGTCGGCGGTCGGACCCGGGCCGTCGCCGAGCCACGTACCGGACCTGGAGGGCTACTCACGCGCCCCGCACGTGGGGCCTCCGAGTCCCACCCCGGGGCGCCGGTCGGGATCAAGGTCACTACCCGGAGATCGGCCGGTGCCAGATGCGGCGCGGACGGTAGTCGGGGTTGCCCTGGGGCGGGGGAGGGCGCCCGCGTGCCTCCTTGCCCCGCCGGCTGCGACTGAGGACCCCCCCACGGCGCAGCGCCTTTCCCGGGTGTGCCGACCAAGCCGNCTACTCCCCTCCCCCACGGGGCGGCCACGCCGCCCCGGGGCGCTTGGGCCCCGCGGGCTAAGAGG"/>
                        <sequence id="seq_Refshale-16" taxon="Refshale-16" totalcount="4" value="AGGGCCGGGGGTGCCCGCGCCGTGCGCCCCCGGACACCATGGTCCTCTGTCCGCGTAGGGGGGGGCACGGGGCGCGGGGGGGTGGGGGGGGGGGGGGAGTGCCGAGCCCGCCCGGGGGGAGCGGCCCTGGACCGCGCGCGCCCCGGTCCTGCGCTGCTGTCCCGCCCCCCCCCACGAGACGGGCACCGCGCCTGGGAGGGCGAAACCCCGCAGCCGAGACGTCGCCGCCACCTAGTGCAACGCCTACCCTGGGGCCGCTCGATGACGGTGCCGGAGCGTTGGCGCCATAGCAGCGTACGGGGGCGGATGCGGGGGGGCCGCACTCGCGCCGCCTACGGGCGCGATCCACCACGGGCGGGTGCGTGGATGGCTTCCGGATCGCTCCATGAGAACTCCGACTAGCAGTTGCGCGGCCAAGGCCGCCCGCGGCGGGCGGCCGACGGATGGGACGCCGCTCGGCACTTAGTCCAGGCCAGCGGTACGCCGGCCGCCGCGTGCCCACGGAGACCCGCCCAGAAAGCAAACGCCGCCCCGGAGATGCGCGCCCCCCACAGGGATAGCCCGAGGGCCGGCCCGCGAGCCCAGCTCCCCGCCGCCGCGCGGTGCGCATGCGAGTCCGAGCGCCAGCGGACACCCTCCCCTACCCCCTGCCGGCCAGCCGGCGGGGGTGACTTCCGTGGTCTCGCCAGGGCCACAGCTTCCGGGCACCGCGCACCGTGATAGCGGCTGCGCCGAATCGGGCGCCTGGGCCCACGGTCCTGGGCGGGGCCGACCAACCGTCCCAACGACACTCCAAGCCATCCACTCGAGCAAACATGGCTACGGCGACGGCGTCGACCCACGCAGGGCGCGCCGCGTCGCGGCCCCGCGATCTGGGCCGCGCCGGCGCCAACACCGGCACGGCGGCACGCCCGCCCGGACGCTGGTCGCCGGGTCGGCGCGGATGCCCGCGCTACCCTCGCCCCGAGCTGAGTGTGCTTCGCGCGGGGTTCGCGGGGCAGACAGCGGGGCAGGCCCGAACGGGCGGCCGCGGGGGCGCCCCGCTTGTGCCCCACTGCGTGGCCCCCCAGAGGCGAGCTGGATCAGGCGCAGATGGGCCGGGGCGGCGCGGTGGCGTGAGTGGCCCGTGAAATCATTGCCAAGGGCCGGGGGCGCGGTGCCCTTCCCCTCCGCGGGTTCGCCGAGAGCGAGGGGCAGAGGCCGGGGGTGACGCGCGCCCCCCGACTGGGGGCCGCATTCGTCGGCGCCCTCCGGGCAGCTCACCCCAGGGTGAGGCCCGCAAGGCGAGTGCTAACGCGGGCGGGCCGACGTTTGGCGCGGCGGGCGTGGGTCCACCGGGCGGTGCACAGCAGACGCGGTGCCGAGCGGGCGGCGGAGGCGCCGGGTGCGGTGTTCGTCGCGCCCAGGCGCGCGCAGCGCCGGAACGCGCCTGCCGCGACTGATGCCGCGGCCGAGCGGTTAGCGGGGGCGGGTCGGCGCACGGCTCCGGGGGTGCCCCCTTGCGGCCGGGGTGAAGCCGCCGTCGGAGGGACCCCGGGCGTGCGGGCTCACCCGTGCTCGGCGACCCGGGGGCCCTTGAGGTGATGCGGGGGGGGCCCGGCCGCGGTCCCTCGTATCGCCTTGCAGGCTAGGCGCATGCGGGGCGGCGCAGCGTGTGCTGCGGCAGGAGGATTGCGGCGGCCCGGCGCCCAGACCGGACGGGGGGCTCGTTGCTGTGTGGCACCGCGGCGCCACCGCGGGCAGGATCGGGCTCGGGGAATGGGTGCGGGGGCGGGTATGTCGGGGCGGTCGCCGCAAGCGGTCGGACCGGGCAACGGTCGGCGGGCGCTGACGCTTCGCGCGGGCGTCGGCGGTCGGACCCGGGCCGTCGCCGAGCCACGTACCGGACCTGGAGGGCTACTCGCGCGCCCCGCACGTGGGGCCTCCGAGTCCCGCCCCGGGGCGCCGGTCGGGATCAAGGTCACTACCCGGAGATCGACCGGTGCCAGATGCGGCGCGGCCGGTAGTCGGGGTTGCCCTGGGGCGGGGGAGGGCGCCCGCGTGCCTCCTTGTCCCGCCGGCTGCGACTGAGGACCCCCCCACGGCGCAGCGCCTCTCCCGGATGTGCCGACCAAGCCGCCTACTCCCCCCCCCCACAGGGCGGCCACGCCGCCCCGGGACGCCTGGGCCCCGCGGGCTAGGAGG"/>
                        <sequence id="seq_Ryukyu-2" taxon="Ryukyu-2" totalcount="4" value="GGGGCCGGGGGTGCCCGCGCCGTGCGCCCCNNGACACCATGGCCCTCTGTCCGCGTAGAGGGGGGCACGGGGCGCGGGGGGGTGGGGGGGGAGGGGGAATGCCAAGCCCGCCCGGGGGGAGCGGCCCTAGACCNCGCGCGCCCCGGGCCTGCGCTGCTTTCCCGCCNCCCCCCACGAGGCGGGCACCGCGCCTGGGAGGGCGAAATCCCGAACCCGAGGCGTCGCCGCCACCTAGTGCAACGCCTACCCTGGGGCCGCTCGACGACGGCGCCGGAGCGTTGGCGCCATAGCAGCGNACGGAGGCGGATGCGCGAGGGGCGCACTCGCACCNCCTACGGGTGCGATCCANAACGGGCGGGTGCGTGGATGGCTTCCAGATCGCTCCATGAGAACTCCGACTAGCAGTTGCGCGGCCAAGGCCGCCCGCGGCGGGCGGCCGACGGATGGGACGCCGCTCGGCACTCGGTCCAGGCCAGCGGCATGCCGGCCGCCGCGGGCCCACGGAGACCCGCCCAGAAAGCAAACGCCGCCCCGGAGATGCGCGCCCCCCACAGGGATAGCCCGAGGGCCGGCCTGCGCGCCCAGCCCCCCGTCGCCGCGCGGTGCGCATGCGAGTCCGAGCGCCAGCGGACACCCTCCCCTACCCCCTGCCGGCCAGCCGTCGGGGGTGACTTCCATGGTCTCGCCAGGGCCACAGCTTCCGGGCACCCCGCACCGCGATAGCGGTTGCGCCGGATCGGGCGCCTGGGCCCACGGNCCCGGGCGGGGCCGACCAACCGTCCCAACAACACTCCAAGCCATCCACTGGAGCAAACATGGCGACGGCGACGGCGTCGACCCACGCAGGGCGCGCCGCGCCGCGTCCCCGCGATCTGGGCCGCGCCGGCGCCAACACCGTCACGGCGGCACGCCCGCCCGGACGCTGGTCGCCGGGTCGGCGCGGATGCCCGNGCTACCCTCGCCCCGAGCTGAGTNTGCTTCGCGCGGGGTTCGCGGGGCAGACAGCGGGGCAGGCCCGAACGGGCGGGCGCGGGGGCGCCCCGCTTGTGCCCCACTGCGTGGCCCCCCAGAGGCGAGCTAGATCAGGCGCAGATGGGCCGGGGCGGCGCGGTGGCCTGAGCGGCCCGTGAAATCATTACCCAGGGCCGGGGGCGCGGTGCCCTTCCCCTCCGCGGGTTCGCCGAGAGCGAGTGGCAGAGGCCGGGGGTGACGCGCGGCCCCCGACTGGGGGCCGCATTCGTCGGCGCCCTCCGGGCAGCTCACCCCAGGGTGAGGCCCGCAAGGCGAGTGCTAACGCGGGCGGTCCGACGTTCGGCGCGGCGGGCGTGGGCCCACCGGGCGGTGCACAGCAGGCGAGATGCCGAGCGGGCGGCGGACGCGCCGAGTGCGATGTTCGTCGCGCTCAGGCGCGCGCAGCGCCGGAACGCGCCTGCCGCGACTGATGCCGCGGCCGAGCGGTTAGCGGGGGCGGATCGGCGCACGNCTCCGGGGGTGCCCTCTTGCGGCCGGAGTGAAGTCGCCGTCAGAGAGACCCCGGGAGTGCGGGCTCACCGGTGCTCGGCGACCCGGGGGCCCTTGAAGTGATGCGGGGGGGGCCCGGCCGCGGTCCCTNGTATCGCCTTGCAGGCTAGGCGAATGCGGGGCGGCGCAGCGTGTGCCGCGGCAGGAGGATTGCGGCGGCCCGGCGCCAAGACCGGACGGGGGGCTCGTTGCTGTGTGGCACCGCGGCGCCACCGCGGGCAGGACCGGGCTCGGGGAATGGGTGCGGGGGCGGGTAGTTCGGGGCGGTCGCCGCAAGCTGTCGGACCGGGCAAAGGTCGGCGGGCGCTGACGCTTCGCGCGTGCGTCGGCGGTCGGACCCGGGCCGTCGCCGAGCCACGTACCGGACCTGGCGGGCTACTCGCGCGCCCCGCACGNGAGGCCTCCGAGTCCCGCCCCGGGGCGCCGGCCGGGATCAAGGTCACTACCCGGAGATCCGCCGGCGCCAGATGCGGCGCGGCCGGTAGTCGGGGTTGCCCTAAGGCGGGGGAGGGTGCCCGCGTGCCTCCTTGCCCCGCCAGCTGCGACTNGGGACCCCCCCANGGCGCAGCGCCTCTCCCGGATGTGCCGACCGAGCCGCCTACTCCCCCCCCCTACGGGGCGGCCACGCCGCCCCGGGGCGCCTGGGCCCCGCGGGCTAGGAGG"/>
                        <sequence id="seq_S10-Ch-04" taxon="S10-Ch-04" totalcount="4" value="GGGGCCGGGGGTGCCCGCGCCGTGCGCCCCCGGACACCATGGCCCTCTGTCCGCGTAGGGGGGGGTACGGGGCGCGGGGGGGTGGGGGGGGGGGGGGAGTGCCGAGCCCGCCCGGGGGGAGCGGCCCTGGACCGCGCGCGCCCCGGTCCTGCGCTGCTGTTCCGCCCCCCCCCACGGGGCGGGCACCGCGCCTGGGAGGGCGNAACCCCGCAGCCGAGACGCCGCCGCCACCTAGTGCAACGCCTACCCTGGGGCTGCTCGACCACGGCGCCGGAGCATTGGCGCCATAGCNGCGTACGGGGGCGGATGTGGGAGGGCCGCACTCGCGCCGCCGACNGGCGCGATCCACCACGGGCGGGTGCGTGGATGGCTGCCGGATCGCTCCATGAGAACCCCGACTAGCAGTTGCGCGGCCAAGGCCGCCCGCGGCGGGCGGCCGACGGATGGAACGCCGCTTGGCACTTGGTCCAGGCCCGCGGCACGCTGGCCGCCGCNGGCNCACCGAGGCCCGCCNAGAAAGCAAACGCCGCCCCGGAGATGCGTGCCCCCCACAGGGATAGACCGAGGGCCGGCCCGCGAGCCCAGCCCCCCGCCGCCGCGCGGTGAGCATGCGAGGCCGAGCGCCAGCGGACACCCTCCCCTACCCCCTGCCGGCCAGCCGGCGGGGGNGACTTNCGTGGTCTCGCCAGGGCCACAGCTTCCGTGCACCGCGNACNGCGATAGNGGCTGCGCCGAATTCGGCGCCTGGGCCCACGGTCCCGGGCGGGGCCGACCAACCGTCCCAACGACACCCTAAGCCACTCACTGGAGCAAACATGGCGACGGCGACGGCGTCGACCCGCGCAGGGCGCGCCGCGCCGCGGCCCCGCGATCTGGGCCGCGCCGGCGCCAACACCGGCACGGCGGCACGTCCGCCCGGANGCCGGTCGCCGGGTCGGCGNGGATGCCCGCCCTACCCTCGCCCTGAGCTNAGTGTGCTTCGTGCGGGGTCCGCGGGGCAGACGGCGGGGCAGGCCCGAACGGGCGGCCGCGGGGGCGCCCCGCTCGTGCCCCACTGCGTGGCCCCCCAGAGGCGGGCTGGATCAGGCGCAGATGGGCCGGGGCGGCGCGGTGGCGTGAGTGGCCCGTGAAATAATTACCAAGGGCCGGGGGCGCGGTNCCCTTTCCCTCCGCGGGTTCGCCGAGAGCGGNGGGCAGAGGCCGGGGGTGACACGCGCTCCCAGACTGGGGGCCGCATTCGCCTGCGCCCTCCGGGCAGCTCACCCCAGGGTGAGGCCCGCAAGGCGGGTGCTAACGCGGGCGGGCCGACGTTCGGCGCNGCGGGCGTGGGCCCACCGGGCAGTGCACAGCAGGCGCGGTGCCGAGCGGGCGGCGGACGCGCCGGGTGCGGTGTCCGTCTCGCTCAGGCGCGCGCAGCGCCGGAACGCGCCTGCCGCGACTGACGCCGCGGCCGAGCGGTTAGCGGGGGTGGGTTGGCGCACGGCTCGGGGGGTGCCCTCTTGCGGCCGGGGTGAAGTCGCCGTCGGAGGGACCCCGGGCGTGCGGGCTCACCGGTGCTCGGCGACCCGGGGGCCCTTGAGGTGATGCGGGGGGGGCCCGCCCGCGGTCCCTCGTATCGTCTTGCAGGCTAGGCGCANGCGGGGCGGCGCAGCGCGTGCCGCGGCAGGAGGATTGCGGCGGCCCGGCGCCAAGACCGGACGGGGGGCTAGTTGCTACGTGGCACCGCGGCGCCATCGCNGGCAGGGCGGGGTGCGGGGGTTGGGTGCGGGGGCGGGTGTGTCGGGGCGGTCGCCGCAAGCGATCGGACCGGGCAACGGTCGGCGGGCGCTGGCGCTTCGCGCGGGCGTCGGTGGTCGGACCCGGGCCGGGGGCGCGCCACGTACCGGACCTGGCAGGCTACTCGCGCGCCCCGCACGTGGGGCCCCCGAGTCCCGCCCCGGGGCGCCGGTCGGGATCAAGGTCACTGTCCGGAGGTCGGCCGGTGCCAGATGCGGCGCGGCCGGTAGTCGGGGTTGCCCTGGGGCGGGGGGGGGCGCCCGCGTACCTCCTTGCTCCGCCGGCTGCAACTGAGGACCCCCCCACAGCGCAGCGCCTCTCCAGGATGTGCCGNCCGAGGCGCCTACTCCCCCCCCCCACGGGGCGGCCACGCCGCCCCGGGGCGCCTGAGCCCCGCAGGCTAGGAGG"/>
                        <sequence id="seq_S11-Inde-2" taxon="S11-Inde-2" totalcount="4" value="AGGGCCGGGGGTGCCCGCGCCGTGCGCCCCCGGACACCATGTCCCTCTGTCCGCGTAGGGGGGGGCACGGGGCGCGGGGGGGTGGGGGGGGGGGAGGAGTGCCGAGCCCGCCCGGGGGGAGCGGCCCTGGACCGCGCGCGCCCCGGTCTTGCGCTGCTGCCCCGCCCCCCCCCACGAGACGGCCACCGCGCCTGGGAGGGCGAAACCCCGCAGCCGAGACGTCGCCGCCACCTAGTTCAACGCCTACCCTGGGGCCGCTCGACGACGGCGCCGGATCGTTGGCGCCATAGCAGCGTACGGGGGCGTATGCGGGGGGGCCGCACTCGCGCCGCCTACGGGCGCGATCCACCACGGGCGGGTGCGTGGATGGCTTCCGGATCGCTCCATGAGAACTCCGACTAGCAGTTGCGCGGCCAAGGCAGCCCGCGGTGGGCGGCCGACGGATGGGACGCCGCTCGGCACTTGGTCCAGGCCAGCGGCACGCCGGCCGCCGCGGGCTCACGGAGACCCGCCCAGAAAGCAAACGCCGCCCCGGAGATGTGCGCCCCCCACAGGGGTAGCCCGAGGGCCGGCCCGCGAGCCCAGCTCCCCGCCGCCGCGCGGTGNGCATGCGAGTCCGAGCGCCAGCGGACACCCTCCCCTACCCCCTGCCGGCCAGTCAGTGGGGGTGACTTCCGTGGTCTCGCCAGGGCCACAGCTTCCGGGCACCGCGCACCCCGATAGCGGCTGCGCCGAATCGGGCTCCTGAGCCCACGGTCCCGGGCGGGGCCGACCAACCGTCCCAACGACACTCCAAGCCATCCACTCGAGCAAACATGTCTACGGCGACGGCGTCGACCCACGCATGGCGCGCCGCGCCGCGGCCCCGCGATCTGGGCCGCGCCGGCGCCAACACCGGCACGGCGGCACGCCCGCCCGGACGCTGGTCGCCGGGTCGGCGCGGATGCCCGCGCTACCCTCGCCTCGAGCTGAGCGTGCTTCGCGCGGGGTTCGCGGGGCAGACAGCGGGGCAGCCCCGAACGGGCGGCCGCGGGGGCGCCCCGCTTGTGCCCCACTGCGTGGCTCCCCAGAGGCGAGCTGGATCAAGCGCAGATGGGCCGGGGCGGCGCGGTGGCGTGAGTGGCCCGTGAAATCATTACCAGGGGCCGGGGGCGTGGTGCCCTTCCCCGCCGCGGGTTCGCCGAGAGCGAGGGGCAGAGGCCGGGGGTGACGCGCGCCCCACGACTGGGGGCCGCATTCGTCGGCGCCCTCCGGGCAGCTCACCCCAGGGTGAGGCCCGCAAGGCGAGTGCTAATGCGGGCGGGCCGACGTTCGGCGCGGCGGGCGTGGGTCCACCGGGCGGTGCACAGCCGGCGCGGCGCCGAGCGGGCGGCGGAGGCGCCGGGTGCGGTGTTCGTCGCGCTCAGGCGCGCGCAGCGCCGGAACGCGCCTGCCGCGACTGATGCCGCGGCCGAGCGGTTAGCGGGGGCGGGTCGGCGGAGGGCTCCGAAGGTGCCCTCTTGCGGCCGGGGTGAAGCCGCCGTCGGAGGGACCCCGGGCGTGCGGGCTCACCCGTGCTCGGCGACCCGGGGGCCCTTGAGGTGATGCGGGGGGGGCCCGGCCGCGGTCCCTCGTATCGCCTTGCAGGCTAGGCGCAGGCGAGGCGGTGCAGCGTGTGCCGCGGCAGGAGGATTGCGGCGGCCCGGCGCCAAGACCGGACGGGGGGCTCGTTGCTGTGTGGCACCGCGGCGCCACCGCCGGCAGGACCGGGCTCGGGGAATGGGTGCGGGGGCGGGTATGTCGGGGCGGTCGCCGCAAGCGGTCGGACCGGGCAACGGTTGGCGGGCGCTGACGCTTCGCGCGGGCGTCGGCGGTCGGACCCGGGCCGTCGCCGAGCCACGTACCGGACCTGGAGGGCTACTCACGCGCCCCGCACGTGGGGCCTCCGAGTCCCACCCCGGGGCGCCGGTCGGGATCAAGGTCACTACCCGGAGATCGGCCGGTGCCAGATGCGGCGCGGACGGTAGTCGGGGTTGCCCTGGGGCGGGGGAGGGCGCCCGCGTGCCTCCTTGCCCCGCCGGTTGCGACTGAGGACCCCCCCACGGCGCAGCGCCTTTCCCGGGTGTGCCGACCAAGCCGTCTACTCCCCTCCCCCACGGGGCGGCCACGCCGCCCCGGGGCGCTTGGGCCCCGCGGGCTAAGAGG"/>
                        <sequence id="seq_S13-Ml-3-28" taxon="S13-Ml-3-28" totalcount="4" value="GGGGCCGGGGGTGCCCGCGCCGTGCGCCCCCGGACACCATGGCCCTCTGTCCGTGTAGGGGGGGGCACGGGGCGCGGGGGGGTGGGGAGGGGGGGGGAGTGCCGAGCCCGCCCGGGGGGAGCGGTCCTGGACCGCGCGCGCCCCGGTCCTGCGCTGCTGTCCCGCCCCCCCCCACGAGGCGGGCACCGCGCCTGGGAGGGCGAAACCCCGCAGCCGTTACGTCGCCGCNACCTAGTGCAACGCCTACCCTGGGGCCGCTCGACGACGGCGCCAGAGCGTTGGCGCCATAGCAGCGTACGGGGGCGGATGCGGGAGGGCCNCACTCGCGCCGACTACGGGCGCGACCCACCACGGGCGGGTGCGTGGATGACTTCCGCATCGCTCCATGANAACTCCGACTAGCAGTTGTGCGGCCAAGGCCGCCCGCGGCGGGCGGCCGGCGGATAGGACGNCGCTCGGCACTTGGTCCCGGCCAGCGGCGCGCCGGCCGCCGCAGGCCCACGGAGACCCGCACAGAAAGCAAACGCGGCTCCGGAGATGCGCGCCCCCCACAGGNNTAGCCCGAGGGCCGGCCCGCGAGCCCAGCTCCCCGNCGCGGCGAGGTGNGCATGCGAGTCCGAGCGCCAGCGGACACCCTCCCCTACCCCTTGCCGGCCAGCCGGCGGGGGTGACTTCCGTGGTCTCGCCAGCGCCACAGCTTCCGGGCACCGCGCACCGCGATAGCGGCTGCGCCGAATCGGGCGCCCGGGCCCACGGTCCCTGGCGGGGCCGACCAATCGTCCCAACGACACTCCGAGCCATCCACTGGAGCAAACATGGCGACGGCGACGGCGTCGACCCANGCANGGCGCGCCGCGCCGCGGCCCCGCGATCTGGGCCGCGTCGGCGCCAACACCGGCACGGCGGTACGCCCGCCCGGACGCTGGTCGCCGGGTCGGNGCGGATGCCCGCGTTACCCTCACCCCGAGCTGAGNGTNCTTCGCGCGGGGCTCGCGGGGCAGACAGCGGGGCAGGCCCGACCGGGCGGCCGCGGGGGCGCCCCGCTTGTGCCCCACTGCGTGGCCCCCCAGAGGCGAGCTGGATCANGCGCAGATGGGCCGGGGCGGCGTGGTGGCGTGAGTGGCCCGTGAAATCATTACCAAGGGCCGGGGGCGCGGTGCCCTTCCCCTCCGCGGGTTCGCCNAGAGCGAGGGGCAGGGGCCGGGGGTGACGCGCGCCTCCCGACTGGAGGCCGCATTCGTNGGCGCCCTCCGGGCAGCTCACCCCAGGGTGAGGCCCGCAAGGCGAGTGCTAACGCGGGCGGGCCGACGTTCGGCGCGGCGGGCGTGGGCCCACCGGGCGGTGCACAACAGGCGCGGTGCCGAGCGGGCGGCGGACGCGCCGGGTGCGGTGTTCGTCGCGCTCAGGCGCGCGAAGCGCAGGAACGCGCCTGCCGCGACTGATGCCGCGGCCGAGCGGTTAGCAGGGGCGGGTCGGCGCACGGCTCCGNGGGTGCCCTCTTGCGGCCGGGGTGAAGTCGCCGTGGGAGGGACCCCGGGCGTGCGGGCTCACCGGTGCTCGGCGACCCGGGGGCCCTTCAGGTGATGCGGGGGGGTCCCGGCCGCGGTCCCTTGTATCACCTTGCAGGCTAGGCGCATGCGGGGCGGNGCAGCGTGTGCCGCGGCAGGAGGATTGCGGCGGCCCGGCGCCAAGACCGGACGGGGGGCTCGTTGCTGTGTGGCACCGCNGCGCCACCGCGGGCAGGACCGGGCTCGGGGAATGGNTGCGGGGGCGGGTATGTCGGGGCGGTCGCCGCAAGCGGTCGGACCGGNCAACGGTCGGGGGGCGCTGACGCTTCGCGCGGGCGTCGGCGGTCGGACCCGGGCCGTCNCCGAGCNACGTACNGGACCTGGCGGGCTACTCGCGCGCCCCGCACGTGGGGCCTCCGAGTCCCGCCCCGGGGCGCNGGTCGGGATCGAGGTCACTACCCGGAGATCGGCCGGTGCCGGATGCGGCGCGGCCGGTAATCGGGGTTGCCCTGGGGCGGGGGAGGGNGCCCGCGTGCCTCCTTGCCCCGCCGGCTGCGACTGAGGACCCCCCCACGGCGCAGCGCCTCTCCCGGATGTGCCGACCGAGCCGCCTACTCCCCCCCCCCACGGGGCGGCCACGCCGCCCCGGGGCGCCTGGGCCCCGCGGGCTAGAAGG"/>
                        <sequence id="seq_S14-Ml-2-07" taxon="S14-Ml-2-07" totalcount="4" value="GGGGCCGGGNNTGCCCGCGCCGTGCGCCCCCGGATACCATGGCCCTCTGTCCGTGTAGGGGGGGGCANGGGGCGCGGGGGGGTGNGGAGGNGGGGGGAGTGCCNAGCCCGCCCGGGGGGAGCGGCCCTGGACCGCGCGCGCCCCGGTCCTGCGCTGCTGTCCCGCCCCCCCCNACGAGGCGGGCACCGCGCCTGGGAGGGCGNAACCCCGCAGCCGAGACGTCGCCGCCACCTAGTGCAACGCCTACCCTNGGGCCGCTCGANGACGGCGCCGGAGCGTTGGCGNCATAGCAGNGTACGGGGGCGGATACGGGAGGGCCGCACTCGCGCCGCCTACGGGCGCGACCCACCNNGGGCGGGTGCGTGGATGACTTCCGGATCGCTCCATGAGAACTCCGACTAGCAGTTGTGCGGCCAAGGCCGCCCGCGGCGNGCGGCCGACGGATAGGANNCCGCTCGGCACTCGGTCCAGGCCAGCGGCGCNCCGGCCGCCGCAGCCCCACGGAGACCCNCCCAGAAAGCAAACGCGGCCCCGAAGATGCGCTCCCCCCACAGGGNTAGCCCGAGGNCCGGCCCGCGAGCCCAGCTCCCCGCCGCCGCGAGGTGCGCATGCGAGTCCGAGCGNCAGCGNACACCCTCCCCTACCCCTTNNCGGCCAGCCGGCGGNGGTGACTTNNGTGGTCTCGCCAGGGCCACAGCGTCCGGGCACCGCGCACCGCGATAGCGGCTGCGCCGAATCGGGCGCCTNGGCCCACGGTCCCGGGCGGGGCCGACCAANCGTCCCAACGACACTCCGAGCCATCCACTGGAGCAAACATGGCGACGGCGACNGCGTCGACCCACGCAGGGCGCGCCGCGCCGCGGCNCCGCGATCTGGGNCGCGTCGGCGCCAACACCGGCNCGGCGGCACGCCCGCCCGGACGCTGGTCGCCGGGTCGGNGCGNATGCCNGCGTTNCNCTCGCCCCGAGCTGAGNGTGCTTCGCGCGGGGTTCGCGGGGCAGACAGCGGGGCAGGCNCGAACGGGCGGCCGCNGGGGCGCCCCGCTTNCGNCCCACTGCGTGGCNCCCCAGAGNCGAGCTGGANCGGGCGCAGATGGGCCGGNGCGGCGTGGTGGCGTGAGTGGNCCGTGNAATCATTACCAANGGCCGGGGGCGNAGTGCCCTTCCCCTCCGCGGGTTCGCCGAGAGCGAGNGGCAGAGGCCGGGGGTGACGCGCGCCCCCCGACTGGGGGCCGCATTCGTCGGCGCCNTCCGGGCAGCTCACCCCAGNGTGAGGCCCGCAAGGCGAGTGCTAACGCGGGCGGGCCGACGTTCGGCGCGGCGGGCGTGGGCCCACCGGTNNGTNCACANCAGGCGNGGTGCCGAGCNGGCGGCGGACGCGCCGGGTGCGGTGTTCGTCGCCCTCANGNGCGCGAAGCGNCGGAACGCGCCTGCCGCGACTGATGCCGCGACCGAGCGGTTAGCAGGGGCGGGTCGGCGCACGGCTCCGGGGGTGCCCTCTTGTGGCCGGGGTGAAGTCGCCGTGGGAGGNACCCCGGGCGTGCGGGCTCACCGGTGCTCGGCNACCCGGGGGCCCTTCAGGTGATGNGGGGGGGGCNCNGCCGCGGTCCCTTGTATCACCTTGCNGGCTAGGCGCANGCGGGGCGGCGCAGCGTGTGCNGCGGTAGGAGGATTGCGGCGGCCCNGCGCNAAGACCGGACGGNGGGCTCGTTNCTGTGTGGCACCGCGGCGCCACCGCGGGCANGACCGGGCTCGGGGAATGGGTGCGGGGNCGGGTATGTCGNGGCGGTCGCCGCAAGCGGTCGGACCGGGCAACGGTNGGGGGGCGCTGACGCTNCGCNCGGGCGTNGGCGGTCGGACCCGGGCCGTCGCCGAGCCACGTACCGGACCTAGCGGNCTACTCGCGCGCCCCGCACGTGGGGCCTCCGAGTCCCNCCCNGGGGCGCCGGTCGGGATCAAGGTCACTACCCGGAGATCGGCCGGTGCCGGATGCGGCGCGGCCGGTAGTCGGGGTTGNCCTGGGGCGGGGGAGGGCGCCCGCGTGCCTCCTTGCCCCGCCGGCTGCGACTGAGGACCCCCCCACGGCGCAGCGCCTNTCCCGGATNTGCCGACCGAGCCGCCTACTCCCCCCTCCCACGGGGCNGCCACGCCGCCCCAGGGCGCCTGGGCCCCGCGGGCTNGANNN"/>
                        <sequence id="seq_S2-95034" taxon="S2-95034" totalcount="4" value="AGGGCCGAGGNTGCCCGCGCCGTGCGCCCCCGGGCACCATGGCCCTCTGTCCGCGTNGGGGGGGGCACNGGGCGCGGNGGGGTGGGGGGGGGGGGGGAGTGCCGAGCCCGCCCGGGGGGAGCGNCCGTGGACCGCGCGCGCCCCGGTCCTGCGCTGCTNNCCCGCCCCCCCCCACGAGACGGGCACCGCGCCTGGGAGGGCGAAACCCCGCAGCCGAGACGTCNCCGCCACCTAGTNCAACGCCTACCCTGGGGCCGCTCGACGACGGCGCCGGAGCGTTGGCGCCATAGCAGCGTACGAGGGCGGATGCGGGGGGGCCGCACTCGCGCCGCCTACGGGCGCGATCCANCACGGGCGGGTGCNTGGATNGCTTCCGGAGCGCTGCATGAGAACTCCGACTAGCAGTTGNGCGGCCAAGGCCNCCCGCGGCGGGCGGCCGACGGATGGGNNNCCGCTNGGCACTTGGTCCAGGCCAGCGGCACGCNGGCCGTCGCGNGCCCANGGAGACCCGCCCAGAAAGCAAACGCNGCCCCGGAGATGNGCGCCCCNCACAGGGATAGCCCGAGGGTCGGCCCGCGAGCCCAGCTCCCCGCCGCCGCGCGGTGNGCATGCGAGTCCGAGCGCCAGCGGACACCCTCCCGTACCCCCCGCCGGCCAGCGGGTGGGGATGACTTCCGTGGTCTCGCCAGGGCCACAGTTTCCGGGCACCGNGCACTNCGATAGCGGCTGTGCCGAATNGGGCTCCTGGGCCCACGGTCCCGGNCGGGGCCGACCAACNGTCNCAACGACACTCCAAGCCATCCACTCGAGCAAACATGGCTACGGCGATGGCGTCTACCCACGCAGGGCGCGCCGCGCCGCGGCCCCNCGATCTGGGCCGCGCCGGCGCCAACACCGGCATGGCGGCACGCCCGCCCGGACGCTGGTCGCCGGNNCGGCGCGGATGCCCGCGCTACNCTCGCCTCGAGCTGAGTGTGCTTCGCGCGGGGTTCGCGGGGCAGACAGCGGGGNAGGCCCGAACGGGNGGCCGCGGGAGNGCCCCGCTTGTGCCCCACTGCGTGGCCCCCCAGAGGCGAGCTGGATCAGGCGCAGATGGGCGGGGGCGGCGCGGTGGCGTGAGTGGCCCGTGAAATCATTACCAGNGGCCGGGGGCGNGGTACCCTTCCCCGTCGCGGGTTCGCCTAGAGCGAGGGGCAGAAGCCGGNGGTGACNCGCGCCCCCCGACTNGGGGCCGCCTTNGTCGACGCCCNCCGGGCAGCTCACCCCAGNGTGAGGCCCGCAAGGCGAGTGCTAACGCGGGCGGGCCCACGTTCCGCGCGGCGGGCGTGGGTCCACNGGGCGGTGCACAGCAGGCGCGGTGCNGAGCNGACGNCGGAGGCGCCGGGTGCGGTGTTCGTTGCGCTCAGGCGCGCGCAGCGCCGGAACGCGCCTGCCGCGACTGATGCCGCGNCCNAGCGGTTAGTGGGGGCGGGTNGGCGCACGNCTGCGGGGGTGCCCTCTTGCGGCCGGGGTGAAGCCGCCGTCGGAGGGACCCCGGGCGTGCGGGCTCGCCCGTGCNCGGCGACCCGGGGGCCCTTGAGGTGATGCGGGGGGGGCCCNGCCGCGGTCCCTCNNATCGCCTTGCNGGCTAGGCGCATGTGAGGCGGNGCAACGTGTGCCGCGGCAGGAGGATTGCGGCGGCCCGGCGCCAAGACCNGACGGGGGGCTCGTTGCTGTGTNGCACCGCGGCGCCACCGCGGGCANGACCGGGCTCGGGNAATGGGNNCGGGGGCGGGTATGTCGGGGCGGTCGCCGCAAGCGGTCGGACCGGGCAACGGTCGGCGGGCGCTGACGCTTNNCGCGGGCGTCGGCGGTCGGACCCGGGCCGTNGCCGAGCNACGTACCGGACCTGGAGGGCTTCTCGCGCGCCCCGNACGTGGGGCCTCCGAGTCCCGCCNCGGGGCGCCGGTCGGGATCAAGGTCACTACCCGGAGATCGGCCGGTGCCAGATGCGGCGCGAACGGTAGNNGGGGTTGCCCTGGGGCNGGGGAGGGCGCCCGCGTGCCTCCTTGCCCCGCCGGNTGCGACTGAGGACCCCCCCNNNNCGCAGCGTCTCTCCCGGNTGTGCCGACCAAGCCGCCTACTCCCCCCCCCCACGGNGTGGCCACGCCGCCCCGGAGCGCCTGGGCCCCGCGGGCTAGGAGG"/>
                        <sequence id="seq_S9-96008" taxon="S9-96008" totalcount="4" value="NAGGCCGGGGGTGCCCGCGCCGTGCGCCCCCAGACACCNNGGCCCTNNNNNCGCNNNNGGGNGGGCACGGGNCGCGGGGGGGTGGAGGGGGGGGGGGAGTGCCGAGCCCGCCNGGAGGGAGCGNCCCTGGATCNCGCGCGCCCCGGTCCTGCGCTGCTGTCCCGCCCCCCCCCACAAGGCGGGCACCGCGCCTGGGAGGGCGAAACCCCACAGCCGAGACGTCGCCGANACCTAGTGCAACACCTACCCTGGGGCCGCTCGACGACGGCGCCGGAGCGTTGGCCCCATAGCAGCGTACAGGGGCGGATGCGGGAGGGCCGCNCTCGCGCCNCCTACGGGCGCGCTCCACCACGGGCCGGTGCGTGGATGGCTTCCGGATCGCTCCANGAGAACCCCGACNAGCAGTTGCGCGGCCAAGGCCGCCTGCGGCGGGCGGCCGACGGATGGAACGCCGCTCGGCACTTGGTCCAGGCCAGCGGCACGCCAGCCGCCGCGGGCCCACCGAGANCCGCCCAGAAAGCAAACGCCGCCCCGGAGATANGCGCCCTCCACAGGGATAGCCCCAGGGCCGGCCCGCGAGCCCAGCCCCCCGCCGCCGCGCGGTGCGCATGCGAGGCCGAGCGCCAGCGGACACCCTCCNCTACCCCCTGCCGGCCAGCCGGCGAGGGTGACTTCCGTGGTCTCGCCAAGGCCACAGCTTCCGGGCACCGCGCACCGCGATAGCGGCTGCGCCGAATCCGGCGCCTGGGCCCATGGTCCCGGGCGGGGCCGACCAACCGTCCCAACGACACTCCAAGCCGCCCACTGGAGCAAACATGGTGACGGCGACGGCGTCGACCCGCGCAGGGCGCGCCGCGCCGCGGCCCCGNGATCTGGGCCGCGCCGACGCCAACACCGGCACGGCGGCACGCCCGCCCGGACGCCGGTCGCCAGGTCGGCGCGGATGNCCGNGCTACCCTCGCCCCGAGCTGAGTGTGCTTCGCGCGGGGTTCGCGGGGCAGACAGAGGGGCGGGCTCGAACGGGCGGCCGCGGGGGCGCCCCGCTTGTGCCCCACTGCGTGGCCCCCCAGAGGCGGGCTGTATNAGGCGCAGATGGGCCGGGGCGGCGCGGTGGCGTGAATGGCCCGTGAAATCATTACCAAGGGCAGGGGGCGCGGTGCCCTTCCCCTCCTCGGGTTCGCCGAGAGCGGGGGGCAGAGGCCGGGGGCGACGCGCGCCCCCCGACTGGGGNCCGCATTCGTCGGTGCCCTCCGGGCAGCCCANCCCAGGGTGAGGCCCGCAAGGCGGGTGCTAACGCGGGCGGGCCGACGTTCGGTGCGGCGGGCGTGGGCGCANCGGGCAGTGCACAGCAGGCGCGGTGCNTAGCGGGCGGCGGACGCGCCGGGTGCGGTGTCCGTCGCGCTCGGGCGCGCGCAGCGCCGGAACGCGCCTGCCGCGACTGACGCCGCGGCCGAGCGGTTAGCGAGGGNGNGTCGGCGCACGGCTCGGGGGGNGCCCTCTTGCGGCCGGGGNGAAGTCNCCNTCGGAGGGACCTCGGGCGTGCGGGCTCACCGGTGCTCGGCGACCCGGGGGNCCTTGAGGTGACGNGGGAGGGGCCCGCCCGCGGTCCCTCGTATCGCCTTACAGGCTAGGCGCCTGCGGGGCGGCGCAGCGCGTGCNGTGGCAGGAGGATTGCGGCGGCCCGGCGCCAAGACNGGACGGGGGGCTCGTTGCTGTGTGGCACCGCGGCGCCACCGCGGGCAAGGCCGGGCTCGGGGAATGAGTGCNGGGGCGGGTGNGTCGGGGCGGTCGCCGCAAGCGATCGGACCGGGCAACGGTCGGCGGGCGCTGGTGCTTCGCGCGGGCGTCGGCGGTCGGACCCGGGCCGTCGCCGAGCCACGTACCGGACCNGGCAGGTTACTCGCGCNCCCCGCACGTGGGGCCCCCGAGCCCCGCCCCGGTGCGCCGGTCGGGATCAAGGTCACTGCCCGGAGATCGGCCGGTGNCAGATGCGGCGCGGCCAGTAGTCGGGGTTGCCCTGGGGCGGGGGAGGGCGCCCGNGTGCCTCCTTGCCCCGCCGGCTGCGACTGAGGACCCCCCCANGGCGCAGCGCCTCTCCCGGATGTGCCGACCGAGCCGCCTACTCCCCCCCCTCAGGNGGCGGCCACGCTGCCCCGGGGCGCCCGGGCCCCGNGGGCTAGGAAG"/>
                        <sequence id="seq_SK11" taxon="SK11" totalcount="4" value="GGNNNCGGGNGTGNCCGCGNCGTGCNCCCCCGGNCACCATGNCCCTCNGTCCGCGTNGGGGGGGNCACAGGGCGCGGGGGGGTGGGGGGNGGGGGGGNGNGNNGNGCCCGCCCNGGGGGAGCGGCCNTNNACNGCGNGCGCCCCGGTNCTGCGCTGCTGTCCCGNCNCCCCCCNNGAGGCGGGCACCGNNNCNGGGANGGCNNAACCCCGCGGCCGAGACGTCGCCGCCACCTNGTGCAANGCCTACCCTNNGGCCNCTNNACGACGNCNCCGGAGCGTTGNCGNCATAGCAGCGTNCGGNGGCGGATGCNNGAGGGCNNCACTNGCGCCACCTANGGGCGCGATCCACCANGGGCGTGTGNGTGGATGGCTTCNGNATCGNTCCNTGAGAACCNCGACTAGTAGTNGNGCGGCNAANNCCNNCCNCGGCGGGCGGNNNNNGGANGGAACGCCGCTCGGCACTTGGTCCAGGCCAGCGGCACNCCNNCCGCCGCGGGCCCNCCGNGACCCGNCCANAAAGCAAACNCCGCNCCGNNGATGCGCNCNCCCCACNGTNNTANNCCGANNNCCGGCNNGCGAGCNCNGCCCCCNGCNGNNGNGCGGNGCGCATGCGAGNCNGAGCANCANCGGACANCCTCCCCTNCCCCCTGCCGNCCAGCCGGCGGGGGNGACTTNCGTGGTCTCACCAGGGCCACAGCTTCCNGGCANNNCGNANCGCGATANCGGCTGCGCNGNATTNGGNNCCTGGGCCCACGGTCCCNGGCGGGGCNGACCAACCGTCNCNACGACACTCNAAGCCANCNACNGGAGCAAACATGGNNANNGCGACGNCANCNACCNNCGCNGNGCGNGCCGCNCCGCGGCCCCGCNNTCTGGGNNGNGCCGGCGCCAACACCGGCANGGCNNCANGNCCGCCCGNGNGCCGNTCGCNGNNNCGGCNCGGATGCNCGCGCTACCCTNGCCCCNANCTGNGNGNGCTTCGCGCNGGNTTTGCGGGGCAGNCAGNGGGGCANGTCCGAANGGGCGGCCGCGGGGGCNCCCNNCTTGTNCCNCACTGNGTGGCNNCCCAGAGGNGGGCNGGATCANGNNNAGATGGNCCGGGGCGGCNCGGCGGNGTGNGTGGNCCGNGNAATAANTACCAANNGCCNGGNGCGCGNNGCNCTTCCCCTNCGCNGGTTCNCCNANNNNNGGGGGNAGANNCCGGNGGTGANNCGCGCNCCCCGANNGGGGGCCGNANTCGTCGNCGCNNNCCGGNCNGCNCACNTCAGGGTGAGNCCCGCNAGNCGGGTGCTAACNCGGGCGGGCNNACGTTNGGCGCNNCNGGNGTGGNCCCACCGGGCNGTGCACAGNAGGCGCGGNNCNGAGCNGNNGNNNNANNCGNCNGGTGCGGTNTNCGTCGCGNTNAGGCGCGCGCAGCGCCGGAACGCGCCTGCCGCGACTGACGCCNCGGCNGANCGGTTANCGGGGNNGGNTNGGCGCACGGCTCGANGGGTNCCCTCTTGCGGCCNGGGTGNNNTTGNNNTCGGANNGACNCCGGGCGTGCGGGCANANNGGTGCNCGGCNACCCGGGGGCNNTTGAGGNGATGNGGGNGGNGCNCNCCCGCGGTCCCTCGTATCGCCTTGCAGGCTAGNCGCATGCGGNNCGNCGCAGCGCGTNNNGNGGCNGGAGNNTTGCGGCNGCCNGGCGCCANGANCNNACGGNGGNNTNGNTGCNGTGNNGNACCGCNGNNCNACNGNNGNCANGGCCGGGTTCGGGGAANGGGTGNNGGGGCGNGTGNGTCNGGNCAGTNNNCGCAANCGANCGGANNGNGCAACGGTNGGCGNGCGCTGGCGCTTCNCGNGGGCGTCGGCGGNCGGACCCNGGCCGNGGNCGAGCNACGTACCNGNNNTGNCAGGCTNCNNGCGNGCGCCNCATGTGGGNCNCCCGAGNCCCGCCNTGGGGCGCNGGTCCGNANCAAGGNCACTGCCCGGAGANCGGCTGGTGCCNGATGNGNCGCGGCCGNTAGTNNNNNTTGCCCTGNGGNNGGGAAGGGCCNTCNCGTGCCNCCTNGCCCCGNCNNNTGNGACTNAGAACCCCCNCACAGCGCAGCGNCTNTCNCGNNTNTGCCNACCNAGCCGCNTACTCCCCCCCCCCACNNGGNGGCCACGCCNNCCCGGGNCACCNGGNNCCCGCAGGCTNGGAGA"/>
                        <sequence id="seq_SK14" taxon="SK14" totalcount="4" value="AGGGCCGGGGGTGCCCGCGCCGTGCGCCCCCGGACACCATGGTCCTCTGTCCGCGTAGGGGGGGGCACGGGGCGCGGGGGGGTGGGGGGGGGGGGGGAGTGCCGAGCCCGCCCGGGGGGAGCGGCCCTGGACCGCGCGCGCCCCGGTCCTGCGCTGCTGTCCCGCCCCCCCCCACGAGACGGGCACCGCGCCTGGGAGGGCGAAACCCCGCAGCCGAGACGTCGCCGCCACCTAGTGCAACGCCTACCCTGGGGCCGCTCGATGACGGCGCCGGAGCGTTGGCGCCATAGCAGCGTACGGGGGCGGATGCGGGGGGGCCGCACTCGCGCCGCCTACGGGCGCGATCCACCACGGGCGGGTGCGTGGATGGCTTCCGGATCGCTCCATGAGAACTCCGACTAGCAGTTGCGCGGCCAAGGCCGCCCGCGGCGGGCGGCCGACGGATGGGACGCCGCTCGGCACTTGGTCCAGGCCAGCGGTACGCCGGCCGCCGCGTGCCCACGGAGACCCGCCCAGAAAGCAAACGCCGCCCCGGAGATGCGCGCCCCCCACAGGGATAGCCCGAGGGCCGGCCCGCGAGCCCAGCTCCCCGCCGCCGCGCGGTGCGCATGCGAGTCCGAGCGCCAGCGGACACCCTCCCCTACCCCCTGCCGGCCAGCCGGCGGGGGTGACTTCCGTGGTCTCGCCAGGGCCACAGCTTCCGGGCACCGCGTACCGTGATAGCGGCTGCGCCGAATCGGGCGCCTGGGCCCACGGTCCTGGGCGGGGCCGACCAACCGTCCCAACGACACTCCAAGCCATCCACTCGAGCAAACATGGCTACGGCGACGGCGTCGACCCACGCAGGGCGCGCCGCGCCGCGGCCCCGCGATCTGGGCCGCGCCGGCGCCAACACCGGCACGGCGGCACGCCCGCCCGGACACTGGTCGCCGGGTCGGCGCGGATGCCCGCGCTACCCTCGCCCCGAGCTGAGTGTGCTTCGCGCGGGGTTCGCGGGGCAGACAGCGGGGCAGGCCCGAACGGGCGGCCGCGGGGGCGCCCCGCTTGTGCCCCACTGCGTGGCCCCCCAGAGGCGAGCTGGATCAGGCGCAGATGGGCCGGGGCGGCGCGGTGGCGTGAGTGGCCCGTGAAATCATTGCCAAGGGCCGGGGGCGCGGTGCCCTTCCCCTCCGCGGGTTCGCCGAGAGCGAGGGGCAGAGGCCGGGGGTGACGCGCGCCCCCCGACTGGGGGCCGCATTCGTCGGCGCCCTCCGGGCAGCTCACCCCAGGGGGAGGCCCGCAAGGCGAGTGCTAACGCGGGCGGGCCGACGTTTGGCGCGGCGGGCGTGGGTCCACCGGGCGGTGCACAGCAGACGCGGTGCCGAGCGGGCGGCGGAGGCGCCGGGTGCGGTGTTCGTCGCGCTCAGGCGCGCGCAGCGCCGGAACGCGCCTGCCGCGACTGATGCCGCGGCCGAGCGGTTAGCGGGGGCGGGTCGGCGCACGGCTCCGGGGGTGCCCCCTTGCGGCCGGGGTGAAGCCGCCGTCGGAGGGACCCCGGGCGTGCGGGCTCACCCGTGCTCGGCGACCCGGGGGCCCTTGAGGTGATGCGGGGGGGGCCCGGCCGCGGTCCCTCGTATCGCCTTGCAGGCTAGGCGCATGCGGGGCGGCGCAGCGTGTGCTGCGGCAGGAGGATTGCGGCGGCCCGGCGCCCAGACCGGACGGGGGGCTCGTTGCTGTGTGGCACCGCGGCGCCACCGCGGGCAGGATCGGGCTCGGGGAATGGGTGCGGGGGCGGGTATGTCGGGGCGGTCGCCGCAAGCGGTCGGACCGGGCAACGGTCGGCGGGCGCTGACGCTTCGCGCGGGCGTCGGCGGTCGGACCCGGGCCGTCGCCGAGCCACGTACCGGACCTGGNGGGCTACTCGCGCGCCCCGCACGTGGGGCCTCCGAATCCCGCCCCGGGGCGCCGGTCGGGATCAAGGTCACTACCCGGAGATCGACCGGTGCCAGATGCGGCGCGGCCGGTAGTCGGGGTTGCCCTGGGGCGGGGGAGGGCGCCCGCGTGCCTCCTTGTCTCGCCGGCTGCGACTGAGGACCCCCCCGCGGCGCAGCGCCTCTCCCGGATGTGCCGACCAAGCCGCCTACTCCCCCCCCCCACAGGGCGGCCACGCCGCCCCGGGACGCCTGGGTCCCGCGGGCTAGGAGG"/>
                        <sequence id="seq_SK2" taxon="SK2" totalcount="4" value="GGAACCGGGGGTGNCTGCGCCGTGCGCCCCCGGACACCANGGCCCTCNGTCCGCNTNGGGGGGGACACGGGGCGCGGGGGGGTGGGGGGGGNGAGGGAGTGCCGAGCCCGCTTGGGGGGAGTGNCCCTGGACCGCGCACGCCCCGGTCNTGCGCTGCTGTCCCGCCCCCCCCCNCGAGGCGGGCACCGTGCCTGGGAGGGCGAAACCCCNCAGCCGAGANGTCGCTGCCACNTAGTGCAACGCCTACCNTGGGGCCGCTCGACGACGGCGCCGGAGCGTTGGCGCCATAGCAGCGNACGGGGGCGGATGCGGGAGGGCCGCACTCGCGCCGCCTACGGGNGCGATCCANCACGGGCGGGTGCGTGGATGGCTTCCGGATCGCTCCATGAGAACTCCGACTAGNAGTTGCGCGGCCAAGGCCGCCCGCGGCGGGCGGCNGACGGNTGGGACGCCGCTCGGCACTTGGTCCAGGNCAGCGGCACGCCGGCCGCCGCGGGCCCACGGAGACCCGCCCAGAAAGCAAACGCCGCCCCGGAGACGNGCGCCCCCCACAGGGANAGCCCGAGGGCCGGCCCGCGAGCCCAGCTCCCCGCCGCCGCGCGGTGCGCATGCGAGTCCGAGCGCCAGCGGACANCCTCCCCTNCCCCCTGCCGGCCAACCGGNGGGGGTGACTTCCGTGGTCTCGCCAGGGCCACAGCTTCCGGGCACCGCGCACCGCGATANNGGCTGCGCCGAATCGGGCGNCTGGGCCCACGGTCCCGGGCGGGGCCAACCAACCGTCNCAACGACACTCCAAGCCANCCACTGGAGCGAACATGGCTACGGCGACGGCGTCGAGCCACGTAGGGCGCGCCACGCCGCGGNCNCGCGATCTGGGCCGCGCCGGCGCCAACACCGGCACGGCGGCACGCCCGCCCGGACNCTGGTTGNCGGGTCGGCGCAGATGCNCGCGCTACCCTTGCCCCGAGCTGAGTGTNCTTCGCGCNNNGTTCGCGGGGCAGACAGCGGGGCAGGCCNGAACGGGCGGCCGCGGNGGCGCCACGNTTGTGCCCCACTGCGTGGCCCCCCAGAGGCGAGCTGGATCAGGCGCAGATGGGCCGGGGTGGCGCGGTGGTGTGGGTGGCCCNTGAAATCATTATCAAGGGCCGGGGGCGCGGTGCCCTTCCCCTCCNCGGGTCCTCCGANAGCGAGGNGCAGAGGCCGGGGGTGACGCGCGCCCCCCAACTGGGNGCCGCATTCATCGGNGCCCTCCGGGCAGCTCACCCCAGGGTGAGGCCCGCAAGGCGAGTGCTAACGCGGGCGGGNCGACGTTCGGCGAGACGGGCGTGGGCCCCCCGGGCGGTGCACAGCAGGCGNGGTNCNGAGCNGGCGGCGGACGCGCCGGGTGCGGTGTNCGTCGCGCTCAGGCGCGCGCAGCGCCGNAACGCGCCTGCCGCGACTGATGCCGCGGCCGAGCGGTTAGCGGGGGCGGGTCGGCGCACGGCTCCGGGGGTGCCTNCTGGCGGCCGGGGTGAAGCCGCCGTCGGAGGGACCCCGGGCGTGCGGGCTCNCNCGTGCTCGGCGACCCGNGGGCCCTTGAGGTGATGCGGGGGGGGCCCGGCCGCGGTCCCTCGTATCGCCTTGCAGGCTAGGCGCATGCGGGGCGGCGCAGCGTGTGCCGCGNCAGGAGGATTGCGGCGGCCCGGCGCCAAGANCAGACGGGGGGCTCGTTGCTGTGTGGCACCGCGGCGCCACCGCGGGCAGGACCGGGCTCGGGGAATNGGTGCNGGGGCGGGTATGTCGGGGCGGTCGNCGCANGCGGTCGGGCCGGGCAACGGTCGGCGGGCGCTGACGCTTCGCGCGGGCGTCGGCGGTCGGACCCGGNCCGTCGCCGAGCCACGTACCGGACCTGGCGGGCTACTCGCGCGCCCCGCACGTGGGGCCTCCGAGTCCCGCCCCGGGGCGCCGGTCGGGATCAAGNTCACTACCCGGAGATCGGNCGGTGCCAGATGCGGCGCGGCCGGTAGTCGGGGTTGCCCTGGGGCGGGGGAGGGCGCCCGCGNGCCTCCTNGCCCCGCCGGCTGCGACTGAGGACCCCCCCACGGCGCAGCGCCTCTCNCGGATGTGCCGACCGAGCCGCCTACTCCCCCCCCCCNCGGGGCGGCCACGCCGCCCCGGGGCGCCNGGGCNCCGCGGGCTANGAGG"/>
                        <sequence id="seq_SK8" taxon="SK8" totalcount="4" value="NGGGCCGGGGGTGCCCGCGCCGTGCGCCCCCGGACACCATGGTCCTCTGTCCGNGTAGGGGGGGGCACGGGGCGCGGGGGGGTGGGGGGGGGGGGGGAGTGCCGAGCCCGCCCGGGGGGAGCGGCCCTGGACCGCGCGCGCCCCGGTCCTGCGCTGCTGTCCCGCCCCCCCCCACGAGNCGGGCACCGCGCCTGGGAGGGCGAAACCCCGCAGCCGAGACGTCGCCGCCACCTAGTGCAACGCCTACCCTGGGGCCGCTCGATGACGGCGCCGGAGCGTTGGCGCCATAGCAGCGTACGGGGGCGGATGCGGGGGGGCCGCACTCGCGCCGCCTACGGGCGCGATCCACCACGGGCGGGTGCGTGGATGGCTTCCGGATCGCTCCATGAGAACTCCGACTAGCAGTTGCGCGGCCAAGGCCGCCCGCGGCGGGCGGCCGACGGATGGGACGCCGCTCGGCACTTGGTCCAGGCCAGCGGTACGCCGGCCGCCGCGTGCCCACGGAGACCCGCCCAGAAAGCAAACGCCGCCCCGGAGATGCGCGCCCCCCACAGGGATAGCCCGAGGGCCGGCCCGCGAGCCCAGCTCCCCGCCGCCGCGCGGTGCGCATGCGAGTCCGAGCGCCAGCGGACANCCTCCCCTNCCCCCTGCCGGCCAGCCGGCGGGGGTGACTTCCGTGGTCTCGCCAGGGCCACAGCTTCCGGGCACCGNGTACCGTGATAGCGGCTGCGCCGAATCGGGCGCCTGGGCCCACGGTCCTGGGCGGGGCCGACCAACCGTCCCAACGACACTCCAAGCCATCCACTNGAGCAAACATGGCTACGGCGACGGCGTCGACCCACGCAGGGCGCGCCGCGCCGCGGCCCCGCGATCTGGGCCGCGCCGGCGCCAACACCGGCACGGCGGCACGCCCGCCCGGACACTGGTCGCCGGGTNGGCGCGGATGCCCGCGCTACCCTNGCCCCNANCTGAGTGTNCTTCGCGCGGGGTTCGCGGGGCAGACAGCGGGGCAGGCCCGAACGGGCGGCCGCGGGGGCGCCCCGCTTGTGCCCCACTGCGTGGCCCCCCAGAGGCGAGCTGGATCAGGCGCAGATGGGCCGGGGCGGCGCGGTGGCGTGAGTGGCCCGTGAAATCATTGCCAAGGGCCGGGGGCGCGGTGCCCTTCCCCTCCGCGGGTTCGCCGAGAGCGAGGGGCAGAGGCCGGGGGTGACGCGCGCCCCCCGACTGGGGGCCGCATTCGTCGGCGCCCTCCGGGCAGCTCACCCCAGGGGGAGGCCCGCAAGGCGAGTGCTAACGCGGGCGGGCCGACGTTTGGCGCGGCGGGCGTGGGTCCACCGGGCGGTGCACAGCAGNNGCGGTGCCGAGCGGGCGGCGGAGGCGCCGGGTGCGGTGTTCGTCGCGCTCAGGCGCGCGCAGCGCCGGAACGCGCCTGCCGCGACTGATGCCGCGGCCGAGCGGTTAGCGGGGGCGGGTCGGCGCACGGCTCCGGGGGTGCCCCCTTGCGGCCGGGGTGAAGCCGCCGTCGGAGGGACCCCGGGCGTGCGGGCTCACCCGTGCTCGGCGACCCGGGGGCCCTTGAGGTGATGCGGGGGGGGCCCGGCCGCGGTCCCTCGTATCGCCTTGCAGGCTAGGCGCATGCGGGGCGGCGCAGCGTGTGCTGCGGCNGGAGGNTTGCGGCGGCCCGGCGCCCAGACCGGACGGGGGNCTCGTTGCTGTGTGGCACCGCGGCGCCACCGCGGGCAGGATCGGGCTCGGGGAATGGGTGCGGGGGCGGGTATGTCGGGGCGGTCGCCGCAAGCGGTCGGACCGGGCAACGGTCGGCGGGCGCTGACGCTTCGCGCGGGCGTCGGCGGTCGGACCCGGGCCGTCGCCGAGCCACGTACCGGACCTGGAGGGCTACTCGCGCGCCCCGCACGTGGGGCCTCCGAATNCCGCCCCGGGGCGCCGGTCGGGATCAAGGTCANTACCCGGAGATCGACCGGTGCCAGATGCGGCGCGGCCGGTAGTCGGGGTTGCCCTGGGGCGGGGGAGGGCGCCCGCGTGCCTCCTTGTCTCGCCGGCTGCGACTGAGGACCCCCCCGCGGCGCAGCGCCTCTCCCGGATGTGCCGACCAAGCCGCCTACTCCCCCCCCCCACAGGGCGGCCACGCCGCCCCGGGACGCCTGGGTCCCGCGGGCTAGGAGG"/>
                        <sequence id="seq_SM1" taxon="SM1" totalcount="4" value="GGGGCCGGGGGTGCCCGCGCCGTGCGCCCCCGGACACCATGGCCCTCTGTCCGTGTAGGGGGGGGCACGGGGCGCGGGGGGGTGGGGAAGGGGGGGGAGTGCCGAGCCCGCCCGGGGGGAGCGGCCCTGGGCCGCGCGCGCCCCGGTCCTGCGCTGCTGTCCCGCCCCCCCCCACGAGGCGGGCACCGCGCCTGGGAGGGCGAAACCCCGCAGCCGAGACGTCGCCGCCACCTAGTGCAACGCCTACCCTGGGGCCGCTCGACGACGGCGCCGGAGCGTTGGCGCCATAGCAGCGTACGGGGGCTGATGCGGGAGGGCCGCACTCGCGCCGCCTACGGGCGCGACCCACCACGGGCGGGTGCGTGGATGACTTCCGGATCGCTCCATGGGAACTCCGACTAGCAGTTGTGCGGCCAAGGCCGCCCGCGGCGGGCGGCCGACGGACGAGACGCCGCTCGGCGCTTGGTCCAGGCCAGCGGCGCGCCGGCCGCCGCAGGCCCACGGAGACCCGCCCAGAAAGCAAACGCGGCCCCGGAGATGCGCGCCCCCCACAGGGATAGCCCGAGGGCCGGCCCGCGAGCCCAGCTCCCCGCCGCCGCGAGGTGCGCATGCGAGTCCGAGCGCCAGCGGACACCCTCCCCTACCCCTTGCCGGCCAGCCGGCGGGGGTGACTTCCGTGGTCTCGCCAGGGCCACAGCTTCCGGGCACCGCGCACCGCGATAGCGGCTGCGCCGAATCGGGCGCCTGGGCCCACGGTCCCGGGCGGGGCCGACCAACCGTCCCAACGACACTCCGAGCCATCCACTGGAGCAAACATGGCGACGGCGACGGCGTCGACCCACGCAGGGCGCGCCGCGCCGCGGCCCTGCGATCTGGGCCGCGTCGGCGCCAACGCCGGCACGGCGGCACGCCCGCCCGGACGCTGGTCGCCGGGTCGGCGCGGATGCCCGCGTTACCCTCGCCCCGAGCTGAGTTTGCTTCGCGCGGGGTTCGCGGGGCAGACAGCGGGGCAGGCCCGAACGGGCGGCCGCGGGGGCGCCCCGCTTGTGCCCCACTGCGTGGCCCCCCAGAGGCGAGCTGGATCAGGCGCAGATGGGCCGGGGCGGCGTGGTGTCGTGAGTGGCCCGTGAAATCATTACCAAGGGCCGGGGGCGCGGTGCCCTTCCCCTCCGCGGGTTCGCCGAGAGCGAGGGGCAGAGGCCGGGGGTGACGCGCGCCCCCCGACTGGGGGCCGCATTCGTCGGCGCCCTCCGGGCAGCTCACCCCAGGGTGAGGCCCGCAAGGCGAGTGCTAACGCGGGCGGGCCGACGTTCGGCGCGGCGGGCGTGGGCCCACCGGGCGGTGCACAACAGGCGCGGTGCCGAGCGGGCGGCGGACGCGCCGGGTGCGGTGTTCGTCGCGCTCAGGCGAGCGAAGCGCCGGAACGCGCCTGCCGCAACTGATGCCGCGGCCGAGCGGTTAGCAGGGGCGGGTCGGCGCACGGCTCCGGGGGTGCCCTCTTGCGGCCGGGGTGAGGTCGCCGTGGGAGGGACCCCGGGCGTACGGGCTCACCGGTGCTCGGCGCCCCGGGGGCCCTTCAGGTGATGCGGGGGGGGCCCGGCCGCGGTCCCTTGTATCACCTTGCAGGCTAGGCGCATGCGGGGCGGCGCAGCGTGTGCCGCGGCAGGAGGATTGCGGCGGCCCGGCGCCAAGACCGGACGGGGGGCTCGTTGCTGTGTGGCACCGCAACGCCACCGCGGGCAGGACCGGGCTCGGGGAATGGGTGCGGGAGCGGGTATGTCGGGGCGGTCGCCGCAAGCGGTCGGACCGGGCAACGGTCGGGGGGCGCTGACGCTTCGCGCGGGCGTCGGCGGTCGGACCCGGGCCGTCGCCGAGCCACGTACCGGACCTGGCGGGCTACTCGCGCGCCCCGCACGTGGGGCCTCCGAGTCCCGCCCCGGGGCGCCGCTCGGGATCAAGGTCACTACCCGGAGATCGGCCGGTGCCGGATGCGGCGCGGCCGGTAGTCGGGGTTGCCCTGGGGCGGGGGAGGGCGCCCGCGTGCCTCCTTGCCCCGCCGGCTGCGACTGAGGACCCCCCCACGGCGCAGCGCCTCTCTCGGATGTGCCGACCGAGCCGCCTACTCCCCCCCCCCACGGGGCGGCCACGCCGCCCCGGGGCGCCTGGGCCCCGCGGGCTAGAAGG"/>
                        <sequence id="seq_T18" taxon="T18" totalcount="4" value="AGNGNCNGGNGTGNCNNCNNCGTGCGCCCCCGGNCNCCNNGNTCNTCNGTCCGCNTNGNGGGGGGCACNGNNCGCGNGGGNGTGNNGNNGNNNGGGNNGTGCCNAGNNCGCCCGGGGGGAGCGGCCCTNGNNNGCNCNCGCCNCGGNCNNGNGCTGCNNNCCCGNNCCNNCCNACGAGACNGGNACCNNGNCTGNGANNNCGNNNCCCCGNNGCCGNNACGTCNCCGNCACCTAGTGNANCGCNTNCCCTGGGGCCNCTCGATGNCGNCGCNNGNGCGTNGGCNNCATAGNAGNGTNCGGNNNCGGATGCGNGGGNNCCGCNCTCGCGNCGNCNANGGGCGCGANNCACCNCGNNCGGNNGCNTNGATNGNTNCNGGATCGNTCCATGAGAACNCGGACTNGCAGTTGCGNNGCCANGGCNGCCCNNGGCNNGCGGCCGACNNNTGGGACGCCGCTCGGCACNTGGTCCAGGCCAGCGGTACNNCGGCCGCCNNGTGCCCACGGAGACCCGCCCAGAAAGCAAACGNNGCCCCGNANATGNNCNCCCCCCANAGGGATAGCNCGAGNNCCGNCCCGCNNNCCCAGCTCCCCNCCNNCNCGCGGTGCGCATGNNNTTCCNAGCGNCNGCGGACNCCCTNCCCTNCCNNCTGCCGGCCAGCNNNCGGGGGTNNCTTCCNTNGNNTCGCCAGGNCCNCAGNTTCNNGNCACNNNNNACCNNGATAGCGNCTNCGCCGANNCGNGCGNCTNNGCCCACGGTCCCNGGCGGGGCNNACCAANCGTCCCAACNACACTCCAAGCCNNNCACTNGAGNAAANANGGCTNCGGCGACGGCGNNNACCNANGCAGGNCGCGNCGCNCCGCGGNNCCNNGATCTGGGNCGCNNCNGCGCCNNCACNNGCACNGCGGCACGCCCGCCCGNANGCNNGTCNNCNNGTCNGCGCGGANGNNCGNNCTNCCCTNNCCNCGAGCTGNGTGGNCTNNGCGCNGGGTTCGCGGGGCAGNCAGCNGGGTNGNCCNGAACGGNCGNNCGCNNGGGNGCCNCGCTNGTNNCNCACTGCGNGGNNCCCNAGAGNCGNGCNNGATNAGGNNNAGATGGGCCGGGGCNNCNCGGTGNNGTGAGTGNNCCNTNNANTCANNGCCNAGNGCCGGGGGCNCGGNGNCCTTCNCCTCCGCGGGNTNGNCGNGNNCGAGNGGCAGANGCNNGGGGTGANGCGCGNNCCCCGACTGGGGGNCGNATTCGTNGGNGCCCTNCGGGCAGCNNNCCCCANNGTGNNNNCCGCAAGGCGAGTGCTAANGCNGGCGGGCCGACGTTTNNCNCGNNNNGNGTNNGTCCACCGGNCGNTNCACNGCAGACGNGGTGCCNAGCNGGNGNCNGAGNCGNCNNGTGCGGTNTNCNTCGNGCTCNNNCGCNCGCAGCGNCGGAACNCGCCTGCCGCNNCTGATNCNNCGGCCGAGCGGTTAGNNGGGGNNGGTNNGCGCACNGCTCCGNGGNNNNNCNCTNGNGGCCNNGGTNNNGCNGCCGTCGGAGGNACNCCNGGCGTGCGGGCTNACCCNTGCNCGGCNANNNGGGGGCNNTTGAGGTGATGNGGGGGGNGCCCNNCCGCGGTCNCNCNNATCNCNNTGCNGGCNAGGCGNATNNGGNGCGGCNCNGCGNGTNCNGCGGNNNGANGANTGNNGNGNCCNGGCGCNNNNANCGGACGGNGGNNTCGNTNNTNTGTNGCACNGCGNNGCNACNGCGNNCAGNATCNGGCTCGGGGAATGNGTGNGNGNGCGGNTNNNTCNNGNCGNNNGCNGCAANNNGNNNGACCGGGCAACNNTNGGCGNGCGCTGACGCTNNGCGCGNGCNTCGGCNGTCGGANNCNGNNCGNNGCCGAGCNANGNACNNGNCCTNGNGGGNTACNCNNGNGCNCNNNNCGTGGNNCCTCCGAGTNCCGCCCCGGGNCNNCGGTCGGGANCNANGTNACTACNCGGAGANNGACCGGTNNCAGATGCGGCNCGGNCGNNANTCNGGNNTNCCCTGNNNNGGGGGAGGGCGCCCGCGNGNCTCCTTGTCCCGCCGGCTGCNACTGAGGNCCCCCCCNCNNCGNANCNCNNCTCCCGNNNNNNNCNACNNAGCNGCCTNNTCCNCCCCCNCANAGGNCGGCCANGCCNNCCCGGGNCNCCTGGGCNCNGCGGGCTAGGAGG"/>
                        <sequence id="seq_TN" taxon="TN" totalcount="4" value="AGGGCCGGGGGTGCCCGCGTCGTGCGCCCCCGGACACCATGGCCCTCTGTCCGCGTAGGGGGGGGCACGGGGCGCGGGGGGGTGGGGGGGGGGGGGGAGTGCCGAGCCCGCCCGGGGGGAGCGGCCCTGGACCGCGCGCGCCCCGGTCCTGCACCGCTGTCCCGCCCCCCCCCACGAGACGGGCACCGCGCCTGGGAGGGCGAAACCCCGCAGCCGAGACGTCGCCGCCACCTAGTGCAACGCCTACCCTGGGGCCGCTCGACGACGGCGCAGGAGCGTTGGCGCCATAACAGCGTACGAGGGCGGATGCGGGGGGGCCGCACTCGCGTCGCCTACGGGCGCGATCCACCACGCGCGGGTGCGTGGATGGCTTCCGGATCGCTCCATGAGAACTCCGACTAGCAGTTGCGCGGCCAAGGCCTCCCGCGGCGGGCGGTCGACGGATGGGACCCCGCTCGGCACTTGGTCCAGGCCAGCGGCACGCCGACCGCCGCGGGCCCACGGAGACCCGCCCAGAAAGCAAACGCCGCCCCGGAGATGCGCGCCCCCCACAGGGATAGCCCGAGGGCCGGCCCGCGAGCCTAGCTCCCCGCCGCCGCGCGGTGCGCATGCGAGTCCGAGCGCCAGCGGACACCCTCCCCTACCCCCTGCCGGCCAGCCGGTGGGGATGACTTCCGTGGTCTCGCCAGGGCCACAGCTTCCAGGCACGGCGCACCGCGATAGCGGCTGCGCCGAATCGGGCTCCTGGGCCCACGGTCCCGGGCGGGGCCGACCAACCGTCCCAACGACACTCCAAGCTATCCACTCGAGCAAACATGGCTACGGCGATGGCGTCTACCCACGCAGGGCGCGCCGCGCCGCGGCCCCGCGATCTGGGCCGCGCCGGCGCCAACACCGGCCCGGCGGCACGCCCGCCCGGATGCTGTTCGCCGGGTCGGCGCGGATGCCCGCGCTACCCTCGCCTCGAGCTGAGTGTGCTTTGCCCGGGGTTCGCGGGGCAGACAGCGGGGCAGGCCCGAACGGGCGGCCGCGGGGGCGCCCCGCTTGTGCCCCACTGCGTGGCCCCCCAGAGACGAGCTGGATCAGGCGCAGATGGGCCGGGGCGGCGCGGTTGCGTGAGTGGCCCGTGAAATCATTACCAGGGGTCGGGGGCGCGTTGCCCTTCCCCGTCGCGGGTTCGCCGAGAGGGAGGGGCAGAGGGCGGGGGTGACGCGCGCCCCCCGACTGGGGGCCGCATTCGTCGGCGCCCTCCGGGCAGCTCACCCCAGGGTGAGGCCCGCAAGGCGAGTGCTACCGCGGGCGGGCCGACGTTCGGCGCGGCGGGCGTGGGTCCACCGGGCGGTGCACAGCAGGCGCGGTGCCGAGCGGGCGGCGGAGGCGCCGGGTGCGGTATTCGTCGCGCTCAGGCGCGCGCACTGCCGGAACGCGCCTGCCGCGACTGATGCCGCGGCCGAGCGGTTAGCGGGGGCGGGTCTGCGCACGGCTGCGGGGGTGCCCTCTTGCGGCCGGGGTGAAGCCGCCGTCGGAGGGACCCCGGGCGTGCGGGCTCACCCGTGCTCGGCGACCCGGGGGCCCTTGAGGTGATGCGGGGGGGGCCCGGCCGCGGTCCCTCGTATCGCCTTGCAGGCTAGGCGCATGCGAGGCGGCGCAGCGTGTGCCGCGGCAGGAGGATTGCGGCGGCCCGGCGCCAAGACCGGACTGGGGGCTCGTTGCTGTGTGGCACCGCGGCGCCACCGCGGGCAGGACCGGGCTCGGGGAATGGGTGCGGGGGCGTGTATGTCGGGGCGGTCGCCGCAAGCGGTCGGACCGGGCAACGGTCGGCGGGTGCTGACGCTTCGCGCGGGCGTCGGCGGTCGGACCCGGGCCGTCGCCGAGCCACGTACCGGACCTGGAGGGCTACTCGCGTGCCCCGCACGTGGGGCTTCCGAGTCCCGCCTCGGGGCGCCGGTCGGGATCAAGGTCACTACCCGGAGATCGGCCGGTGCCAGATGCGGCGCGGACGGTAGTCGGGGTTGCCCTGGGGCGGGGGAGGGCGCCCGCGTGCATCCTTGCCCCGCCGGCTGCGACTGAGGACCCCCCCACGGCGCAGCGCCTCTCCCGGATGTGCCGACCAAGCCGCCTACTCCCCCCCCCCACGGGGCGGCCACGCCGCCCCGGGGCGCCTGGGCCCCGCGGGCTAGGAGG"/>
                        <sequence id="seq_Thai-237" taxon="Thai-237" totalcount="4" value="AGGGCCGGGGGTGCCCGCGTCGCGCGCCCCCGGACACCATGGCCCTCTGTCCGCGTAGGGGGGGGCACGGGGCGCGGGGGGGTGGGGGGGGGGGGGGAGTGNCGAGCCCGCCCGGGGGGAGCGGCCCTGGACCGCGCGCGCCCCGGTCCTGCACTGCGGTCCCGCCCCCCCCCACGAGACGGGCACCGCGCCTGGGAGGGCGAANCCCCGCAGCCGAGACGTCGCCGCCACCTACTGCAACGCNTACCCTGGGGCCGCTCGACGACGGCGCCGGAGCGTTGGCGCCATAACAGCGTACGAGGGCGGATGCGGGGGGGCCGCACTCGCGTCGCCTACGGGCGCGATCCACCACGCGCGGGTGCGTGGATGGCTTCCGGATCGCTCCATGAGAACTCCGACTAGCAGTTGCGCGGCCAAGGCCTCCCGCGGCGGGCGGTCGACGGATGGGACGCCGCTCGGCACTTGGTCCAGGCCAGCGGCACGCCGGCCGCCGCGGGCCCACGGAGACCCGCCCAGAAAGCAAACGCCGCCCCGGAGATGCGCGCCNCCCACAGGGATAGCCCGAGGGCCGGCCCGCGAGCCTAGCTCCCCGCCGCCGCGCGGTGCGCATGCGAGTCCGAGCGCCAGCGGACACCCTCCCCTACCCCCTGCCGGCCAGCCGGTGGGGATGACTTCCGTGGTCTCGCCAGGGCCACAGCTTCCAGGCACGGCGCACCGCGATANCGGCTGCGCCGAATCGGGCTCCTGGGCCCACGGTCCCGGGCGGGGCCGACCGACCGTCCCAACGACACTCCAAGCTATCCACTCGAGCAAACATGGCTACGGCGATGGCGTCTACCCACGCAGGGCGCGCCGCGCCGCGGCCCCGCGATCTGGGCCGCGCCGGCGCCAACACTNGCACGGCGGCACGCCCGCCCGGATGCTNGTCGCCGGGTGGGCGCGGATGCCCGCGCTACNCTCGCCTCGAGCTGAGTGTGCTTTGCGCGGGGTTCGCGCGGCAGACAGCGGGGCAGGCCCGAACGGGCGGCCGCGGGGGCGCCCCGCTTGTGCCCCACTGCGTGGCCCCCCAGAGGCGAGCTGGATCAGGCGCAGATGGGCCGGGGCGGCGCGGTTGCGTGAGTGGCCCGTGAAATCATTACCAGGGGTCGGGGGCGCGGTGCCCTTCCCCGTCGCGGGTTCGCCGAGAGCGAGGGGCAGAGGCCGGGAGTGACGCGCGCCCCCCGACTGGGGGCCGCATTCGTCGGCGCCCTCCGGGCAGCTGACCCCAGGGTGAGGCCCGAAAGGCGAGTGCTAACGCGGGCGGGCCGACGTTCGGCGCGGCGGGCGTGGGTCCACCGGGCGGGGCACAGCAGGCGCGGTGCCGAGCGGGCGGCGGAGGCGCCGGGTGCGGTGTTCGTCGCGCTCAGGCGCGCGCAGCGCCGGAACGCGGCTGCCGCGACTGATGCCGCGGCCGAGCGGTTAGCGGGGGCGGGTCGGCGCACGGCTGCGNGGGTGCCCTCTTGCGTCCGGGGTGAAGCCGCCGTCGGAGGGACCCNNGGCGTGCGGGCTCACCCGTGCTCGGCGACCCGGGGGCCCTTGAGGTGATGCGGGGGGGGCCCGGCCGCGGTCCCTCGTATCGCCTTGCAGGCTAGGCGCATGCGAGGCGGCGCAGCGTGTGCCGCGGCAGGAGGATTGCGGCGGCCCGGCGCCAAGACCGGACTGGGGGCTCGTTGCTGTGTGGCACCGCGGCGCCACCGCGGGCAGGACCGGGCTCGGGGAATGGGTGCGGGGGCGTGTATGTCGGGGCGGTCGCCGCAAGCGGTCGGACCGGGCNACGGTCGGCGGGTGCTGACGCTTCGCGCGGGCGTCGGCGGTCGGACCCGTGCCGTCGCCGAGCCACGTACCGGACCTGGAGGGCTACTCGCGCGCCCCGCACGTGGGGCCTCCGAGTCCCGCCTCGGGGCGCTGGTCGGGATCAAGGTCACTACCCGGAGATCGGCCGGTGCCAGATGCGGCGCGGACGGTAGTCGGGGTCGCCCTGGGGCGGGGGAGGGCGCCCGCGTGCCTCCTTGCCCCGCCGGCTGCGACTGAGGACCCCCCCACGGCGCAGCGCCTCTCCCGGATGTGCCGACCAAGCCGCCTATTCCCCCCCCCCACGGGGCGGCCACGCCGCCCCGGGGCGCCTGGGCCCCGCGGGCTAGGAGG"/>
                        <sequence id="seq_Thai-311" taxon="Thai-311" totalcount="4" value="NGGGCCGGGGTTGCCCGCGCCGTGCGCCCCCGGACNCCATGGCCCTCTGTCCGCGTAGGGGGGGGNACGGGGCGCGGGGGGGTGGGGGGGGGGGGGGAGTGCCGAGCCCGCCCGGGGGGAACGGCCCTGGACCGCGCGNGCCCCGGTCCTGCGCTGCTGTNCCGCCCTCCCCCACGAGACGGGCACGGCGCCTGGGAGGGCGAAACCCCGCAGCCGAGACNTCGCCGCCACCTAGTGCAACGCCTACCCTGGGGCCGCTCGACGACGGCGCCGGAGCGTTGGCGCCATAGCAGCGTACGGGGGCGGATGCGGGGGGGCCGCACTCGCGCCGCCTACGGGCGCGATCCACCACGGGCGGGTGCGTGGATGGCGTCCGGATCGCTCCATNAGAACNCCGACTAGCAGTTGCGCGGCCAAGGCNGCCCGCGGCGGGCGGCCGACGGATGGNACGCCGCTCGGCACTTGGTCCAGGCCAGCGGCACGCNGGCCGCCGCGGGGCCACNGAGACCCGTCCAGAAAGCAAACGCCGCCCCGGAGATGCGCGCCCCCCACAGGGGTAGCCCGAGGGCCGGCCCGCGAGCCCAGCTCCCCGCCGCCGCGCGGTGCGCATGATCGNCCGAGCGCCAGCGGACACCCTCCCCTACCCCCTGCCGGCCAGCCGGTGGGGGTGACTTCCGTGGTCTCGCCAGGGCCACAGCTTCTGGGCACCGCGCACCGCGGTAGCGGCTGCGCCGAATCGGGCNCCTGGGCCCACGGTCCCGGGCGGGGCCGACCAACCGTCCCAACGACACTCCAAGCCANCCACTNGAGCAAATATGGCTACGGCGACGGCGTCGACCCACGCAGGGCGCGCCGCGCCGCGGCCCCGCGAGCTGGGCCGCGCCGGCGCCAACACCTGCACGGCGGCACGCCCGCCCGGACGCTGGTCGCCGGGTCGGCGCGGATGCCCGCGCTACCCTCGCCTCGAGCTGAGCGTGCTTCGCGCGGGGTTCNCGGGGCAGACNGCGGGGCAGGCCCGAACGGGCGGCCGCGGGGGCGCCCCGCTTATGNCCCACTGCGTGGCCCCCCAGAGGCGAGCTGGATCAGGCGCAGATGGGCCAGGGCGGCGCGGTGGCGTGAGTGGCCCGTGAAATCATTACCAGNGGCCGGGGGCGCGGTGCCCTTCCCCGCCGCGGGTTCGCCGAGAGCGNGGGGCAGAGGCCGNGGGTGACGCGCGCCCCCCGACTGGGGGCCGCATTCGNCGGCGCCCTCCGGGCAGCTCACCCCAGGGGGAGGCCCGCAAGGCGAGTGCTAACGCGGGCGGGCCGACGTTCGGCGCGGCGGGCGTGGGTCCACCGGGCGGTGCACAGCAGGCNCGGTACCGAGCGGGCGGCGGANGCGCCGGGTGCGGTGTTCGTCGCGCTCAGGCGCGCGCAGCGCCGGAACGCGCCTGCCGCGACTGATGCCGCGGCCGAGCGGTTAGCGGGGGCGGGTCGGCGCANGGCTCCGAAGGTGCCCTCTTGCGGCCGGGGTGAAGCCGCCGTCGGAGGGACCCCGGGCGTGCGGGCTCACCNGTGCTCGGCGACCCGGGGGCCCTTGAGGTGATGCGGGGGGGGCCCGGCGGCGGTCGCTCNNATCGCCTTGCAGGCTAGGCGCATGCGNGGCGGTGCAGCGTGTGCCGCGGCAGGAGGATTGCGGCGGCCCGGCGCCAAGACCGGACGGGGGGCTCGTTGCNGTGTGGCACCGCGGCGCCACCGCGGGCAGGNCCGGGNTCGGGGAATGGGTGCGGGGGCGGGTATGTAGGGGCGGTCGCCGCAAGCGNTCGGACCGGGCAACGGTCGGCGGGCGCTGNCGCTTCGCGCGGGCGGCGGCGGTAGGACCCGGGCCGTCGNCGAGCCACGTACCGGACCTGGANGGCTACTNGCGCGCCCCGTTCGTGGGGCCNCCGGGTCCCGCCCCGGGGCGCCGGTCGGGATCAAGGTCACTNCCCGGAGATCGGCCGGTGCCAGATGCGGCGCGGACGGTGGTCGGGGTTGCCCTGGGGCGGGGGAGGGCGCCCGCGTGCCNCCTTGCCCCGCCGGCTGCGACTAAGGACCCCCCCACNGCGCAGCGCCTCTCCCGGATGTGCCGACCAAGCCGCCTACTCCCCCCCCCCACGGGGCGGCCACGCCGCCCCGGGGCGCTTGGGCCCCGCGGGCTAAGAGG"/>
                        <sequence id="seq_Thai-53" taxon="Thai-53" totalcount="4" value="AGGGCCGGGGGTGCCCGCGTCGTGCGCCCCCGGACACCATGGCCCTCTGTCCGCGTAGGGGGGGGCACGGGGCGCGGGGGGGAGGGGGGGGGGGGGGAGTGCCGAGCCCGCCCGGGGGGAGCGGCCCTGGACCGCGCGCGCCCCGGTCCTGCACTGCTGTCCCGCCCCCCCCCACGAGACGGGCACCGCGCCTGGGAGGGCGAAACCCCGCAGCCGAGACGTCGCCGCCACCTAGTGCCAAGCCTACCCTGGGGCCGCTCGACGACCGCGCCGGAGCGTTGGCGCCATAACAGCGTACGAGGGCGGATGCGGGGGGGCCGCACTCGCGTCGCCTACGGGCGCGATCCACCACGCGCGGGTGCGTGGATGGCTTCCGGATCGCTCCATGAGAACTCCGACTAGCAGTTGCGCGGCCAAGGCCTCCCGCGGCGGGCGGTCGACGGATGGGACGCCGCTCGGCACTTGGTCCAGGCCAGCGGCACGCCGGCCGCCGCGGGCCCACGGAGACCTGCCCAGAAAGCAAACGCCGCCCCGGAGATGCGCGCCCCCCACAGGGATAGCCCGAGGGCCGGCCCGCGAGGCTAGCTCCCCGCCGCCGCGCGGTGCGCATGCGAGTCCGAGCGCCAGTGGACACCCTCCCCTACCCCCTGCCGGCCAGCCGGTGGGGATGACTTCCGTGGTCTCGCCAGGGCCACAGCTTCCAGGCACGGCGCACCGCGATAGCGGCTGCGCCGAATCGGGCTCCTGGGCCCACGGTCCCGGGCGGGGCCGGCCAACCGTCCCAACGACACTCCAAGCTATCCACTCGAGCAAACATGGCTACGGCGGTGGCGTCTACCCACGCAGGGCGCGCCGCGCCGCGGCCCCGCGATCTGGGCCGCGCCGGCGCCAACACCGGCACGGTGGCACGCCCGCCCGGATGCTGGTCGCCGGGTCGGCGCGGATGCCCGCGCTACCCTCGCCTCGAGCTGAGTGTGCTTTGCGCGGGGTTCGCGGGGCAGACAGCGGGGCAGGCCCGAACGGGCGGCCGCGGGGGCGCCCCGCTTGTGCCCCACTGCGTGGCCCCCCAGAGGCGAGCTGGATCAGGCGCAGATGGGCCGGGGCGGCGCGGTTGCGTGAGTGGCCCGTGAAATCATTACCAGGGGTCGGGGGCGCGGTGCCCATCCCCGTCGCGGGTTCGCCGAGAGCGAGGGGCAGAGGCCGGGGGTGACGCGCGCCCCCCGACTGGGGGCCGCATTCGTCGGCGCCCTCCGGGCAGCTCACCCCAGGGTGAAGCCCGCAAGGCGAGTGCTAACGCGGGTGTGCCGACGTTCGGCGCGGCGGGCGTGGGTCCACCGGGCGGTGCACAGCAGGCGCGGTGCCGAGCGGGCGGCGGAGGCGCCGGGTGCGGTGTTCGTCGCGCTCAGGCGCGCGCAGCGCCGGGACGCGCCTGCCGCGACTGATGCCGCGGCCGAGCGGTTAGCGGGGGCGGGTCGGCGCACGGCTGCGGGGGTGCCCTCTTGCGGCCGGGGTGAAGCCGCCGTCGGAGGGACCCCGGGCGTGCGGGCTCACCCGTGCTCGGCGACCTGGGGGCCCTTGAGGTGATGCGGGGGGGGCCCGGCCGCGGTCCCTCGTATCGCCTTGCAGGCTAGGCGCATGCGAGGCGGCGCAGCGTGTGCCGCGGCAGGAGGATTGCGGCGGCCCGGCGCCAAGACCGGACTGGGGGCTCGTTGCTGTGTGGCACCGCGGCGCCACCGCGGGCAGGACCGGGCTCGGGGAATGGGTGCGGGGGCGTGTATGTCGGGGCGGTCGCCGCAAGCGGTCGGACCGGGCAACGGTCGGCGGGTGCTGACGCTTCGCGTGGGCGTCGGCGGTCGGACCCGGGCCGTCGCCGAGCCACGTACCGGACCTGGAGGGCTACTCGCGCGCCCCGCACGTGGGGCCTCCGAGTCCCGCCTCGGGGCGCCGGTCGGGATCAAGGTCACTACCCGGAGATCGGCCGGTGCCAGATGCGGCGCGGACGGTAGTCGGGGTTGCCCTGGGGCGGGGGAGGGCGCCCGCGTGCCTCCTTGCCCCGCCGGCTGCGACTGAGGACCCCCCCACGGCGCAGCGCCTCTCCCGAATGTGCCGACCAAGCCGCCTACTCCCCCCCCCCACGGGGCGGCCACGCCGCCCCGGGGCGCCTGGGCCCCGCGGGCTAGGAGG"/>
                        <sequence id="seq_Tsukuba-1" taxon="Tsukuba-1" totalcount="4" value="GGGGCCGGGGGTGCCCGCGCCGTGCGCCCCCGGACGCCATGGCCCTCTGTCCGCGTAGGGGGGGGTACGGGGCGCGGGGGGGTGGGGGGGGGGGGGGAGTGCCGAGCCCGCCCGGGGGGAGCGGCCCTGGACCGCGCGTTCCCCGGTCCTGTGCTGCTGTTCCGCCCCCCCCCACGGGGCGGGCACCGCGCCTGGGAGGGCGAAACCCCGCAGCCGAGACATCGCCGCCACCTAGTGCAACGCCTACCCTGGGGCTGCTCGACCACGGCGCCGGAGCATTGGCGCCATAGCAGCGTCCGGGGGCGGATGTGGGAGGGCCGCACTCGCGCCGCCTACGGGCGCGATCCACCACGGGCGGGTGCGTGGATGGCTTCCGGATCGCTCCATAAGAACCCCGACTAGCAGTTTCGCGGCCAAGGCCGCCCGCGGCGGGCGGCCTACGGATGGAACGCCGCTTGGCACTTGGTCCAGGCCAGCGGCACGCTGGCCGCCGCGGGCCCACCGAGGCCCGCCCAGAAAGCAAACGCCGCCCCGGAGATGCGCGCCCCCCACAGGGATAGCCCGAGGGCCGGCCCGCGAGCCCAGCCCCCCGCCGCCGCGCGGTGCGCATGCGAGGCCGAGCGCCAGCGGACACCCTCCCCTACCCCCTGCCGGCCAGCCGGCGGGGGTGACTTCCGTGGTCTCGCCAGGGCCACAGCTTCCGGGCACCGCGCACCGCGATAGCGGCTGCGCCGAATTCGGCGCCTGGGCCCACGGTCCCGGGCGGGGCCGACCAACCGTCCCAACGACACCCCAAGCCACCCACTGGAGCAAACATGGCGACGGCGACGGCGTCGACCCGCGCAGGGCGCGCCGCGCCGCGGCCCCGCGATCTGGGCCGCGCCGGCGCCAACACCGGCACGGCGGCACGCCCGCCCGGACGCCGGTCGCCGGGTCGGCGCGGATGCCCGCGCTACCCTCGCCCTGAGCTGAGTGTGCTTCGTGCGGGGTCCACGGGGCAGACGGCGGGGCAGGCCCGAACGGGCGGCCGCGGGGGCGCCCCGCTTGTGCCCCACTGCGTGGCCCCCCAGAGGCGGGCTGGATCAGGCGCAGATGGGCCGGGGCGGCGCGGTGGCGTGAGTGGCCCGTGAAATAATTACCAAAGGCCGGGGGCGCGGTGCCCTTTCCCTCCGCGGGTTCGCCGAGAGCGGGGGGCAGAGGCCGGGGGTGACGCGCGCCCCCAGACTGGGGGCCGCATTCGCCTGCGCCCTCCGGGCAGCTCACCCCAGGGTGAGGCCCGCAAGGCGGGTGCTAACGCGGGCGGGCCGACGTTCGGCGCGGCGGGCGTGGGCCCACCGGGCAGTGCACAGCAGGCTCGGTGCCGAGCGGGCGGCGGACGCGCCGGGTGCGGTGTCCGTCGCGCTCAGGCGCGCGCAGCGCCGGAACGCGCCTGCCGCGACTGACGCCGCGGCCGAGCNGTTAGCGGGGGCGGGTTGGCGCACGGCTCGGGGGGTGCTCTCTTGCGGCCGGGGTGAAGTCGCCGTCGGAGGGACCCCGGGCGTGCGGGCTCACCGGTGCTCGGCGACCCGGGGGCCCTTGAGGTGATGCGGGGGGGGCCAGCCCGCGGTCCCTCGTATCGCCTTGCAGGCTAGGCGCATGCGGGGCGGCGCAGCGCGTGCCGCGGCAGGAGGATTCCGGCGGCCCGGCGCCAAGACCGGACGGGGGGCTAGTTGCCATGTGGCACCGCGGCGCCACCGCGGGCAGGGCCGGGTTCGGGGAATGGGTGCGGGGGCGGGTGTGTCGGGGCGGTCGCCGCAAGCGATCGGACCGGGCAACGGTCGGCGGGCGCTGGCGCTTCGCGCGGGCGTCGGTGGTCGGACCCGGGCCGGGGGCGAGCCACGTACCGGACCTGGCAGGCTACTTGCGCGCCCCGCACGTGGGGCCCCCGAGTTCCGCCCCAGGGCGCCGGTCGGGATCAAGGTCACTGCCCGGAGGTCGGCCGGTGCCAGATGCTGCGCGGCCGGTAGTCGGGGTTGCCCTGGGGCGGGGGAGGGCGCCCGCGTGCCGCCTTGCCCCGCCGGCTGCGACTGAGGACCCCCCCACAGCGCAGCGCCTCTCCAGGATGTGCCGACAGAGCCGCCTACTCCCCCCCCCCACGGGGCGGCCACGCCGCCCCGGGGCGCCTGAGCCCCGCAGGCTAGGAGG"/>
                        <sequence id="seq_US57" taxon="US57" totalcount="4" value="GGGGCCGGGGGTGCCCGCACCGTGCGCCCCCGGACACCATGGCCCTCTGTCCGCGTAGAGGGGGGCACGGGGCGCGGGGGGGTGGGGGGGGGGGGGGAGTGCCAAGCCCGCCCGGGGGGAGCGGCCCTGGACCGCGCGCGCCCCGGGCCTGCGCTGCTTTCCCTCCCCCCCCCACGAGGCGGGCACCGCGCCTGGGAGGGCGAAATCCCGAACCCGAGACGTCGCCGCCACCTAGTGCAACGCCGACCCTGGGGCCGCTCGACGACGGCGCCGGAGCGTTGGCGCCATAGCAGCGTACGGAGGCGGATGCGCGAGGGCCGCACTCGCGCCGCCTACGGGCGCGATCCACCACGGGCGGGTGCGTGGATGGCTTCCAGATCGCTCCATGAGAACTCCGACTAGCAGTTGCGCGGCCAAGGCCGCCCGCGGCGGGCGGCCGACGGATGGGACGCCGCTCGGCACTTGGTCCAGGCCAGCGGCATGCCGGCCGCCGCGGGCCCACGGAGACCCGCCCAGAAAGCAAACGCCGCCCCGGAGATGCACGCCCCCCACAGGGATAGCCCGAGGGCCGGCCTGCGCGCCCAGCCCCCCGTCGCCGCACGTTGCGCATGCGAGTCCGAGCGCCAGCGGACACCCTCCCCTACCTCCTGCCGGCCAGCCGTCGGGAGTGACTTCCATGGTCTCGCCAGGGCCACAGCTTCCGGGCATCGCGCACCGCGATAGCGGTTGCGCCGAATCGGGCGCCTGGGCCCACGGTCCCGGGCGGGGCCGACCAACCGTCCCAACGACACTCCAAGCCATCCACTGGAGCAAACAAGGCGACGGCGACGGCGTTGACCCACGCAGGGCGCGCCGCGCCGCGGCCCCGCGATCTGGGCCGCGCCGGCGCCAACACCGTCACGGCGGCACTCCCGCCCGGACGCTGGTCGCCGGGTCGGCGCGGATGCCCGCGCTACCCTCGCCCCGAGCTGAGTGTGCTTCGCGCGGGGTTCGCGGGGCAGACAGCGGGGCAGGCCCGGACGGGCGGCCGCGGGGGCGCCCCGCTTGTGCTTCACTGCGTGGCCCCCCAGANGCGAGCTAGATCAGGCGCAGATGGGCCGGGGCGGCGCGGTGGCGTGAGTGGCTCGTGAAATCATTACCAAGGGCCGGGGGCGCGGTGCCCTTCCCCTCCGCGGGTTCGCCGAGAGCGAGGGGCAGAGGCCGGGGGTGACGCGCGGCCCCCGACTGGGGGCCACATTTGTCGGCGCCCTCCGGGCAGCTCACCCCAGGGTGAGGCCCGCAAGGCGAGTGCTGACGCGGGCGGTCCGACGTTCGGCGCGGCGGGCGTGAGCCCACCGGGCGGTGCACAGCAGGCGCGATGCCGGGCGGGCGGCGGACGCGCCGAGTGCGATGTTCGGCGCGCTCAGGCGCGCGCAGCGCCGGAACTCGCCTGCCGCGACTGATGCCGCGGCCGAGCGGTTGGCGGGGGCGGATCGGCGCACGGCTCCGGGGGTGCCCTCTTGCGGCCGGGGTTAAGTCGCCGTCAGAGGGACCCCGGGAGTGTGGGCTCACCGGTGCTCGGCGACCCGGGGGCCCTTGAGGTGATGCGGGGGGGGCCCGGCCGCGGTCCCTCGTATCGCCTAGCAGGCTAGGCGCATGCGGGGCGGCGCAGCGTGTGCCGCGGCAGGAGGATTGCGGCGGCCCGGCGCCAAGACCGGACGGGGGGCTCGTTGCTGTGTGGCAGCACGGCGCCACCGCGGGCAGGACCGGGCTCGGGGAATGGGTGCGGGGGCGGGTAGGTCGGGGCGGTCGCCGCAAGCGGTCGGACCGGGCAAAGGTCGGCGGGCGCTGACGCTTCGCGCGGGCGTCGGCGGTCGGACCCGGGCCGTCGCCGAGCCACGTACCGGACCTGGCGGGCTACTCGCGCGCCCCGCACGTGAGGCCTCCGAGTCCCGCTCCGGGGCGCCGGTCGGGATCAAGGTAACTACCCGGAAATACGCCGGTGCCAGATGCGGCGCGGCCGGTAGTCGGGGTTGCCCTAGGGCGGGGGAGGGTGCCCGCGTGCCTCCTTGCCCCGCCAGCTGCGACTGGGGACCCCCCCACGGCGCAGCGCCTCTCCCGGATGTGCCGACCGAGCCGCCTACTCCCCCCCCCTACGGGGCGGCCACGCCGCCCCGGGGCGCCTGGGCCCCGCGGGCTAGGAGG"/>
                        <sequence id="seq_Ye2-3" taxon="Ye2-3" totalcount="4" value="NGGGCNGGAGNNGCCCGNGCCGTGNGCCCCCGGACACCATGGCCCNNTGTNCGNGTAGGGGGGGGCACGAGGCGCGGANGGGTGGGGGGGGGGGGGGAGTGCCGAGTCCGCCCGGGGGGAGCGGCCCTGGACCGCGCGCGTCCCGGTCCTGCGCTGCTGTCCCGCCCCCCCCCACGAGACGGGCACNNCGCCAGGGAGGGCGAAACCCCGCAGCCGAGACGTCGCCGCCACCTAGTGCAGCGCCTACCCTGGGGCCGCTCGACGACGGCGCCNGAGCGTTGGCNCCATAGCAGCGTACNGGGGCGGATGCGGGGGGGCCGCACTCGCGCCGCCTACGGGCGCGANCCACCACGGGCGGGTGCGTGGATGNCTTCTGGATCGCTCCAGGAGAACTCCGACTAGCAGTTGCGCGGCCAAGGCCGCCCGCGGCNGGCGGCCGNCGGATGGGACGCCGCTCGGCACTTGGTCCAGGCCAGCGGCNCGCCGGCCGCCGCNGGCCCACGNANANCCGCNCAGAAAGCAAACGCNGCCCCGGAGATGCGCGCTCCCCACAGGNATAGCCCGAGGGCCGGCCCGCGAGCCCAGCTCCCCGCCGCCCCGNGGTGCGCATGCGAGTCCGAGCGCCAGNGGATACCCNCCCCTACCCCNTGCCGGCCAGCCGGTGGGGGTAACTTCCGTGGNNTCGCCAGGGCCACAGCTTCCGGGCACCGCGCACCGCGATAGCGGCTGCGCCGAATCGGGNTCCTNGGCCCACGGTCCCGGGCGGGGCCGACCAACCGTCCCAACGACACTCCANGCCANCCACTCGAGCAAACATGGCNACAGCGACGCCGTCNACCCACGCAGAGCGCGCCGCGCCGCGGCCCCGCGATCTGGGCNGCGCCTGCGCCAACACCGGCACGGCGGNACGCCCGCCCGGACGCTGGTCGCCGGGTCGGCGCGGATGCCCGCGNTACCCTCGCCNNGAGCTGAGTGNGCNTCGCGNGGGGTTCGCGGGGCAGACAGCGGNGCAGGCCNGANCGGGCGGCCNCGGGGGCGCCCCGCTTGNGCCCCACTGCGTGGCCCCCCAGAGGCGAGCTGGATCAGGCGCAGATGGGCCGGGGCGGTGCGGNGGCGTGAGTGGCCNGTGAAGTCATTANCAAGGGCCGGGGGCGCGGTGCCCTTCCCCTCCGCGGGTTCGCCGAGAGCGAGGGGCAGAGGCCGGGGGTGACGCGCGCCCCCCGACTGGGGGCCGCATTCGTCGGCGCCCTCCGGGCAGCTCACCCCAGGGTGANGCCCGCAAGGCGAGTGCTAACGCGGGNGGGCCGACGTTCNGCNCGGCGGGCGTGGGTCCACCGGGCGGTGCACAGCAGGCGCGGTGCCGAGCGGGCGGCGGAGGCGCNGGGCGNGGTGTTCATCGCGCTCAGGCGNGCGNAGCGCNGGAACGCGCCTGCCGCGACTGATGCCGCGGCCGAGCGGTTAGCNGGGGCGGGCCGGCGCACGGCTCCGGGGGTGCCCTCTTGCGGCCGGGGTGAAGNCGCCATNGGAAGGACCCCGGGCGTGCGGGNTCACCNGTNCNCGGCGACCCGGGGGCCCTTGAGNTNATGCGGGGGNGGCNCGNCCNCGGTNCCTNGTACCNCCTTGCAGGCTAGGCGCATGCGGGGCGGCGCAGNGTGTGCNNCGGCAGGAGGATTGCAGCGGCCCGGNGCCNANACCGGACGGGGGGCTCGTTGCTGTGTGGCACNGNGGCGCCACCGCGGGCAGGACCGGGCTCGGGGAATGGGTGCGNGGGCGGGNATGTCGGGGCGGTCGCCGNAAGCGGTCGGACCGGGCAACGGTCGGCGGGCGCTGACGCTTCGCGCGGGCGTCGGCGGTCGGACCCGGGCCGTCGCCGAGCCACGTCCCGGACCTGGNGGGCTACTCGCGCGCCCNGCACGTGGGGCCNCCGAGTCCCGCCCCGGGGCGCCGGTCGGGATCAAGGTCACTACCCGGGGATCGGCCGGTGACNGATGCGGCGCGGNCGGTAGTCGGGGTTGCCCTGGGGCGGGGGAGGGCGCCCGCGTGNNTCCTTGCCCNGCCNGCNGNGACTGAGGACCCCCCCACNGCGAAGCGCCTCTCCCGGATGTACCGACCAAGCCGCCTGCTCCCCCCCCCCACGGGGCGGCCACGCCGCCCCGGGGCGCCTGGGCCCCNCGGGCTNGGAGG"/>
                        <sequence id="seq_Ye4-10" taxon="Ye4-10" totalcount="4" value="AGGGCCGGAGGTGCCCGCGCCGTGCGCCCCCGGACACCATCGCCCTCTGTCCGCGTAGGGGGGGGCACGGGGCGCGGGAGGGTGGGGGGGGGGGGGGAGTGCCGAGTCCGCCCGGGGGGAGCGGCCCTGGACCGCGCGCGTCCCGGTCCTGCGCTGCTGTCCCGCCCCCCCCCACGAGACGGGCACCGCGCCAGGGAGGGCGAAACCCCGCAGCCGAGACGTCGCCGCCACCTAGTGCAACGCCTACCCTGGGGCCGCTCGACGACGGCGCCGGAGCGTTGGCGCCATAGCAGCGTACGGGGGCGGATGCGGGGGGGCCGCACTCGCGCCGCCTACGGGCGCGATCCACCACGGGCGGGTGCGTGGATGGCTTCTGGATCGCTCCAGGACAACTCCGAATAGCAGTTGCGCGGCCAAGGCCGCCCGCGGCAGGCGGCCGACGGATGGGACGCCGCTCGGCACTTGGTCCAGGCCAGCGGCACGCCGGCCGCCGCGGGCCCACGGATACCCGCCCAGAAAGCAAACGCCGTCCCGGAGATGCGCGCTCCCCACAGGAATAGCCCGAGGGCCGGCCCGCGAGCCCAGCTCCCCGCCGCCCCGCGGTGCGCATGCGAGTCCGAGCGCCAGCGGATACCCATCCCTACCCCCTGCCGGCCAGCCGGTGGGGGTAACTTCCGTGGTCTCGCCAGGGCCACAGCTTCCGGGCACCGCGCACCGCGATAGCGGCTGCGCCGAATCGGGCTCCTAGGCCCACGGTCCCGGGCGGGGCCGACCAACCGTCCCAACGACACTCCAAGCCATCCACTCGAGCAAACATGGCTACAGCGACGCCGTCGACCCACGCAGGGCGCGCCGCGCCGCGGCCCCGCGATCTGGGCCGCGCCGGCGCCAACACCGGCACGGCGGCACGCCCGCCCGGACGGTGGTCGCCGGGTCGGCGTGGATGCCCGCGCTACCCTCGCCTCGAGCTGAGTGTGCTTCGCGCGGGGTTCGCGGGGCAGACAGCGGGGCAGGCCCGAACGGGCGGCCGCGGGGGCGCCCCGCTTGTGCCCCACTGCGTGGCCCCCCAGAGGCGAGCTGGATCAGGCGCAGATGGGCCGGGGCGGTGCGGTGGCGTGAGTGGCCCGTGAAGTCATTACCAAGGGCCGGGGGCGCGGTGCCCTTCCCCTCCGCGGGTTCGCCGAGAGCGAGGGGCAGAGGCCGGGGGTGACGCGCACCCCCCGACTGGGGGCCGCATTCGTCGGCGCCCTCCGGGCAGCTCACCCCAGGGTGAGGCCCGCAACGCGAGTGCTAACGCGGGCGGGCCGACGTTCGGCGCGGCGGGCGTGGGTCCACCGGGCGGTGCACAGCAGGCGCGGTGCCGAGCGGGCGGCGGAGGCGCCGGGCGCGGTGTTCATCGCGCTCAGGCGCGCGCAGCGCCGGAACGCGCCTGCCGCGACTGATGCCGCGGCCGGGCGGTTAGCGGGGGCGGGTCGGCGCACGGCTCCGGGGGTGCCCTCTTGCGGCCGGGGTGAAGCCGCCATCGGAAGGACCCCGGGCGTGCGGGCTCACCCGTACTCGGCGACCCGGGGGCCCTTGAGATGATGCGGGGGGGGCCCGGCCACGGTCCCTCGTATCGCCTTGCAGGCTAGGCGCATGCGGGGCGGCGCAGCGTGTGCCGCGGCAGGAGGATTGCAGCGGCCCGGCGCCAAGACCGGACGGGGGGCTCGTTGCTGTGTGGCACCGCGGCGCCTCCGCGGGCAGGACCGGGCTCGGGGAATGGGTGCGGGGGCGGGTATGTCGGGGCGGTCGCCGCAAGCGGTCGGACCGGGCAACGGTCGGCGGGCGCTGACGCTTCGCGCGGGCGTCGGCGGTCGGACCCGGGCCGTCGCCGAGCCACGTCCCGGACCTGGAGGGCTACTCGCGCGCCCCGCACGCGGGGCCTCCGAGTCCCGCCCCGGGGCGCCGGTCGGGATCAAGGTCAATACCCGGGGATCGGCCGGTGCCAGATGCGGCGCGGACGGTAGTCGGGGTTGCCCTGGGGCGGGGGAGGGCGCCCGCGTGCCTCCTTGCCCCGCCGGCTGCGACTGAGGACCCCCCTACGGCGAAGCGCCTCTCCCGGATGTACCGACCAAGCCGCCTGCTCCCCCCCCCCACGGGGCGGCCACGCCGCCCCGGGGCGCCTGGGCCCCGCGGGCTAGGAGG"/>
                        <sequence id="seq_Ye4-11" taxon="Ye4-11" totalcount="4" value="AGGGCCGGAGGTGCCCGCGCCGTGCGCCCCCGGACACCATGGCCCTCTGTCCGCGTAGGGGGGGGCACGGGGCGCGGGAGGGTGGGGGGGGGGGGGGAGTGCCGAGTCCGCCCGGGGGGAGCGGCCCTGGACCGCGCGCGTCCCGGTCCTGCACTGCTGTCCCGCCCCCCCCCACGAGACGGGCACCGCGCCTGGGAGGGCGAAACCCCGCAGCCGAGACGTCGCCGCCACCTAGTGCAACGCCTACCCTGGGGCCGCTCGACGACGGCGCCGGAGCGTTGGCGCCATAGCAGCGTACGGGGGCGGATGCGGGGGGGCCGCACTCGCGCCGCCTACGGGCGCGATCCACCACGGGCGGGTGCGTGGATGGCTTCTGGATCGCTCCAGGAGAACTCCGACTAGCAGTTGCGCGGCCAAGGCCGCCCGCGGCAGGCGGCCGACGGATGGGACGCCGCTCGGCACTTGGTCCAGGCCAGCGGCACGCCGGCCGCCGCGGGCCCACGGATACCCGCCCAGAAAGCAAACGCCGCCCCGGAGATGCGCGCTCCCCACAGGGATAGCCCGAGAGCCGGCCCGCGAGCCCAGCTCCCCGCCGCCCCGCGGTGCGCATGCGAGTCGGAGCGCCAGCGGATACCCTCCCCTACCCCCTGTCGGCCAGCCGGTGGGGGTAACTTCCGTGGTCTCGCCAGGGCCACAGCTTCCGGGCACCGCGCACCGCGATAGCGGCTGCGCCGAATCGGGCTCCTAGGCCCACGGTCCCGGGCGGGGCCGACCAACCGTCCCAAAGACACTCCAAGCCATCCACTCGAGCAAACATGGCTACAGCGACGCCGTCGACCCACGCAGGGCGCGCCGCGCCGCGGCCCCGCGATCTGGGCCGCGCCGGCGCCAACACCGGCACGGCGGCACGCCCGCCCGGACGCTGGTCGCCGGGTCGGCGCGGATGCTCGCGCTACCCTCGCCTCGAGCTGAGTGTGCTTCGCGCGGGGTTCGCGGGGCAGACAGCGGGGCAGGCCCGAACGGGCGGCCGCGGGGGCGCCCCGCTTGTGCCCCACTGCGTGGCCCCCCAGAGGCGAGCTGGATCAGGCGCAGATGGGCCGGGGCGGTGCGGTGGCGTGAGTGGCCCGCGAAGTCATTACCAAGGGCCGGGGGCGCGGTGCCCTTCCCCTCCGCGGGTTCGCCGAGAGCGAGGGGCAGAGGCCGGGGGTGACGCGCGCCCCCCGACTGCGGGCCGCATTCGTCGGCGCCCTCCGGGCAGCTCACCCCAGGGTGAGGCCCGCAAGGCGAGTGCTAACGCGGGCGGGCCGACGTTCGGCGCGGCGGGCGGGGGTCCACCGGGCGGTGCACAGCAGGCGCGGTGCCGAGCGGGCGGCGGAGGCGCCGGGCGCGGTGTTCATCGCGCTCAGGCGCGCGCAGCGCCGGAACGCGCCTGCCGCGACTGATGCCGCGGCCGAGCGGTTAGCGGGGGCGGGTCGGCGCACGGCTCCGGGGGTGCCCTCTTGCGGCCGGGGTGAAGCCGCCATCGGAAGGACCCCGGGCGTGCGGGCTCACCCGTACTCGGCGACCCGGGGGCCCTTGAGGTGATGCGGGGGGGGCCCGGCCGCGGTCCGTCGTATCGCCTTGCAGGCTAGGCGCATGCGGGGCGGCGCAGCGTGTGCCGCGGCAGGAGGATTGCAGCGGCCCGGCGCCAAGACCGGACGGGGGGCTCGTTGTTGTGTGGCACCGCGGCGCCACCGCGGGCAGCACCGGGCTCGGGGAATGGGTGCGGAGGCGGGTATGTCGGGGCGGTCGCCGCAAGCGGTCGGACCGGGCAACGGTCGGCGGGCGCTGACGCTTCGTGCGGGCGTCGGCGGTCGGACCCGGGCCGTCGCCGAGCCACGTCCCGGACCTGGAGGGCTACTCGCGCGCCCCGCACGTGGGGCCTCCGAGTCCCGCCCCGGGGCGCCGGTCGGGATCAAGGTCACTACCCGGAGATCGGCCGGTGCCAGATGCGGCACGGACGGTAGTCGGGGCTGCCCTGGGGCGGGGGAGGGCGCCCGCGTGCCTCCTTGCCCCGCCGGCCGCGACTGAAGACCCCCCCACGGCGAAGCGCCTCTCCCGGATGTACCGACCAAGCCGCCTGCTCCCCCCCCCCACGGGGCGGCCACGCCGCCCCGGGGCGCCTGGGCCCCGCGAGCTAGGAGG"/>
                        <sequence id="seq_Ye4-12" taxon="Ye4-12" totalcount="4" value="AGGGCCGGGGGTGCCCGCGCCGTGCGCCCCCGGACACCATGGCCCTCTGTCCGCGTAGGGGGGGGCACGGGGCGCGGGGGGGTGGGGGGGGGGGGGGAGTGCCGAGCCCACCCGGGGGGAGCGGCCCTGGACCACGCGCGCCCCGGTCCTGCGCTGCTGTCCCGCCCCCCCCCACGAGACGGGCACCGCGCCTGGGAGGGCGAAACCCCGCAGCCGAGACGTCGCCGCCACCTAGTGCAACGCCTACCCTGGGGCCGCTCGACGACGGCGCCGGATCGTTGGCGCCATAGCAGCGTACGGGGGCGGATGCGGGGGGGCCGCACTCGCGCCGCCTACGGGCGCGATCCACCACGGGCGGGTGCGTGGATGGCTTCCGGATCGCTCCATGAGAGCTCCGACTAGCAGTTGCGCGGCCAAGGCAGCCCGCGGCGGGCGGCCGACGGATGGGACGCCGCTCGGCACTTGGTCCAGGTCAACGGCACGCCGGCCGCCGCGGGCCCACGGAGACCCGCCCAGAAAGCAAACGCCGCCCTGGAGATGCGCGCCCCCCACAGGGGTAGCCCGAGGGCCGGCCCGCGAGCCCAGCTCCCCGCCGCCGCGCGGTGCGCATGCGAGTCCGAGCGCCATCGGACACCCTCCCCTACCCCCTGCCGGCCAGCCGGTGGGGGTGACTTCCGTGGTCTCGCCAGGGCCACAGCTTCCGGGCACCGTGCACCGCAATAGCGGCTGCGCCGAATCGGGCTCCTGGGCCCACGGTCCCGGGCGGGGCCGACCAACCGTCCCAACGGCACTCCAAGCCATCCACTCGAGCAAACATGTCTACGACGACGGCGTCGACCCACGCAGGGCGCGCCGCGCCGCGGCCCCGCGATCTGGGCCGCGCCGGCGCCAACACCGGCACGGCAGCACGCCCGCCCGGACGCTGGTCGCCGGGTCGGCGCGGACGCCCGCGCTACCCTCGCCTCGAGCTGAGCGTGCTTCGCGCGGGGTTCGCGGGGCAGACAGCGGGGCAGGCCCGAACGGGCGGCCGCGGGGGCGCCCCGCTTGTGCCCCACTGCTTGGCCCCCCAGAGGCGAGCTGGATCAGGCGCAGATGGGCCGGGGCGGCGCGGTGGCGTGAGTGGCCCGTGAAATCATTACCAGGGGCCAGGGGCGCGGTGCCCTTCCCCGCCGCGGGTTCGCCGAGAGCGAGGGGCAGAGACCAGGGGTGACGCGCGCCCCCCGACTGGGGGCCGCATTCGTCGGCGCCCTCCGGACAGCTCACCCCAGGGTGAGGCCCGCAAGGCGAGTGCTAACGCGGGCGGGCCGACGTTCGGCGCGGCGGGCGTGGGTCCACCGGGCGGTGCACAGCAGGCGCGGTGCCGAGCGGGCGGCGGAGGCGCCGGTTGCGGTGTTCGTCGCGCTCAGGGGCGCGCAGCGCCGGAACGGGCCTGCCGCGACTGATGCCGCGGCCGAGCGGTTAGCGGGGGCGGGTCGACGCAGGGCTCCGAAGGTGCCCTCTTTCGGCCGGGGTGAAGCCGCCGTCGGAGGGACCCCGGGCGTGCAGGCTCACCCGTGCTCGGCGACCCGGGGGCCCTTGAGGTGATGCGGGGGGGGCCCGGCCGCGGTCCCTCGTATCGCCTTGCAGGATATGCGCATGCGAGGCGGTGCAGCGTGTGCCGCGGCAGGAGAATTGCGTCGGCCCGGCGCCAAGACCGGACGGGGGGCTCGTTGCTGTGTGGCACCGCGGCGCCACCGCGGGCAGGACCGGGCTCGGGGAATGGGTGCGGGGGCGGGTATGTCGGGGCGGTCGCCGCAAGCGGTCGGACCGGGCAACGGTTGGCGGGCGCTGACGCTTCGCGCGGGCGTCGGCGGTCGGACCCGGGCCGTCGCCGAGCCACGTACCGGACCTGGAGGGCTACTCGCGCGCCCCGCACGTGGGGCCTCCGAGTCCCGCCCCGGGGCGCCGGTCGGGATCAAGGTCGCTACCAGGAGATCGGCCGGTGCCAGATGCGGCGCGGACGGTAGTCGGGGTTGCCCTGGGGTGGGGGAGGGCGCCCGCGTGCCTCCTTGCCCCGCCGGCTGCGACTGAGGACCCACCCACGGCGCAGCGCCTCTCCCAGACGTGCCGACCAAGCCGCCTACTCCCCCCCCCCACGGGGCGGCCACGCCGCCCCGGGGCGCTTGGGCCCCGCGGGCTAAGAGG"/>
                        <sequence id="seq_Ye4-8" taxon="Ye4-8" totalcount="4" value="AGGGCCGGGGGTGCCCGCGCCGTGCGCCCCCGGACACCATGGCCCTCTGTCCGCGTAGGGGGGGGCACGGGGCGCGGGGGGGTGGGGGGGGGGGGGGAGTGCCGAGCCCGCCCGGGGGGAGCGGCCCTGGACCGCGCGCGCCCCGGTCCTGCGCTGCTGTCCCGCCCCCCCCCACGAGACGGGCACCGCGCCTGGGAGGGCGAAACCCCGCAGCCGAGACGTCGCCGCCATCTAGTGCAACGCCTACCCTGGGTCCGCTCGACGACGGCGCCGGAGCGTTGGCGCCATAGCAGCGTACGGGGGCGGATGCGGGGGGGCCGCACTCGCGCCGCCTACGGGCGCGATCCACCACGGGCGGGTGCGTGGATGGCTTCCGGATCGCTCCATGAGAACTCCGACTAGCAGTTGCGCGGCCAAGGAAGCCCGCGGCGGGCGGCCGACGGATGGGACGCCGCTCGGCACTTGGTCCAGGCCAGCGGCACGCCGGCCGCCGCGGGCCCACGGAGACCCGCCCAGAAAGCAAACTCCGCCCCGGAGATGCGCGCCCCCCACAGGGGTAGCCCGAGGGCCGGCCCGCGAGCCCAGCTCCCCGCCGCCGAGCGGTGCGCATGCGAGTCCGAGCGCCAGCGGACACCCTCCCCTACCCCCTGCCGGCCAGCCGGTGGGGGTGACTTCCGTGTTCTCGCCAGGGCCACAGCTTCCGGGCACCGCGCACCGCGATAGCGGCTGCGCCGAATCGGGCTCCTGGGCCCACGGTCCCGGGCGGGGCCGACCAACCGTCCCAACGACACTCCAAGCCATCCACTCGAGCAAATATGGCTACGGCGACGGCGTCGACCCACGCAGGGCGCGCCGCGCCGCGGCCCCGCGATCTGGGCCTCGCCGGCGCCAACACCGGCACGGCGGCACGCCCGCCCGGACGCTGGCCGCCGGGTCGGCGCGGATGCCCGCGCCACCCTCGCCTCGAGCTGAGCGTGCTTCGCGCGGGGTTCGCGGGCCAGACAGCGGGGCAGGCCCGAACGGGCGGCCGCGGGGGCGCCCCGCTTGTGCCCCACTGCGTGGCCCCCCAGAGGCGAGCTGGATCAGGCGCAGATGGGCCGGGGCGGCGCGGTGGCGTGAGTGGCCCGTGAAATCATTACCAGGGGCCGGGGGCGCGGTGCCCTTCCCCGCCGCGGGTTCGCCGAGAGCGAGGGGCAGAGGCCGGGGGTGACGCGCGCCCCCCGACTGGGGGCCGCATTCGTCGGCGCCCTCCGGGCAGCTCACCCCAGGGTGAGGCCCGCAAGGCGAGTGCTAACGCGGGCGGGGCGACGTTCGGCGCGGCGGGCGTGGGTCCACCGGGCGGTGCACAGCAGGTGCGGTGCCGAGCGGGCGGCGGAGGCGCCGGGTGCGGTGTTCGTCGCGCTCAGGCGCGCGCAGCGCCGAAACGCGCCTGCCGCGACTGATGCCGCGGCCGAGCGGTTAGCGGGGGCGGGTCGGCGCAGGGCTCCGAAAGTGCCCTCTTGCGGCCGGGGTGAAGCCGCCGTCGGAGGGACCCCGGGCGTGCGGGCTCACCCGTGCTCGGCGACCCGGGGGCCCTTGAGGTGATGCGGGGGGGGCCCGGCCGCGGTCCCTCGTATCGCCTTGCAGGCTAGGCGCATGCGAGGTGGTGCAGCGTGTGCCGCGGCAGGAGGATTGCGGCGGCCCGGCGCCAAGACCGGACGGGGGGCTCGTTTCTGTGTGGCACCGCGGCGCCACCGCGGGCAGGACCGGGCTCGCGGAATGGGTGCGGGGGCGGGTATGTCGGGGCGGTCGCCGCAAGCGGTCGGACCGGGCAACGGTCGGCTGGCGCTGACGCTTCGCGCGGGCGTCGGCGGTCGGACCCGGGCCGTCGCCGAGCCACGTACTGGACCTGGAGGGCTACTCGCGCGCCCCGCACGTGGGGCCTCCGAGTCCCGCCCCGAGGCGCCGGTCGGGATCAAGGTCACTACCCGGAGATCGGCCGGTGCCAGATGCGACGCGGACGGTAGTCGGGGTTGCCCTGGGGCGGAGGAGGGCGCCCGCGTGCCTCCCTGCCCCGCCGGCTGCGACTGAGGACCCCCCCACGGCGCAGCGCCTCTCCCGGATGTGCCGACCAAGCCGCCTACTCGCCCCCCCCACGGGGCGGCCACGCCGCCCCGGGGCGCTTGGGCCCGGCGGGCTAAGAGG"/>
                        <sequence id="seq_Zensho-2" taxon="Zensho-2" totalcount="4" value="GGGGCCGGGGGTGCCCGCGCCGTGCGCCCCCGGACACCATGGCCCTCTGTCCGCGTAGGGGGGGGTACGGGGCGCGGGGGGGTGGGGGGGGGGGGGGAGTGCCGAGCCCGCCCGGGGGGAGCGGCCCTGGACCGCGCGTTCCCCGGTCCTGCGCTGCTGTTCCGCCCCCCCCCACGGGGCGGGCACCGCGCCTGGGAGGGCGAAACCCCGCAGCCGAGACATGGCCGCCACTTAGTGCAACGCCTACCCTGGGGCTGCTCGACCACGGCGCCGGAGCATTGGCGCTATAGCAGCGTCCGGGGGCGGATGTGGGAGGGCCGCACTCGCGCCGCCTACGGGCGCGATCCACCACGGGCGGGTGCGTGGATGGCTTCCGGATCGCTCCATAAGAACCCCGACTAGCAGTTTCGCGGCCAAGGCCGCCCGCGGCGGGCGGCCTACGGATGGAACGCCGCTTGGCACTTGGTCCAGGCCAGCGGCACGCTGGCCGCCGCGGGCCCACCGAGGCCCGCCCAGAAAGCAAACGCCGCCCCGGAGATGCGCGCCCCCCACAGGGATAGCCCGAGGGCCGGCCCGCGAGCCCAGCCCCCCGCCGCCGCGCGGTGCGCATGCGAGGCCGAGCGCCAGCGGACACCCTCCCCTACCCCCTGCCGGCCAGCCGGCGGGGGTGACTTCCGTGGTCTCGCCAGGGCCACAGCTTCCGGGCACCGCGCACCGCGATAGCGGCTGCGCCGAATTCGGCGCCTGGGCCCACGGTCCCGGGCGGGGTCGACCAACCGTCCCAACGACACCCCAAGCCACCCACTGGAGCAAACATGGCGACGGCGACGGCGTCGACCCGCGCAGGGCGCGCCGCGCCGCGGCCCCGCGATCTGGGCCGCGCCGGCGCCAACACCGGCACGGCGGCACGCCCGCCCGGACGCCGGTCGCCGGGTCGGCGCGGATGCCCGCGCTACCCTCGCCCTGAGCTGAGTGTGCTTCGTGCGGGGTCCGCGGGGCAGACGGCGGGGCAGGCCCGAACGGGCGGCCGCGGGGGCGCCCCGCTTGTGCCCCACTGCGTGGCCCCCCAGAGGCGGGCTGGATCAGGCGCAGATGGGCCGGGGCGGCGCGGTGGCGTGAGTGGCCCGTGAAATAATTACCAAAGGCCGGGGGCGCGGTGCCCTTTCCCTCCGCGGGTTCGCCGAGAGCGGGGGGCAGAGGCCGGGGGTGACGCGCGCCCCCAGACTGGGGGCCGCATTCGCCTGCGCCCTCCGGGCAGCTCACCCCAGGGTGAGGCCCGCAAGGCGGGTGCTAACGCGGGCGGGCCGACGTTCGGCGCGGCGGGCGTGGGCCCACCGGGCAGTGCACAGCAGGCTCGGTGCCGAGCGGGCGGCGGACGCGCCGGGTGCGGTGTCCGTCGCGCTCAGGCGCGCGCAGCGCCGGAACGCGCCTGCCGCGACTGACGCCGCGGCCGAGCGGTTAGCGGGGGCGGGTTGGCGCACGGCTCGGGGGGTGCCCTCTTGCGGCCGGGGTGAAGTCGCCGTCGGAGGGACCCCGGGCGTGCGGGCTCACCGGTGCTCGGCGACCCGGGGGCCCTTGAGGTGATGCGGGGGGGGCCCGCCCGCGGTCCCTCGTATCGCCTTGCAGGCTAGGCGCATGCGGGGCGGCGCAGCGCGTGCCGCGGCAGGAGGATTCCGGCGGCCCGGCGCCAAGACCGGACGGGGGGCTAGTTGCCATGTGGCACCGCGGCGCCACCGCGGGCAGGGCCGGGTTCGGGGAATGGGTGCGGGGGCGGGTGTGTCGGGAAGGTCGCCGCAAGCGATCGGACCGGGCAACGGTCGGCGGGCGCTGGCGCTTCGCGCGGGCGTCGGTGGTCGGACCCGGGGCGGGGGCGAGCCGCGTACCGGACCTGGCAGGCTACTCGCGCGCCCCGCACGTGGGGCCCCCGAGTCCCGCCCCAGGGCGCCGGTCGGGATCAAGGTCACTGCCCGGAGGTCGGCCGGTGCCAGATGCGGCGCGGCCGGTAGTCGGGGTTGCCCTGGGGCGGGGGAGGGCGCCCGCGTGCCGCCTTGCCCCGCCGGCTGCGACTGAGGACCCCCCCACAGCGCAGCGCCTCTCCAGGATGTGCCGACAGAGCCGCCTACTCCCCCCCCCCACGGGNNGGCCACGCCGCCCCGGGGCGCCTGAGCCCCGCAGGCTAGGAGG"/>
                    </data>

                    <data id='full_alignment_invariant' spec='FilteredAlignment' filter='-' data='@full_alignment' constantSiteWeights='230627 275179 279428 231694'/>


<map name="Uniform" >beast.math.distributions.Uniform</map>
<map name="Exponential" >beast.math.distributions.Exponential</map>
<map name="LogNormal" >beast.math.distributions.LogNormalDistributionModel</map>
<map name="Normal" >beast.math.distributions.Normal</map>
<map name="Beta" >beast.math.distributions.Beta</map>
<map name="Gamma" >beast.math.distributions.Gamma</map>
<map name="LaplaceDistribution" >beast.math.distributions.LaplaceDistribution</map>
<map name="prior" >beast.math.distributions.Prior</map>
<map name="InverseGamma" >beast.math.distributions.InverseGamma</map>
<map name="OneOnX" >beast.math.distributions.OneOnX</map>


<run id="mcmc" spec="MCMC" chainLength="300000000" preBurnin="30000000">
    <state id="state" storeEvery="5000">
        <tree id="Tree.t:full_alignment" name="stateNode">
            <trait id="dateTrait.t:full_alignment" spec="beast.evolution.tree.TraitSet" traitname="date">

                511=2011,
515=2011,
516=2014,
517=2014,
518=2011,
519=2014,
520=2015,
523A1=2012,
536=1998,
1126-2007=2016,
1126-2011=2016,
1262-16=2016,
2188-2007=2016,
2188-2014=2016,
2936=2000,
2DDS=2015,
3208-2007=2016,
3208-2015=2016,
97016=2000,
ARLP-07=2015,
ARLP-10=2015,
ARLP-11=2015,
ARLP-12=2015,
ARLP-13=2015,
ARLP-14=2015,
ARLP-20=2015,
ARLP-23=2015,
ARLP-25=2015,
ARLP-27=2015,
ARLP-29=2015,
ARLP-30=2015,
ARLP-32=2015,
ARLP-37=2015,
ARLP-40=2015,
ARLP-46=2015,
ARLP-49=2015,
ARLP-52=2015,
ARLP-57=2015,
ARLP-62=2015,
ARLP-68=2015,
ARLP-73=2015,
ARLP-74=2015,
Airaku-2=2000,
Airaku-3=2000,
BP=2013,
Bn7-39=2015,
Bn7-41=2015,
Bn8-46=2015,
Bn8-51=2015,
Bn8-52=2015,
Br1=2013,
Br14-1=2014,
Br14-2=2014,
Br14-4=2014,
Br14-5=2014,
Br2016-14=2016,
Br2016-16=2016,
Br2016-17=2016,
Br2016-18=2016,
Br2016-19=2016,
Br2016-20=2016,
Br2016-21=2016,
Br2016-24=2016,
Br2016-26=2016,
Br2016-27=2016,
Br2016-45=2016,
Br2016-46=2016,
Br2016-47=2016,
BrMM1=2013,
BrMM2=2013,
BrMM4=2013,
BrMM5=2013,
Brw15-1=2015,
Brw15-10=2015,
Brw15-12=2015,
Brw15-20=2015,
Brw15-25=2015,
Brw15-5=2015,
Ch4=2009,
EGG=2016,
Gu4-17=2014,
Gu4-19L=2014,
Gu5-23=2014,
I30-W09=2005,
Indonesia-1=2000,
Izumi=2000,
Kanazawa=2000,
Korea-3-2=2000,
Kyoto-1=2000,
ML2-5=2012,
Ml10-91=2016,
Ml10-93=2016,
Ml10-94=2016,
Ml10-95=2016,
Ml10-96=2016,
Ml10-97=2016,
Ml10-98=2016,
Ml10-99=2016,
Ml2-10=2016,
Ml6-50=2016,
Ml6-55=2016,
Ml9-79=2014,
Ml9-80=2014,
Ml9-81=2014,
Ml9-82=2014,
Ml9-83=2014,
Ml9-84=2014,
Ml9-86=2014,
Ml9-87=2014,
NHDP-55=2004,
NHDP-63=2004,
NHDP-98=2004,
Ng12-33=2015,
Ng13-32=2015,
Ng13-33=2015,
Ng14-35=2015,
Ng15-36=2015,
Ng15-37=2015,
Ng16-38=2015,
Ng17-39=2015,
Oku-4=2000,
Pak=2010,
Ryukyu-2=2000,
S10-Ch-04=2006,
S11-Inde-2=2000,
S13-Ml-3-28=2013,
S14-Ml-2-07=2013,
S2-95034=1995,
S9-96008=1996,
SM1=1979,
Thai-311=2000,
Thai-53=2005,
Tsukuba-1=2000,
US57=2000,
Ye2-3=2014,
Ye4-10=2015,
Ye4-11=2015,
Ye4-12=2015,
Ye4-8=2015,
Zensho-2=2000,
Kitasato=2000,
Kusatsu-6=2000,
Thai-237=2000,
TN=1990,
Kyoto-2=2017,
Br4923=2004,
3077=1074,
Body-188=900,
CM1=1994,
GC96=480,
Jorgen-404=1248,
Jorgen-427=1211,
Jorgen-507=1156,
Jorgen-533=1129,
Jorgen-625=1368,
Jorgen-722=1317,
Jorgen-749=1251,
Refshale-16=1103,
SK11=700,
SK14=1014,
SK2=1283,
SK8=989,
T18=675
                            <taxa id="TaxonSet.full_alignment" spec="TaxonSet">
                    <alignment idref="full_alignment"/>
                </taxa>
            </trait>
            <taxonset idref="TaxonSet.full_alignment"/>
        </tree>
        <parameter id="rateAC.s:full_alignment" lower="0.0" name="stateNode">1.0</parameter>
        <parameter id="rateAG.s:full_alignment" lower="0.0" name="stateNode">1.0</parameter>
        <parameter id="rateAT.s:full_alignment" lower="0.0" name="stateNode">1.0</parameter>
        <parameter id="rateCG.s:full_alignment" lower="0.0" name="stateNode">1.0</parameter>
        <parameter id="rateGT.s:full_alignment" lower="0.0" name="stateNode">1.0</parameter>
        <parameter id="ucldMean.c:full_alignment" name="stateNode">1.0E-6</parameter>
        <parameter id="ucldStdev.c:full_alignment" lower="0.0" name="stateNode">0.1</parameter>
        <stateNode id="rateCategories.c:full_alignment" spec="parameter.IntegerParameter" dimension="324">1</stateNode>
        <parameter id="bPopSizes.t:full_alignment" dimension="5" lower="0.0" name="stateNode" upper="380000.0">380.0</parameter>
        <stateNode id="bGroupSizes.t:full_alignment" spec="parameter.IntegerParameter" dimension="5">1</stateNode>
        <parameter id="freqParameter.s:full_alignment" dimension="4" lower="0.0" name="stateNode" upper="1.0">0.25</parameter>
    </state>

    <init id="RandomTree.t:full_alignment" spec="beast.evolution.tree.RandomTree" estimate="false" initial="@Tree.t:full_alignment" taxa="@full_alignment">
        <populationModel id="ConstantPopulation0.t:full_alignment" spec="ConstantPopulation">
            <parameter id="randomPopSize.t:full_alignment" name="popSize">1.0</parameter>
        </populationModel>
    </init>

    <distribution id="posterior" spec="util.CompoundDistribution">
        <distribution id="prior" spec="util.CompoundDistribution">
            <distribution id="BayesianSkyline.t:full_alignment" spec="BayesianSkyline" groupSizes="@bGroupSizes.t:full_alignment" popSizes="@bPopSizes.t:full_alignment">
                <treeIntervals id="BSPTreeIntervals.t:full_alignment" spec="TreeIntervals" tree="@Tree.t:full_alignment"/>
            </distribution>
            <distribution id="MarkovChainedPopSizes.t:full_alignment" spec="beast.math.distributions.MarkovChainDistribution" jeffreys="true" parameter="@bPopSizes.t:full_alignment"/>
            <prior id="RateACPrior.s:full_alignment" name="distribution" x="@rateAC.s:full_alignment">
                <Gamma id="Gamma.0" name="distr">
                    <parameter id="RealParameter.1" estimate="false" name="alpha">0.05</parameter>
                    <parameter id="RealParameter.2" estimate="false" name="beta">10.0</parameter>
                </Gamma>
            </prior>
            <prior id="RateAGPrior.s:full_alignment" name="distribution" x="@rateAG.s:full_alignment">
                <Gamma id="Gamma.1" name="distr">
                    <parameter id="RealParameter.3" estimate="false" name="alpha">0.05</parameter>
                    <parameter id="RealParameter.4" estimate="false" name="beta">20.0</parameter>
                </Gamma>
            </prior>
            <prior id="RateATPrior.s:full_alignment" name="distribution" x="@rateAT.s:full_alignment">
                <Gamma id="Gamma.2" name="distr">
                    <parameter id="RealParameter.5" estimate="false" name="alpha">0.05</parameter>
                    <parameter id="RealParameter.6" estimate="false" name="beta">10.0</parameter>
                </Gamma>
            </prior>
            <prior id="RateCGPrior.s:full_alignment" name="distribution" x="@rateCG.s:full_alignment">
                <Gamma id="Gamma.3" name="distr">
                    <parameter id="RealParameter.7" estimate="false" name="alpha">0.05</parameter>
                    <parameter id="RealParameter.8" estimate="false" name="beta">10.0</parameter>
                </Gamma>
            </prior>
            <prior id="RateGTPrior.s:full_alignment" name="distribution" x="@rateGT.s:full_alignment">
                <Gamma id="Gamma.5" name="distr">
                    <parameter id="RealParameter.11" estimate="false" name="alpha">0.05</parameter>
                    <parameter id="RealParameter.12" estimate="false" name="beta">10.0</parameter>
                </Gamma>
            </prior>
            <prior id="MeanRatePrior.c:full_alignment" name="distribution" x="@ucldMean.c:full_alignment">
                <Uniform id="Uniform.4" name="distr" upper="Infinity"/>
            </prior>
            <prior id="ucldStdevPrior.c:full_alignment" name="distribution" x="@ucldStdev.c:full_alignment">
                <Gamma id="Gamma.6" name="distr">
                    <parameter id="RealParameter.14" estimate="false" name="alpha">0.5396</parameter>
                    <parameter id="RealParameter.15" estimate="false" name="beta">0.3819</parameter>
                </Gamma>
            </prior>
        </distribution>
        <distribution id="likelihood" spec="util.CompoundDistribution" useThreads="true">
            <distribution id="treeLikelihood.full_alignment" spec="ThreadedTreeLikelihood" data="@full_alignment" tree="@Tree.t:full_alignment">
                <siteModel id="SiteModel.s:full_alignment" spec="SiteModel">
                    <parameter id="mutationRate.s:full_alignment" estimate="false" name="mutationRate">1.0</parameter>
                    <parameter id="gammaShape.s:full_alignment" estimate="false" name="shape">1.0</parameter>
                    <parameter id="proportionInvariant.s:full_alignment" estimate="false" lower="0.0" name="proportionInvariant" upper="1.0">0.5</parameter>
                    <substModel id="gtr.s:full_alignment" spec="GTR" rateAC="@rateAC.s:full_alignment" rateAG="@rateAG.s:full_alignment" rateAT="@rateAT.s:full_alignment" rateCG="@rateCG.s:full_alignment" rateGT="@rateGT.s:full_alignment">
                        <parameter id="rateCT.s:full_alignment" estimate="false" lower="0.0" name="rateCT">1.0</parameter>
                        <frequencies id="estimatedFreqs.s:full_alignment" spec="Frequencies" frequencies="@freqParameter.s:full_alignment"/>
                    </substModel>
                </siteModel>
                <branchRateModel id="RelaxedClock.c:full_alignment" spec="beast.evolution.branchratemodel.UCRelaxedClockModel" clock.rate="@ucldMean.c:full_alignment" rateCategories="@rateCategories.c:full_alignment" tree="@Tree.t:full_alignment">
                    <LogNormal id="LogNormalDistributionModel.c:full_alignment" S="@ucldStdev.c:full_alignment" meanInRealSpace="true" name="distr">
                        <parameter id="RealParameter.13" estimate="false" lower="0.0" name="M" upper="1.0">1.0</parameter>
                    </LogNormal>
                </branchRateModel>
            </distribution>
        </distribution>
    </distribution>

    <operator id="RateACScaler.s:full_alignment" spec="ScaleOperator" parameter="@rateAC.s:full_alignment" scaleFactor="0.5" weight="0.1"/>

    <operator id="RateAGScaler.s:full_alignment" spec="ScaleOperator" parameter="@rateAG.s:full_alignment" scaleFactor="0.5" weight="0.1"/>

    <operator id="RateATScaler.s:full_alignment" spec="ScaleOperator" parameter="@rateAT.s:full_alignment" scaleFactor="0.5" weight="0.1"/>

    <operator id="RateCGScaler.s:full_alignment" spec="ScaleOperator" parameter="@rateCG.s:full_alignment" scaleFactor="0.5" weight="0.1"/>

    <operator id="RateGTScaler.s:full_alignment" spec="ScaleOperator" parameter="@rateGT.s:full_alignment" scaleFactor="0.5" weight="0.1"/>

    <operator id="ucldMeanScaler.c:full_alignment" spec="ScaleOperator" parameter="@ucldMean.c:full_alignment" scaleFactor="0.5" weight="1.0"/>

    <operator id="ucldStdevScaler.c:full_alignment" spec="ScaleOperator" parameter="@ucldStdev.c:full_alignment" scaleFactor="0.5" weight="3.0"/>

    <operator id="CategoriesRandomWalk.c:full_alignment" spec="IntRandomWalkOperator" parameter="@rateCategories.c:full_alignment" weight="10.0" windowSize="1"/>

    <operator id="CategoriesSwapOperator.c:full_alignment" spec="SwapOperator" intparameter="@rateCategories.c:full_alignment" weight="10.0"/>

    <operator id="CategoriesUniform.c:full_alignment" spec="UniformOperator" parameter="@rateCategories.c:full_alignment" weight="10.0"/>

    <operator id="relaxedUpDownOperator.c:full_alignment" spec="UpDownOperator" scaleFactor="0.75" weight="3.0">
        <up idref="ucldMean.c:full_alignment"/>
        <down idref="Tree.t:full_alignment"/>
    </operator>

    <operator id="BayesianSkylineTreeScaler.t:full_alignment" spec="ScaleOperator" scaleFactor="0.5" tree="@Tree.t:full_alignment" weight="3.0"/>

    <operator id="BayesianSkylineTreeRootScaler.t:full_alignment" spec="ScaleOperator" rootOnly="true" scaleFactor="0.5" tree="@Tree.t:full_alignment" weight="3.0"/>

    <operator id="BayesianSkylineUniformOperator.t:full_alignment" spec="Uniform" tree="@Tree.t:full_alignment" weight="30.0"/>

    <operator id="BayesianSkylineSubtreeSlide.t:full_alignment" spec="SubtreeSlide" tree="@Tree.t:full_alignment" weight="15.0"/>

    <operator id="BayesianSkylineNarrow.t:full_alignment" spec="Exchange" tree="@Tree.t:full_alignment" weight="15.0"/>

    <operator id="BayesianSkylineWide.t:full_alignment" spec="Exchange" isNarrow="false" tree="@Tree.t:full_alignment" weight="3.0"/>

    <operator id="BayesianSkylineWilsonBalding.t:full_alignment" spec="WilsonBalding" tree="@Tree.t:full_alignment" weight="3.0"/>

    <operator id="popSizesScaler.t:full_alignment" spec="ScaleOperator" parameter="@bPopSizes.t:full_alignment" scaleFactor="0.75" weight="15.0"/>

    <operator id="groupSizesDelta.t:full_alignment" spec="DeltaExchangeOperator" integer="true" weight="6.0">
        <intparameter idref="bGroupSizes.t:full_alignment"/>
    </operator>

    <operator id="FrequenciesExchanger.s:full_alignment" spec="DeltaExchangeOperator" delta="0.01" weight="0.1">
        <parameter idref="freqParameter.s:full_alignment"/>
    </operator>

    <logger id="tracelog" fileName="full_alignment_relaxedGTR.log" logEvery="1000" model="@posterior" sanitiseHeaders="true" sort="smart">
        <log idref="posterior"/>
        <log idref="likelihood"/>
        <log idref="prior"/>
        <log idref="treeLikelihood.full_alignment"/>
        <log id="TreeHeight.t:full_alignment" spec="beast.evolution.tree.TreeHeightLogger" tree="@Tree.t:full_alignment"/>
        <log idref="rateAC.s:full_alignment"/>
        <log idref="rateAG.s:full_alignment"/>
        <log idref="rateAT.s:full_alignment"/>
        <log idref="rateCG.s:full_alignment"/>
        <log idref="rateGT.s:full_alignment"/>
        <log idref="ucldMean.c:full_alignment"/>
        <log idref="ucldStdev.c:full_alignment"/>
        <log id="rate.c:full_alignment" spec="beast.evolution.branchratemodel.RateStatistic" branchratemodel="@RelaxedClock.c:full_alignment" tree="@Tree.t:full_alignment"/>
        <log idref="BayesianSkyline.t:full_alignment"/>
        <log idref="bPopSizes.t:full_alignment"/>
        <log idref="bGroupSizes.t:full_alignment"/>
        <log idref="freqParameter.s:full_alignment"/>
    </logger>

    <logger id="screenlog" logEvery="1000">
        <log idref="posterior"/>
        <log id="ESS.0" spec="util.ESS" arg="@posterior"/>
        <log idref="likelihood"/>
        <log idref="prior"/>
    </logger>

    <logger id="treelog.t:full_alignment" fileName="full_alignment_relaxedGTR.trees" logEvery="1000" mode="tree">
        <log id="TreeWithMetaDataLogger.t:full_alignment" spec="beast.evolution.tree.TreeWithMetaDataLogger" branchratemodel="@RelaxedClock.c:full_alignment" tree="@Tree.t:full_alignment"/>
    </logger>

</run>

</beast>
