# Supplementary material for: Evolutionary history of Mycobacterium leprae in the Pacific Islands
Source: Philos Trans R Soc Lond B Biol Sci. 2020 Oct 5;375(1812):20190582. doi: 10.1098/rstb.2019.0582 (PMC7702798; doi:10.1098/rstb.2019.0582)
Supplement: SI Table 4 [file rstb20190582supp9.xlsx]

## Sheet: Sheet1
SI Table 4. Summary of DNA damage patterns for all samples that were sequenced without UDG treatment and samples that were sequenced with and without having been UDG treated
Sample	Extraction type	G to A misincorporation 1st Base 3'	G to A misincorporation 2nd Base 3'	C to T misincorporation 1st Base 5'	C to T misincorporation Base 5'
511	DBT	0.025	0.028	0.025	0.029
	DAB + UDG treatment	0.014	0.003	0.013	0.002
515	DBT	0.035	0.034	0.037	0.037
	DAB + UDG treatment	0.022	0.004	0.022	0.004
519	DBT	0.022	0.023	0.023	0.023
	DAB + UDG treatment	0.025	0.004	0.027	0.004
523A1	DBT	0.015	0.016	0.016	0.018
	DAB + UDG treatment	0.034	0.012	0.034	0.012
516	DBT	0.02	0.019	0.02	0.018
517	DBT	0.031	0.032	0.031	0.033
518	DBT	0.026	0.026	0.026	0.026
520	DBT	0.024	0.023	0.024	0.023
Blevins et al., Evolutionary history of Mycobacterium leprae in the Pacific Islands
