# Supplementary material for: Evolutionary history of Mycobacterium leprae in the Pacific Islands
Source: Philos Trans R Soc Lond B Biol Sci. 2020 Oct 5;375(1812):20190582. doi: 10.1098/rstb.2019.0582 (PMC7702798; doi:10.1098/rstb.2019.0582)
Supplement: SI Table 5 [file rstb20190582supp10.xlsx]

## Sheet: Sheet1
SI Table 5. Concatenated outputs from SnpEff for the nine samples with sufficient coverage for SNP analysis
# SnpEff version SnpEff 3.1m (build 2013-02-07), by Pablo Cingolani
# Command line: SnpEff Mycobacterium_leprae_tn -ud 100 -i txt -o txt /Users/kelzor/Desktop/snpEff/0115_511_snpeff/snpTableForSnpEff.tsv
Sample	Branch	Position	Reference	Change	Change_type	Homozygous	Gene_ID	Gene_name	Trancript_ID	Effect	old_AA/new_AA	Old_codon/New_codon	Codon_Num(CDS)	Codon Degeneracy	CDS_size
511	0	73	A	G	SNP	Hom	ML0001	dnaA	ML0001	NON_SYNONYMOUS_CODING	S/G	Agt/Ggt	25	1	1566
511	0	451	G	A	SNP	Hom	ML0001	dnaA	ML0001	NON_SYNONYMOUS_CODING	G/R	Ggg/Agg	151	1	1566
511	0	8453	T	C	SNP	Hom	ML0006	gyrA	ML0006	NON_SYNONYMOUS_CODING	L/P	cTt/cCt	379	1	3750
511	0	12499	G	A	SNP	Hom				INTERGENIC
511	0	14165	T	C	SNP	Hom				INTERGENIC
511	0	14554	C	T	SNP	Hom				INTERGENIC
511	0	20621	G	A	SNP	Hom	ML0016	pknB	ML0016	SYNONYMOUS_CODING	S/S	tcC/tcT	83	4	1869
511	0	30911	G	A	SNP	Hom				INTERGENIC
511	0	45216	C	T	SNP	Hom				INTERGENIC
511	0	61425	A	G	SNP	Hom	ML0049	ML0049	ML0049	NON_SYNONYMOUS_CODING	M/T	aTg/aCg	90	1	288
511	0	61530	C	T	SNP	Hom	ML0049	ML0049	ML0049	NON_SYNONYMOUS_CODING	R/Q	cGa/cAa	55	1	288
511	0	93969	G	A	SNP	Hom				INTERGENIC
511	0	100574	A	G	SNP	Hom				INTERGENIC
511	0	100574	A	G	SNP	Hom	ML0081	ML0081	ML0081	DOWNSTREAM: 74 bases					1353
511	0	164770	G	A	SNP	Hom				INTERGENIC
511	0	199244	C	A	SNP	Hom	ML0139	mas	ML0139	NON_SYNONYMOUS_CODING	T/K	aCa/aAa	1675	1	6351
511	0	222056	G	A	SNP	Hom	ML0158	ML0158	ML0158	NON_SYNONYMOUS_CODING	A/T	Gca/Aca	134	1	945
511	0	264501	A	C	SNP	Hom				INTERGENIC
511	0	289884	G	C	SNP	Hom	ML0218	ML0218	ML0218	NON_SYNONYMOUS_CODING	T/S	aCc/aGc	111	1	387
511	0	298572	A	G	SNP	Hom	ML0227	ML0227	ML0227	SYNONYMOUS_CODING	V/V	gtA/gtG	19	4	477
511	0	298572	A	G	SNP	Hom	ML0226	folK	ML0226	DOWNSTREAM: 56 bases					576
511	0	310911	G	A	SNP	Hom	ML0236	pabB	ML0236	UPSTREAM: 12 bases					1257
511	0	310911	G	A	SNP	Hom				INTERGENIC
511	0	313361	A	G	SNP	Hom	ML0238	metG	ML0238	NON_SYNONYMOUS_CODING	L/P	cTa/cCa	154	1	1614
511	0	330125	G	A	SNP	Hom	ML0252	mfd	ML0252	NON_SYNONYMOUS_CODING	A/T	Gcc/Acc	687	1	3675
511	0	347385	T	C	SNP	Hom				INTERGENIC
511	0	363480	G	T	SNP	Hom	ML0281	ML0281	ML0281	NON_SYNONYMOUS_CODING	D/Y	Gac/Tac	17	1	690
511	0	365117	A	C	SNP	Hom	ML0283	ML0283	ML0283	NON_SYNONYMOUS_CODING	T/P	Acc/Ccc	68	1	807
511	0	383599	C	A	SNP	Hom				INTERGENIC
511	0	383599	C	A	SNP	Hom	ML0300	thiE	ML0300	DOWNSTREAM: 57 bases					708
511	0	383599	C	G	SNP	Hom				INTERGENIC
511	0	383599	C	G	SNP	Hom	ML0300	thiE	ML0300	DOWNSTREAM: 57 bases					708
511	0	393308	G	C	SNP	Hom				INTERGENIC
511	0	436217	T	C	SNP	Hom				INTERGENIC
511	0	496266	C	A	SNP	Hom	ML0398	ML0398	ML0398	NON_SYNONYMOUS_CODING	A/S	Gcc/Tcc	278	1	1038
511	0	496266	C	T	SNP	Hom	ML0398	ML0398	ML0398	NON_SYNONYMOUS_CODING	A/T	Gcc/Acc	278	1	1038
511	0	508481	T	C	SNP	Hom	ML0410	ML0410	ML0410	NON_SYNONYMOUS_CODING	V/A	gTa/gCa	52	1	303
511	0	509178	G	A	SNP	Hom	ML0411	ML0411	ML0411	NON_SYNONYMOUS_CODING	D/N	Gat/Aat	142	1	1227
511	0	509325	C	G	SNP	Hom	ML0411	ML0411	ML0411	NON_SYNONYMOUS_CODING	H/D	Cat/Gat	191	1	1227
511	0	533403	A	G	SNP	Hom				INTERGENIC
511	0	553273	C	A	SNP	Hom	ML0452	ML0452	ML0452	NON_SYNONYMOUS_CODING	R/L	cGg/cTg	31	1	1125
511	0	563796	G	C	SNP	Hom	ML0466	ML0466	ML0466	NON_SYNONYMOUS_CODING	E/D	gaG/gaC	55	2	906
511	0	608365	G	A	SNP	Hom	ML0501	aspS	ML0501	SYNONYMOUS_CODING	E/E	gaG/gaA	509	2	1770
511	0	624129	C	T	SNP	Hom	ML0512	alaS	ML0512	SYNONYMOUS_CODING	L/L	ctC/ctT	657	4	2727
511	0	659431	G	C	SNP	Hom	ML0543	dfp	ML0543	NON_SYNONYMOUS_CODING	D/H	Gac/Cac	367	1	1260
511	0	694090	T	C	SNP	Hom	ML0569	ML0569	ML0569	NON_SYNONYMOUS_CODING	T/A	Acg/Gcg	113	1	816
511	0	711197	T	C	SNP	Hom				INTERGENIC
511	0	751982	T	G	SNP	Hom				INTERGENIC
511	0	791881	C	G	SNP	Hom				INTERGENIC
511	0	832152	T	C	SNP	Hom				INTERGENIC
511	0	836098	G	A	SNP	Hom	ML0697	sdhA	ML0697	NON_SYNONYMOUS_CODING	P/L	cCc/cTc	108	1	1755
511	0	840584	A	G	SNP	Hom				INTERGENIC
511	0	904824	G	C	SNP	Hom	ML0763	manB	ML0763	SYNONYMOUS_CODING	V/V	gtG/gtC	50	4	1407
511	0	966690	G	C	SNP	Hom	ML0817	moeZ	ML0817	NON_SYNONYMOUS_CODING	R/T	aGg/aCg	254	1	1188
511	0	972005	T	G	SNP	Hom				INTERGENIC
511	0	985599	C	T	SNP	Hom				INTERGENIC
511	0	1087397	T	C	SNP	Hom	ML0917	ftsZ	ML0917	SYNONYMOUS_CODING	G/G	ggT/ggC	34	4	1140
511	0	1089199	A	G	SNP	Hom	ML0918	ML0918	ML0918	NON_SYNONYMOUS_CODING	M/V	Atg/Gtg	248	1	750
511	0	1089199	A	G	SNP	Hom	ML0919	ML0919	ML0919	UPSTREAM: 5 bases					783
511	0	1089560	T	C	SNP	Hom	ML0919	ML0919	ML0919	SYNONYMOUS_CODING	T/T	acT/acC	119	4	783
511	0	1104232	C	G	SNP	Hom				INTERGENIC
511	0	1132949	C	T	SNP	Hom				INTERGENIC
511	0	1133492	T	G	SNP	Hom				INTERGENIC
511	0	1143423	T	C	SNP	Hom				INTERGENIC
511	0	1161063	A	G	SNP	Hom				INTERGENIC
511	0	1227631	C	A	SNP	Hom				INTERGENIC
511	0	1257185	T	C	SNP	Hom				INTERGENIC
511	0	1262010	T	C	SNP	Hom	ML1095	kgd	ML1095	NON_SYNONYMOUS_CODING	T/A	Aca/Gca	579	1	3717
511	0	1265267	T	G	SNP	Hom				INTERGENIC
511	0	1277244	G	A	SNP	Hom	ML1103	ML1103	ML1103	SYNONYMOUS_CODING	L/L	ctC/ctT	192	4	1362
511	0	1295192	A	G	SNP	Hom	ML1119	ML1119	ML1119	NON_SYNONYMOUS_CODING	M/V	Atg/Gtg	144	1	1152
511	0	1339813	T	C	SNP	Hom	ML1150	murA	ML1150	SYNONYMOUS_CODING	D/D	gaT/gaC	78	2	1257
511	0	1348426	T	C	SNP	Hom				INTERGENIC
511	0	1351149	C	G	SNP	Hom				INTERGENIC
511	0	1388412	C	A	SNP	Hom				INTERGENIC
511	0	1402551	A	G	SNP	Hom	ML1191	fas	ML1191	NON_SYNONYMOUS_CODING	Q/R	cAg/cGg	1977	1	9231
511	0	1530718	A	G	SNP	Hom				INTERGENIC
511	0	1532344	G	T	SNP	Hom	ML1286	ML1286	ML1286	NON_SYNONYMOUS_CODING	G/C	Ggc/Tgc	160	1	618
511	0	1579109	T	G	SNP	Hom				INTERGENIC
511	0	1605956	G	A	SNP	Hom				INTERGENIC
511	0	1614069	T	C	SNP	Hom				INTERGENIC
511	0	1614647	C	A	SNP	Hom				INTERGENIC
511	0	1625045	T	G	SNP	Hom	ML1363	pyrG	ML1363	SYNONYMOUS_CODING	P/P	ccT/ccG	298	4	1773
511	0	1642875	G	T	SNP	Hom				INTERGENIC
511	0	1643162	T	C	SNP	Hom				INTERGENIC
511	0	1646081	G	T	SNP	Hom				INTERGENIC
511	0	1677493	G	C	SNP	Hom	ML1397	tsnR	ML1397	SYNONYMOUS_CODING	A/A	gcG/gcC	129	4	780
511	0	1679768	A	G	SNP	Hom	ML1399	ML1399	ML1399	SYNONYMOUS_CODING	R/R	cgA/cgG	185	4	975
511	0	1701590	G	C	SNP	Hom				INTERGENIC
511	0	1707739	T	C	SNP	Hom				INTERGENIC
511	0	1774061	C	T	SNP	Hom				INTERGENIC
511	0	1797300	T	C	SNP	Hom				INTERGENIC
511	0	1828126	A	G	SNP	Hom				INTERGENIC
511	0	1843283	C	A	SNP	Hom				INTERGENIC
511	0	1843283	C	G	SNP	Hom				INTERGENIC
511	0	1890244	G	C	SNP	Hom				INTERGENIC
511	0	1895123	C	T	SNP	Hom				INTERGENIC
511	0	1926909	C	G	SNP	Hom	ML1601	ML1601	ML1601	NON_SYNONYMOUS_CODING	D/H	Gat/Cat	71	1	366
511	0	1937233	G	A	SNP	Hom	ML1613	rplS	ML1613	NON_SYNONYMOUS_CODING	P/L	cCg/cTg	74	1	342
511	0	1989988	G	A	SNP	Hom	ML1651	aceE	ML1651	SYNONYMOUS_CODING	A/A	gcG/gcA	275	4	2811
511	0	1989988	G	T	SNP	Hom	ML1651	aceE	ML1651	SYNONYMOUS_CODING	A/A	gcG/gcT	275	4	2811
511	0	2015320	G	C	SNP	Hom	ML1671	recG	ML1671	NON_SYNONYMOUS_CODING	D/E	gaC/gaG	545	2	2232
511	0	2023404	A	C	SNP	Hom	ML1679	gpsA	ML1679	NON_SYNONYMOUS_CODING	V/G	gTt/gGt	246	1	1056
511	0	2043287	A	G	SNP	Hom	ML1694	ilvC	ML1694	SYNONYMOUS_CODING	P/P	ccT/ccC	145	4	1002
511	0	2104127	T	C	SNP	Hom				INTERGENIC
511	0	2119468	T	C	SNP	Hom				INTERGENIC
511	0	2137189	G	A	SNP	Hom				INTERGENIC
511	0	2155013	T	G	SNP	Hom				INTERGENIC
511	0	2174865	G	C	SNP	Hom				INTERGENIC
511	0	2175587	C	G	SNP	Hom	ML1796	ML1796	ML1796	NON_SYNONYMOUS_CODING	Q/E	Caa/Gaa	96	1	414
511	0	2235048	C	T	SNP	Hom				INTERGENIC
511	0	2312059	C	G	SNP	Hom	ML1927	ML1927	ML1927	DOWNSTREAM: 33 bases					309
511	0	2312059	C	G	SNP	Hom	ML1926	ML1926	ML1926	START_LOST	L/F	ttG/ttC	1	2	504
511	0	2363369	T	C	SNP	Hom				INTERGENIC
511	0	2376085	G	A	SNP	Hom	ML1988	ML1988	ML1988	NON_SYNONYMOUS_CODING	R/C	Cgc/Tgc	112	1	714
511	0	2429821	G	A	SNP	Hom	ML2038	bfrA	ML2038	UPSTREAM: 19 bases					480
511	0	2429821	G	A	SNP	Hom				INTERGENIC
511	0	2447980	A	C	SNP	Hom				INTERGENIC
511	0	2494215	T	C	SNP	Hom				INTERGENIC
511	0	2553176	T	A	SNP	Hom				INTERGENIC
511	0	2553176	T	G	SNP	Hom				INTERGENIC
511	0	2649677	G	A	SNP	Hom				INTERGENIC
511	0	2650240	A	G	SNP	Hom				INTERGENIC
511	0	2678287	G	A	SNP	Hom	ML2254	otsA	ML2254	NON_SYNONYMOUS_CODING	R/Q	cGa/cAa	342	1	1497
511	0	2706236	T	G	SNP	Hom				INTERGENIC
511	0	2710194	A	G	SNP	Hom				INTERGENIC
511	0	2775050	G	A	SNP	Hom				INTERGENIC
511	0	2818521	T	C	SNP	Hom	ML2357	ML2357	ML2357	SYNONYMOUS_CODING	Q/Q	caA/caG	1063	2	5616
511	0	2822967	A	G	SNP	Hom	ML2358	fadD26	ML2358	NON_SYNONYMOUS_CODING	F/S	tTt/tCt	164	1	1752
511	0	2825422	C	T	SNP	Hom				INTERGENIC
511	0	2936401	G	A	SNP	Hom				INTERGENIC
511	0	2945700	C	T	SNP	Hom				INTERGENIC
511	0	2990150	T	C	SNP	Hom				INTERGENIC
511	0	2992340	T	C	SNP	Hom				INTERGENIC
511	0	3007670	T	C	SNP	Hom				INTERGENIC
511	0	3016175	T	C	SNP	Hom	ML2534	ML2534	ML2534	SYNONYMOUS_CODING	V/V	gtA/gtG	79	4	309
511	0	3024082	G	T	SNP	Hom				INTERGENIC
511	0	3024082	G	T	SNP	Hom	ML2537	ML2537	ML2537	UPSTREAM: 77 bases					1923
511	0	3047644	A	G	SNP	Hom				INTERGENIC
511	0	3057124	A	G	SNP	Hom	ML2563	fadE5	ML2563	DOWNSTREAM: 60 bases					1836
511	0	3057124	A	G	SNP	Hom				INTERGENIC
511	0	3102778	A	C	SNP	Hom	ML2597	ML2597	ML2597	NON_SYNONYMOUS_CODING	Y/S	tAt/tCt	151	1	555
511	0	3104142	G	A	SNP	Hom				INTERGENIC
511	0	3175296	A	C	SNP	Hom				INTERGENIC
511	0	3215303	C	T	SNP	Hom				INTERGENIC
511	0	3243731	A	G	SNP	Hom				INTERGENIC
511	0	3256240	C	T	SNP	Hom	ML2700	ML2700	ML2700	NON_SYNONYMOUS_CODING	P/S	Ccc/Tcc	1062	1	3621
511	0	3256991	C	G	SNP	Hom				INTERGENIC
511	0	3259659	C	T	SNP	Hom	ML2703	trxB	ML2703	DOWNSTREAM: 33 bases					1377
511	0	3259659	C	T	SNP	Hom				INTERGENIC
511	0	3259659	C	T	SNP	Hom	ML2704	ML2704	ML2704	UPSTREAM: 100 bases					1221
511	0	3263442	T	C	SNP	Hom	ML2707	parA	ML2707	SYNONYMOUS_CODING	E/E	gaA/gaG	242	2	1056
511	0	3268009	G	A	SNP	Hom				INTERGENIC
515	5	73	A	G	SNP	Hom	ML0001	dnaA	ML0001	NON_SYNONYMOUS_CODING	S/G	Agt/Ggt	25	1	1566
515	5	8453	T	C	SNP	Hom	ML0006	gyrA	ML0006	NON_SYNONYMOUS_CODING	L/P	cTt/cCt	379	1	3750
515	5	15439	G	A	SNP	Hom				INTERGENIC
515	5	26545	G	A	SNP	Hom	ML0020	ML0020	ML0020	SYNONYMOUS_CODING	L/L	Ctg/Ttg	15	2	1530
515	5	26545	G	A	SNP	Hom	ML0021	ML0021	ML0021	DOWNSTREAM: 39 bases					468
515	5	57633	T	G	SNP	Hom				INTERGENIC
515	5	61425	A	G	SNP	Hom	ML0049	ML0049	ML0049	NON_SYNONYMOUS_CODING	M/T	aTg/aCg	90	1	288
515	5	61530	C	T	SNP	Hom	ML0049	ML0049	ML0049	NON_SYNONYMOUS_CODING	R/Q	cGa/cAa	55	1	288
515	5	100574	A	G	SNP	Hom				INTERGENIC
515	5	100574	A	G	SNP	Hom	ML0081	ML0081	ML0081	DOWNSTREAM: 74 bases					1353
515	5	165853	C	A	SNP	Hom				INTERGENIC
515	5	226896	T	G	SNP	Hom				INTERGENIC
515	5	264501	A	C	SNP	Hom				INTERGENIC
515	5	298572	A	G	SNP	Hom	ML0227	ML0227	ML0227	SYNONYMOUS_CODING	V/V	gtA/gtG	19	4	477
515	5	298572	A	G	SNP	Hom	ML0226	folK	ML0226	DOWNSTREAM: 56 bases					576
515	5	313361	A	G	SNP	Hom	ML0238	metG	ML0238	NON_SYNONYMOUS_CODING	L/P	cTa/cCa	154	1	1614
515	5	328634	G	C	SNP	Hom	ML0252	mfd	ML0252	NON_SYNONYMOUS_CODING	V/L	Gtc/Ctc	190	1	3675
515	5	347385	T	C	SNP	Hom				INTERGENIC
515	5	365435	G	A	SNP	Hom	ML0283	ML0283	ML0283	NON_SYNONYMOUS_CODING	A/T	Gcg/Acg	174	1	807
515	5	494674	T	G	SNP	Hom	ML0397	ML0397	ML0397	NON_SYNONYMOUS_CODING	E/D	gaA/gaC	358	2	1809
515	5	508481	T	C	SNP	Hom	ML0410	ML0410	ML0410	NON_SYNONYMOUS_CODING	V/A	gTa/gCa	52	1	303
515	5	509325	C	G	SNP	Hom	ML0411	ML0411	ML0411	NON_SYNONYMOUS_CODING	H/D	Cat/Gat	191	1	1227
515	5	528451	C	T	SNP	Hom				INTERGENIC
515	5	533403	A	G	SNP	Hom				INTERGENIC
515	5	686240	A	C	SNP	Hom				INTERGENIC
515	5	686240	A	G	SNP	Hom				INTERGENIC
515	5	714396	C	T	SNP	Hom	ML0589	ML0589	ML0589	SYNONYMOUS_CODING	S/S	tcG/tcA	212	4	798
515	5	733164	G	A	SNP	Hom				INTERGENIC
515	5	738610	G	T	SNP	Hom	ML0606	ML0606	ML0606	NON_SYNONYMOUS_CODING	G/V	gGt/gTt	126	1	978
515	5	807196	C	T	SNP	Hom	ML0670	ftsX	ML0670	NON_SYNONYMOUS_CODING	A/V	gCc/gTc	196	1	894
515	5	832152	T	C	SNP	Hom				INTERGENIC
515	5	836798	G	A	SNP	Hom	ML0698	sdhD	ML0698	SYNONYMOUS_CODING	A/A	gcC/gcT	45	4	492
515	5	855081	G	A	SNP	Hom	ML0715	lpqC	ML0715	SYNONYMOUS_CODING	G/G	ggG/ggA	102	4	915
515	5	938372	C	T	SNP	Hom				INTERGENIC
515	5	972005	T	G	SNP	Hom				INTERGENIC
515	5	1087397	T	C	SNP	Hom	ML0917	ftsZ	ML0917	SYNONYMOUS_CODING	G/G	ggT/ggC	34	4	1140
515	5	1104232	C	G	SNP	Hom				INTERGENIC
515	5	1133492	T	G	SNP	Hom				INTERGENIC
515	5	1143423	T	C	SNP	Hom				INTERGENIC
515	5	1227051	G	T	SNP	Hom				INTERGENIC
515	5	1227051	G	T	SNP	Hom	ML1061	ML1061	ML1061	DOWNSTREAM: 46 bases					564
515	5	1227631	C	A	SNP	Hom				INTERGENIC
515	5	1248109	G	A	SNP	Hom				INTERGENIC
515	5	1248109	G	T	SNP	Hom				INTERGENIC
515	5	1257185	T	C	SNP	Hom				INTERGENIC
515	5	1265267	T	G	SNP	Hom				INTERGENIC
515	5	1339813	T	C	SNP	Hom	ML1150	murA	ML1150	SYNONYMOUS_CODING	D/D	gaT/gaC	78	2	1257
515	5	1351149	C	G	SNP	Hom				INTERGENIC
515	5	1423393	A	G	SNP	Hom	ML1207	dnaE	ML1207	NON_SYNONYMOUS_CODING	E/G	gAg/gGg	127	1	3534
515	5	1481751	C	T	SNP	Hom				INTERGENIC
515	5	1529088	A	G	SNP	Hom				INTERGENIC
515	5	1579109	T	G	SNP	Hom				INTERGENIC
515	5	1605956	G	A	SNP	Hom				INTERGENIC
515	5	1642875	G	T	SNP	Hom				INTERGENIC
515	5	1643162	T	C	SNP	Hom				INTERGENIC
515	5	1701590	G	C	SNP	Hom				INTERGENIC
515	5	1725797	C	A	SNP	Hom				INTERGENIC
515	5	1725797	C	G	SNP	Hom				INTERGENIC
515	5	1759431	C	T	SNP	Hom	ML1463	nadE	ML1463	SYNONYMOUS_CODING	A/A	gcG/gcA	639	4	2043
515	5	1759431	C	G	SNP	Hom	ML1463	nadE	ML1463	SYNONYMOUS_CODING	A/A	gcG/gcC	639	4	2043
515	5	1839270	A	G	SNP	Hom				INTERGENIC
515	5	1843283	C	A	SNP	Hom				INTERGENIC
515	5	1843283	C	G	SNP	Hom				INTERGENIC
515	5	1868993	G	T	SNP	Hom				INTERGENIC
515	5	1926696	T	C	SNP	Hom				INTERGENIC
515	5	1926696	T	C	SNP	Hom	ML1601	ML1601	ML1601	DOWNSTREAM: 58 bases					366
515	5	1971193	G	A	SNP	Hom				INTERGENIC
515	5	2015320	G	C	SNP	Hom	ML1671	recG	ML1671	NON_SYNONYMOUS_CODING	D/E	gaC/gaG	545	2	2232
515	5	2030803	G	A	SNP	Hom	ML1685	leuC	ML1685	NON_SYNONYMOUS_CODING	A/V	gCc/gTc	276	1	1458
515	5	2040883	G	A	SNP	Hom				INTERGENIC
515	5	2100523	C	G	SNP	Hom	ML1740	ML1740	ML1740	NON_SYNONYMOUS_CODING	A/P	Gcg/Ccg	133	1	939
515	5	2104127	T	C	SNP	Hom				INTERGENIC
515	5	2155013	T	G	SNP	Hom				INTERGENIC
515	5	2174865	G	C	SNP	Hom				INTERGENIC
515	5	2219155	G	T	SNP	Hom				INTERGENIC
515	5	2235048	C	T	SNP	Hom				INTERGENIC
515	5	2235172	C	T	SNP	Hom				INTERGENIC
515	5	2263547	G	A	SNP	Hom				INTERGENIC
515	5	2278551	C	A	SNP	Hom				INTERGENIC
515	5	2312059	C	G	SNP	Hom	ML1927	ML1927	ML1927	DOWNSTREAM: 33 bases					309
515	5	2312059	C	G	SNP	Hom	ML1926	ML1926	ML1926	START_LOST	L/F	ttG/ttC	1	2	504
515	5	2553176	T	A	SNP	Hom				INTERGENIC
515	5	2553176	T	G	SNP	Hom				INTERGENIC
515	5	2584343	C	G	SNP	Hom				INTERGENIC
515	5	2596867	G	A	SNP	Hom				INTERGENIC
515	5	2706236	T	G	SNP	Hom				INTERGENIC
515	5	2711942	T	G	SNP	Hom				INTERGENIC
515	5	2804726	C	A	SNP	Hom	ML2354	ML2354	ML2354	SYNONYMOUS_CODING	G/G	ggG/ggT	49	4	5469
515	5	2818521	T	C	SNP	Hom	ML2357	ML2357	ML2357	SYNONYMOUS_CODING	Q/Q	caA/caG	1063	2	5616
515	5	2935685	A	C	SNP	Hom				INTERGENIC
515	5	2964999	T	C	SNP	Hom	ML2490	clpB	ML2490	SYNONYMOUS_CODING	E/E	gaA/gaG	256	2	2547
515	5	2981212	G	A	SNP	Hom	ML2501	ML2501	ML2501	SYNONYMOUS_CODING	K/K	aaG/aaA	344	2	2643
515	5	2990150	T	C	SNP	Hom				INTERGENIC
515	5	3015988	C	T	SNP	Hom				INTERGENIC
515	5	3068704	G	A	SNP	Hom	ML2570	ML2570	ML2570	NON_SYNONYMOUS_CODING	D/N	Gat/Aat	1050	1	4218
515	5	3075776	C	A	SNP	Hom				INTERGENIC
515	5	3076050	G	C	SNP	Hom				INTERGENIC
515	5	3102778	A	C	SNP	Hom	ML2597	ML2597	ML2597	NON_SYNONYMOUS_CODING	Y/S	tAt/tCt	151	1	555
515	5	3132639	G	A	SNP	Hom	ML2622	trmB	ML2622	SYNONYMOUS_CODING	Y/Y	taC/taT	210	2	693
515	5	3152586	C	T	SNP	Hom	ML2634	pntB	ML2634	SYNONYMOUS_CODING	A/A	gcG/gcA	99	4	1419
515	5	3175296	A	C	SNP	Hom				INTERGENIC
515	5	3191340	G	A	SNP	Hom	ML2664	ML2664	ML2664	NON_SYNONYMOUS_CODING	G/E	gGg/gAg	189	1	756
515	5	3197167	C	T	SNP	Hom				INTERGENIC
515	5	3198473	T	A	SNP	Hom	ML2670	ML2670	ML2670	NON_SYNONYMOUS_CODING	I/F	Att/Ttt	497	1	2001
515	5	3202695	A	G	SNP	Hom				INTERGENIC
515	5	3243731	A	G	SNP	Hom				INTERGENIC
515	5	3256572	C	T	SNP	Hom	ML2700	ML2700	ML2700	SYNONYMOUS_CODING	S/S	tcC/tcT	1172	4	3621
516	0	73	A	G	SNP	Hom	ML0001	dnaA	ML0001	NON_SYNONYMOUS_CODING	S/G	Agt/Ggt	25	1	1566
516	0	451	G	A	SNP	Hom	ML0001	dnaA	ML0001	NON_SYNONYMOUS_CODING	G/R	Ggg/Agg	151	1	1566
516	0	8453	T	C	SNP	Hom	ML0006	gyrA	ML0006	NON_SYNONYMOUS_CODING	L/P	cTt/cCt	379	1	3750
516	0	12499	G	A	SNP	Hom				INTERGENIC
516	0	14165	T	C	SNP	Hom				INTERGENIC
516	0	14554	C	T	SNP	Hom				INTERGENIC
516	0	18544	G	A	SNP	Hom	ML0015	pabA	ML0015	NON_SYNONYMOUS_CODING	A/T	Gcg/Acg	74	1	699
516	0	20621	G	A	SNP	Hom	ML0016	pknB	ML0016	SYNONYMOUS_CODING	S/S	tcC/tcT	83	4	1869
516	0	30911	G	A	SNP	Hom				INTERGENIC
516	0	45216	C	T	SNP	Hom				INTERGENIC
516	0	52851	T	C	SNP	Hom	ML0042	ML0042	ML0042	NON_SYNONYMOUS_CODING	W/R	Tgg/Cgg	287	1	1404
516	0	61425	A	G	SNP	Hom	ML0049	ML0049	ML0049	NON_SYNONYMOUS_CODING	M/T	aTg/aCg	90	1	288
516	0	61530	C	T	SNP	Hom	ML0049	ML0049	ML0049	NON_SYNONYMOUS_CODING	R/Q	cGa/cAa	55	1	288
516	0	93969	G	A	SNP	Hom				INTERGENIC
516	0	100574	A	G	SNP	Hom				INTERGENIC
516	0	100574	A	G	SNP	Hom	ML0081	ML0081	ML0081	DOWNSTREAM: 74 bases					1353
516	0	164770	G	A	SNP	Hom				INTERGENIC
516	0	199244	C	A	SNP	Hom	ML0139	mas	ML0139	NON_SYNONYMOUS_CODING	T/K	aCa/aAa	1675	1	6351
516	0	222056	G	A	SNP	Hom	ML0158	ML0158	ML0158	NON_SYNONYMOUS_CODING	A/T	Gca/Aca	134	1	945
516	0	264501	A	C	SNP	Hom				INTERGENIC
516	0	289884	G	C	SNP	Hom	ML0218	ML0218	ML0218	NON_SYNONYMOUS_CODING	T/S	aCc/aGc	111	1	387
516	0	298572	A	G	SNP	Hom	ML0227	ML0227	ML0227	SYNONYMOUS_CODING	V/V	gtA/gtG	19	4	477
516	0	298572	A	G	SNP	Hom	ML0226	folK	ML0226	DOWNSTREAM: 56 bases					576
516	0	313361	A	G	SNP	Hom	ML0238	metG	ML0238	NON_SYNONYMOUS_CODING	L/P	cTa/cCa	154	1	1614
516	0	330125	G	A	SNP	Hom	ML0252	mfd	ML0252	NON_SYNONYMOUS_CODING	A/T	Gcc/Acc	687	1	3675
516	0	336266	T	C	SNP	Hom	ML0257	ML0257	ML0257	SYNONYMOUS_CODING	A/A	gcT/gcC	154	4	504
516	0	336266	T	C	SNP	Hom	ML0258	ML0258	ML0258	UPSTREAM: 39 bases					954
516	0	347385	T	C	SNP	Hom				INTERGENIC
516	0	363480	G	T	SNP	Hom	ML0281	ML0281	ML0281	NON_SYNONYMOUS_CODING	D/Y	Gac/Tac	17	1	690
516	0	365117	A	C	SNP	Hom	ML0283	ML0283	ML0283	NON_SYNONYMOUS_CODING	T/P	Acc/Ccc	68	1	807
516	0	383599	C	A	SNP	Hom				INTERGENIC
516	0	383599	C	A	SNP	Hom	ML0300	thiE	ML0300	DOWNSTREAM: 57 bases					708
516	0	383599	C	G	SNP	Hom				INTERGENIC
516	0	383599	C	G	SNP	Hom	ML0300	thiE	ML0300	DOWNSTREAM: 57 bases					708
516	0	393043	G	A	SNP	Hom				INTERGENIC
516	0	393308	G	C	SNP	Hom				INTERGENIC
516	0	436217	T	C	SNP	Hom				INTERGENIC
516	0	494674	T	G	SNP	Hom	ML0397	ML0397	ML0397	NON_SYNONYMOUS_CODING	E/D	gaA/gaC	358	2	1809
516	0	496266	C	A	SNP	Hom	ML0398	ML0398	ML0398	NON_SYNONYMOUS_CODING	A/S	Gcc/Tcc	278	1	1038
516	0	496266	C	T	SNP	Hom	ML0398	ML0398	ML0398	NON_SYNONYMOUS_CODING	A/T	Gcc/Acc	278	1	1038
516	0	508481	T	C	SNP	Hom	ML0410	ML0410	ML0410	NON_SYNONYMOUS_CODING	V/A	gTa/gCa	52	1	303
516	0	509030	C	T	SNP	Hom	ML0411	ML0411	ML0411	SYNONYMOUS_CODING	H/H	caC/caT	92	2	1227
516	0	509178	G	A	SNP	Hom	ML0411	ML0411	ML0411	NON_SYNONYMOUS_CODING	D/N	Gat/Aat	142	1	1227
516	0	509325	C	G	SNP	Hom	ML0411	ML0411	ML0411	NON_SYNONYMOUS_CODING	H/D	Cat/Gat	191	1	1227
516	0	509851	G	T	SNP	Hom	ML0411	ML0411	ML0411	NON_SYNONYMOUS_CODING	G/V	gGc/gTc	366	1	1227
516	0	531961	G	A	SNP	Hom				INTERGENIC
516	0	533403	A	G	SNP	Hom				INTERGENIC
516	0	553273	C	A	SNP	Hom	ML0452	ML0452	ML0452	NON_SYNONYMOUS_CODING	R/L	cGg/cTg	31	1	1125
516	0	563796	G	C	SNP	Hom	ML0466	ML0466	ML0466	NON_SYNONYMOUS_CODING	E/D	gaG/gaC	55	2	906
516	0	608365	G	A	SNP	Hom	ML0501	aspS	ML0501	SYNONYMOUS_CODING	E/E	gaG/gaA	509	2	1770
516	0	624129	C	T	SNP	Hom	ML0512	alaS	ML0512	SYNONYMOUS_CODING	L/L	ctC/ctT	657	4	2727
516	0	657736	G	C	SNP	Hom	ML0541	gmk	ML0541	SYNONYMOUS_CODING	R/R	cgG/cgC	157	4	633
516	0	659431	G	C	SNP	Hom	ML0543	dfp	ML0543	NON_SYNONYMOUS_CODING	D/H	Gac/Cac	367	1	1260
516	0	694090	T	C	SNP	Hom	ML0569	ML0569	ML0569	NON_SYNONYMOUS_CODING	T/A	Acg/Gcg	113	1	816
516	0	711197	T	C	SNP	Hom				INTERGENIC
516	0	751982	T	G	SNP	Hom				INTERGENIC
516	0	791881	C	G	SNP	Hom				INTERGENIC
516	0	832152	T	C	SNP	Hom				INTERGENIC
516	0	836098	G	A	SNP	Hom	ML0697	sdhA	ML0697	NON_SYNONYMOUS_CODING	P/L	cCc/cTc	108	1	1755
516	0	840584	A	G	SNP	Hom				INTERGENIC
516	0	890453	A	G	SNP	Hom	ML0747	ctpC	ML0747	NON_SYNONYMOUS_CODING	V/A	gTg/gCg	173	1	2178
516	0	904824	G	C	SNP	Hom	ML0763	manB	ML0763	SYNONYMOUS_CODING	V/V	gtG/gtC	50	4	1407
516	0	966690	G	C	SNP	Hom	ML0817	moeZ	ML0817	NON_SYNONYMOUS_CODING	R/T	aGg/aCg	254	1	1188
516	0	972005	T	G	SNP	Hom				INTERGENIC
516	0	985599	C	T	SNP	Hom				INTERGENIC
516	0	1087397	T	C	SNP	Hom	ML0917	ftsZ	ML0917	SYNONYMOUS_CODING	G/G	ggT/ggC	34	4	1140
516	0	1089199	A	G	SNP	Hom	ML0918	ML0918	ML0918	NON_SYNONYMOUS_CODING	M/V	Atg/Gtg	248	1	750
516	0	1089199	A	G	SNP	Hom	ML0919	ML0919	ML0919	UPSTREAM: 5 bases					783
516	0	1089560	T	C	SNP	Hom	ML0919	ML0919	ML0919	SYNONYMOUS_CODING	T/T	acT/acC	119	4	783
516	0	1104232	C	G	SNP	Hom				INTERGENIC
516	0	1132949	C	T	SNP	Hom				INTERGENIC
516	0	1133492	T	G	SNP	Hom				INTERGENIC
516	0	1143423	T	C	SNP	Hom				INTERGENIC
516	0	1155582	T	G	SNP	Hom	ML0988	recX	ML0988	SYNONYMOUS_CODING	A/A	gcT/gcG	142	4	516
516	0	1161063	A	G	SNP	Hom				INTERGENIC
516	0	1227631	C	A	SNP	Hom				INTERGENIC
516	0	1257185	T	C	SNP	Hom				INTERGENIC
516	0	1262010	T	C	SNP	Hom	ML1095	kgd	ML1095	NON_SYNONYMOUS_CODING	T/A	Aca/Gca	579	1	3717
516	0	1265267	T	G	SNP	Hom				INTERGENIC
516	0	1277244	G	A	SNP	Hom	ML1103	ML1103	ML1103	SYNONYMOUS_CODING	L/L	ctC/ctT	192	4	1362
516	0	1295192	A	G	SNP	Hom	ML1119	ML1119	ML1119	NON_SYNONYMOUS_CODING	M/V	Atg/Gtg	144	1	1152
516	0	1324009	C	G	SNP	Hom	ML1132	rho	ML1132	NON_SYNONYMOUS_CODING	Q/E	Cag/Gag	227	1	1833
516	0	1339813	T	C	SNP	Hom	ML1150	murA	ML1150	SYNONYMOUS_CODING	D/D	gaT/gaC	78	2	1257
516	0	1348426	T	C	SNP	Hom				INTERGENIC
516	0	1351149	C	G	SNP	Hom				INTERGENIC
516	0	1388412	C	A	SNP	Hom				INTERGENIC
516	0	1402551	A	G	SNP	Hom	ML1191	fas	ML1191	NON_SYNONYMOUS_CODING	Q/R	cAg/cGg	1977	1	9231
516	0	1529088	A	G	SNP	Hom				INTERGENIC
516	0	1530718	A	G	SNP	Hom				INTERGENIC
516	0	1532344	G	T	SNP	Hom	ML1286	ML1286	ML1286	NON_SYNONYMOUS_CODING	G/C	Ggc/Tgc	160	1	618
516	0	1579109	T	G	SNP	Hom				INTERGENIC
516	0	1587096	G	A	SNP	Hom	ML1333	helY	ML1333	NON_SYNONYMOUS_CODING	G/S	Ggt/Agt	868	1	2763
516	0	1605956	G	A	SNP	Hom				INTERGENIC
516	0	1614069	T	C	SNP	Hom				INTERGENIC
516	0	1614647	C	A	SNP	Hom				INTERGENIC
516	0	1625045	T	G	SNP	Hom	ML1363	pyrG	ML1363	SYNONYMOUS_CODING	P/P	ccT/ccG	298	4	1773
516	0	1642875	G	T	SNP	Hom				INTERGENIC
516	0	1643162	T	C	SNP	Hom				INTERGENIC
516	0	1646081	G	T	SNP	Hom				INTERGENIC
516	0	1665902	G	C	SNP	Hom	ML1389	ML1389	ML1389	NON_SYNONYMOUS_CODING	P/A	Ccc/Gcc	286	1	1584
516	0	1677493	G	C	SNP	Hom	ML1397	tsnR	ML1397	SYNONYMOUS_CODING	A/A	gcG/gcC	129	4	780
516	0	1679768	A	G	SNP	Hom	ML1399	ML1399	ML1399	SYNONYMOUS_CODING	R/R	cgA/cgG	185	4	975
516	0	1701590	G	C	SNP	Hom				INTERGENIC
516	0	1707739	T	C	SNP	Hom				INTERGENIC
516	0	1774061	C	T	SNP	Hom				INTERGENIC
516	0	1797300	T	C	SNP	Hom				INTERGENIC
516	0	1828126	A	G	SNP	Hom				INTERGENIC
516	0	1843283	C	A	SNP	Hom				INTERGENIC
516	0	1843283	C	G	SNP	Hom				INTERGENIC
516	0	1890243	C	G	SNP	Hom				INTERGENIC
516	0	1895123	C	T	SNP	Hom				INTERGENIC
516	0	1926696	T	C	SNP	Hom				INTERGENIC
516	0	1926696	T	C	SNP	Hom	ML1601	ML1601	ML1601	DOWNSTREAM: 58 bases					366
516	0	1926909	C	G	SNP	Hom	ML1601	ML1601	ML1601	NON_SYNONYMOUS_CODING	D/H	Gat/Cat	71	1	366
516	0	1937233	G	A	SNP	Hom	ML1613	rplS	ML1613	NON_SYNONYMOUS_CODING	P/L	cCg/cTg	74	1	342
516	0	1989988	G	A	SNP	Hom	ML1651	aceE	ML1651	SYNONYMOUS_CODING	A/A	gcG/gcA	275	4	2811
516	0	1989988	G	T	SNP	Hom	ML1651	aceE	ML1651	SYNONYMOUS_CODING	A/A	gcG/gcT	275	4	2811
516	0	2011747	T	G	SNP	Hom				INTERGENIC
516	0	2015320	G	C	SNP	Hom	ML1671	recG	ML1671	NON_SYNONYMOUS_CODING	D/E	gaC/gaG	545	2	2232
516	0	2017943	A	G	SNP	Hom				INTERGENIC
516	0	2023404	A	C	SNP	Hom	ML1679	gpsA	ML1679	NON_SYNONYMOUS_CODING	V/G	gTt/gGt	246	1	1056
516	0	2043287	A	G	SNP	Hom	ML1694	ilvC	ML1694	SYNONYMOUS_CODING	P/P	ccT/ccC	145	4	1002
516	0	2055222	T	C	SNP	Hom	ML1704	ML1704	ML1704	SYNONYMOUS_CODING	D/D	gaT/gaC	60	2	699
516	0	2077511	C	A	SNP	Hom				INTERGENIC
516	0	2083652	A	G	SNP	Hom	ML1727	ML1727	ML1727	NON_SYNONYMOUS_CODING	V/A	gTc/gCc	311	1	1236
516	0	2100523	C	G	SNP	Hom	ML1740	ML1740	ML1740	NON_SYNONYMOUS_CODING	A/P	Gcg/Ccg	133	1	939
516	0	2104127	T	C	SNP	Hom				INTERGENIC
516	0	2119468	T	C	SNP	Hom				INTERGENIC
516	0	2137189	G	A	SNP	Hom				INTERGENIC
516	0	2155013	T	G	SNP	Hom				INTERGENIC
516	0	2174865	G	C	SNP	Hom				INTERGENIC
516	0	2175587	C	G	SNP	Hom	ML1796	ML1796	ML1796	NON_SYNONYMOUS_CODING	Q/E	Caa/Gaa	96	1	414
516	0	2235048	C	T	SNP	Hom				INTERGENIC
516	0	2274434	C	T	SNP	Hom	ML1891	rpoB	ML1891	NON_SYNONYMOUS_CODING	R/Q	cGg/cAg	791	1	3537
516	0	2295700	C	G	SNP	Hom	ML1912	ML1912	ML1912	SYNONYMOUS_CODING	L/L	ctC/ctG	59	4	717
516	0	2312059	C	G	SNP	Hom	ML1927	ML1927	ML1927	DOWNSTREAM: 33 bases					309
516	0	2312059	C	G	SNP	Hom	ML1926	ML1926	ML1926	START_LOST	L/F	ttG/ttC	1	2	504
516	0	2363369	T	C	SNP	Hom				INTERGENIC
516	0	2376085	G	A	SNP	Hom	ML1988	ML1988	ML1988	NON_SYNONYMOUS_CODING	R/C	Cgc/Tgc	112	1	714
516	0	2388071	G	C	SNP	Hom	ML1997	ML1997	ML1997	NON_SYNONYMOUS_CODING	P/A	Ccg/Gcg	32	1	633
516	0	2429821	G	A	SNP	Hom	ML2038	bfrA	ML2038	UPSTREAM: 19 bases					480
516	0	2429821	G	A	SNP	Hom				INTERGENIC
516	0	2447980	A	C	SNP	Hom				INTERGENIC
516	0	2459766	A	G	SNP	Hom	ML2069	glcB	ML2069	NON_SYNONYMOUS_CODING	K/E	Aaa/Gaa	591	1	2196
516	0	2494215	T	C	SNP	Hom				INTERGENIC
516	0	2498455	C	T	SNP	Hom				INTERGENIC
516	0	2553176	T	A	SNP	Hom				INTERGENIC
516	0	2553176	T	G	SNP	Hom				INTERGENIC
516	0	2649677	G	A	SNP	Hom				INTERGENIC
516	0	2650240	A	G	SNP	Hom				INTERGENIC
516	0	2678287	G	A	SNP	Hom	ML2254	otsA	ML2254	NON_SYNONYMOUS_CODING	R/Q	cGa/cAa	342	1	1497
516	0	2706236	T	G	SNP	Hom				INTERGENIC
516	0	2710194	A	G	SNP	Hom				INTERGENIC
516	0	2751783	A	G	SNP	Hom	ML2322	asd	ML2322	SYNONYMOUS_CODING	A/A	gcT/gcC	299	4	1056
516	0	2775050	G	A	SNP	Hom				INTERGENIC
516	0	2801445	G	A	SNP	Hom	ML2354	ML2354	ML2354	NON_SYNONYMOUS_CODING	S/L	tCg/tTg	1143	1	5469
516	0	2818521	T	C	SNP	Hom	ML2357	ML2357	ML2357	SYNONYMOUS_CODING	Q/Q	caA/caG	1063	2	5616
516	0	2822967	A	G	SNP	Hom	ML2358	fadD26	ML2358	NON_SYNONYMOUS_CODING	F/S	tTt/tCt	164	1	1752
516	0	2825422	C	T	SNP	Hom				INTERGENIC
516	0	2858414	G	T	SNP	Hom	ML2388	ML2388	ML2388	NON_SYNONYMOUS_CODING	G/V	gGa/gTa	38	1	306
516	0	2935685	A	C	SNP	Hom				INTERGENIC
516	0	2936401	G	A	SNP	Hom				INTERGENIC
516	0	2945700	C	T	SNP	Hom				INTERGENIC
516	0	2964999	T	C	SNP	Hom	ML2490	clpB	ML2490	SYNONYMOUS_CODING	E/E	gaA/gaG	256	2	2547
516	0	2990150	T	C	SNP	Hom				INTERGENIC
516	0	2992340	T	C	SNP	Hom				INTERGENIC
516	0	3007670	T	C	SNP	Hom				INTERGENIC
516	0	3016175	T	C	SNP	Hom	ML2534	ML2534	ML2534	SYNONYMOUS_CODING	V/V	gtA/gtG	79	4	309
516	0	3024082	G	T	SNP	Hom				INTERGENIC
516	0	3024082	G	T	SNP	Hom	ML2537	ML2537	ML2537	UPSTREAM: 77 bases					1923
516	0	3047644	A	G	SNP	Hom				INTERGENIC
516	0	3102778	A	C	SNP	Hom	ML2597	ML2597	ML2597	NON_SYNONYMOUS_CODING	Y/S	tAt/tCt	151	1	555
516	0	3104142	G	A	SNP	Hom				INTERGENIC
516	0	3175296	A	C	SNP	Hom				INTERGENIC
516	0	3215303	C	T	SNP	Hom				INTERGENIC
516	0	3241125	G	A	SNP	Hom	ML2691	ML2691	ML2691	NON_SYNONYMOUS_CODING	E/K	Gaa/Aaa	110	1	543
516	0	3243731	A	G	SNP	Hom				INTERGENIC
516	0	3256240	C	T	SNP	Hom	ML2700	ML2700	ML2700	NON_SYNONYMOUS_CODING	P/S	Ccc/Tcc	1062	1	3621
516	0	3256991	C	G	SNP	Hom				INTERGENIC
516	0	3259659	C	T	SNP	Hom	ML2703	trxB	ML2703	DOWNSTREAM: 33 bases					1377
516	0	3259659	C	T	SNP	Hom				INTERGENIC
516	0	3259659	C	T	SNP	Hom	ML2704	ML2704	ML2704	UPSTREAM: 100 bases					1221
516	0	3263442	T	C	SNP	Hom	ML2707	parA	ML2707	SYNONYMOUS_CODING	E/E	gaA/gaG	242	2	1056
516	0	3268009	G	A	SNP	Hom				INTERGENIC
517	5	73	A	G	SNP	Hom	ML0001	dnaA	ML0001	NON_SYNONYMOUS_CODING	S/G	Agt/Ggt	25	1	1566
517	5	8453	T	C	SNP	Hom	ML0006	gyrA	ML0006	NON_SYNONYMOUS_CODING	L/P	cTt/cCt	379	1	3750
517	5	14969	T	C	SNP	Hom				INTERGENIC
517	5	15439	G	A	SNP	Hom				INTERGENIC
517	5	15692	G	A	SNP	Hom				INTERGENIC
517	5	21212	G	A	SNP	Hom	ML0017	pknA	ML0017	SYNONYMOUS_CODING	R/R	cgC/cgT	327	4	1314
517	5	22061	G	A	SNP	Hom	ML0017	pknA	ML0017	SYNONYMOUS_CODING	L/L	ctC/ctT	44	4	1314
517	5	26545	G	A	SNP	Hom	ML0020	ML0020	ML0020	SYNONYMOUS_CODING	L/L	Ctg/Ttg	15	2	1530
517	5	26545	G	A	SNP	Hom	ML0021	ML0021	ML0021	DOWNSTREAM: 39 bases					468
517	5	44770	G	A	SNP	Hom				INTERGENIC
517	5	52851	T	C	SNP	Hom	ML0042	ML0042	ML0042	NON_SYNONYMOUS_CODING	W/R	Tgg/Cgg	287	1	1404
517	5	57633	T	G	SNP	Hom				INTERGENIC
517	5	61425	A	G	SNP	Hom	ML0049	ML0049	ML0049	NON_SYNONYMOUS_CODING	M/T	aTg/aCg	90	1	288
517	5	61530	C	T	SNP	Hom	ML0049	ML0049	ML0049	NON_SYNONYMOUS_CODING	R/Q	cGa/cAa	55	1	288
517	5	62545	G	T	SNP	Hom	ML0051	ML0051	ML0051	NON_SYNONYMOUS_CODING	P/T	Ccg/Acg	189	1	909
517	5	77864	T	C	SNP	Hom	ML0061	gltB	ML0061	SYNONYMOUS_CODING	G/G	ggT/ggC	52	4	4584
517	5	100574	A	G	SNP	Hom				INTERGENIC
517	5	100574	A	G	SNP	Hom	ML0081	ML0081	ML0081	DOWNSTREAM: 74 bases					1353
517	5	157960	C	T	SNP	Hom	ML0116	ML0116	ML0116	UPSTREAM: 31 bases					1965
517	5	157960	C	T	SNP	Hom				INTERGENIC
517	5	157960	C	T	SNP	Hom	ML0117	ML0117	ML0117	UPSTREAM: 96 bases					1197
517	5	165853	C	A	SNP	Hom				INTERGENIC
517	5	264501	A	C	SNP	Hom				INTERGENIC
517	5	298572	A	G	SNP	Hom	ML0227	ML0227	ML0227	SYNONYMOUS_CODING	V/V	gtA/gtG	19	4	477
517	5	298572	A	G	SNP	Hom	ML0226	folK	ML0226	DOWNSTREAM: 56 bases					576
517	5	313361	A	G	SNP	Hom	ML0238	metG	ML0238	NON_SYNONYMOUS_CODING	L/P	cTa/cCa	154	1	1614
517	5	315317	G	A	SNP	Hom	ML0240	ML0240	ML0240	NON_SYNONYMOUS_CODING	A/T	Gcg/Acg	124	1	1128
517	5	328634	G	C	SNP	Hom	ML0252	mfd	ML0252	NON_SYNONYMOUS_CODING	V/L	Gtc/Ctc	190	1	3675
517	5	330125	G	A	SNP	Hom	ML0252	mfd	ML0252	NON_SYNONYMOUS_CODING	A/T	Gcc/Acc	687	1	3675
517	5	347385	T	C	SNP	Hom				INTERGENIC
517	5	365435	G	A	SNP	Hom	ML0283	ML0283	ML0283	NON_SYNONYMOUS_CODING	A/T	Gcg/Acg	174	1	807
517	5	373602	C	A	SNP	Hom				INTERGENIC
517	5	373602	C	A	SNP	Hom	ML0292	ML0292	ML0292	DOWNSTREAM: 3 bases					240
517	5	383599	C	A	SNP	Hom				INTERGENIC
517	5	383599	C	A	SNP	Hom	ML0300	thiE	ML0300	DOWNSTREAM: 57 bases					708
517	5	383599	C	G	SNP	Hom				INTERGENIC
517	5	383599	C	G	SNP	Hom	ML0300	thiE	ML0300	DOWNSTREAM: 57 bases					708
517	5	422850	G	A	SNP	Hom				INTERGENIC
517	5	459887	C	T	SNP	Hom				INTERGENIC
517	5	481476	A	G	SNP	Hom	ML0387	guaB2	ML0387	SYNONYMOUS_CODING	L/L	ttA/ttG	272	2	1590
517	5	485138	T	C	SNP	Hom	ML0389	choD	ML0389	NON_SYNONYMOUS_CODING	L/P	cTg/cCg	563	1	1710
517	5	494674	T	G	SNP	Hom	ML0397	ML0397	ML0397	NON_SYNONYMOUS_CODING	E/D	gaA/gaC	358	2	1809
517	5	508481	T	C	SNP	Hom	ML0410	ML0410	ML0410	NON_SYNONYMOUS_CODING	V/A	gTa/gCa	52	1	303
517	5	509325	C	G	SNP	Hom	ML0411	ML0411	ML0411	NON_SYNONYMOUS_CODING	H/D	Cat/Gat	191	1	1227
517	5	528451	C	T	SNP	Hom				INTERGENIC
517	5	533403	A	G	SNP	Hom				INTERGENIC
517	5	657736	G	C	SNP	Hom	ML0541	gmk	ML0541	SYNONYMOUS_CODING	R/R	cgG/cgC	157	4	633
517	5	675500	C	T	SNP	Hom				INTERGENIC
517	5	675500	C	T	SNP	Hom	ML0558	ribC	ML0558	UPSTREAM: 52 bases					624
517	5	686240	A	C	SNP	Hom				INTERGENIC
517	5	686240	A	G	SNP	Hom				INTERGENIC
517	5	694090	T	C	SNP	Hom	ML0569	ML0569	ML0569	NON_SYNONYMOUS_CODING	T/A	Acg/Gcg	113	1	816
517	5	711197	T	C	SNP	Hom				INTERGENIC
517	5	713612	C	T	SNP	Hom				INTERGENIC
517	5	713612	C	T	SNP	Hom	ML0587	ML0587	ML0587	UPSTREAM: 9 bases					936
517	5	714396	C	T	SNP	Hom	ML0589	ML0589	ML0589	SYNONYMOUS_CODING	S/S	tcG/tcA	212	4	798
517	5	831215	G	T	SNP	Hom				INTERGENIC
517	5	832152	T	C	SNP	Hom				INTERGENIC
517	5	840584	A	G	SNP	Hom				INTERGENIC
517	5	840608	T	C	SNP	Hom				INTERGENIC
517	5	855081	G	A	SNP	Hom	ML0715	lpqC	ML0715	SYNONYMOUS_CODING	G/G	ggG/ggA	102	4	915
517	5	890453	A	G	SNP	Hom	ML0747	ctpC	ML0747	NON_SYNONYMOUS_CODING	V/A	gTg/gCg	173	1	2178
517	5	904824	G	C	SNP	Hom	ML0763	manB	ML0763	SYNONYMOUS_CODING	V/V	gtG/gtC	50	4	1407
517	5	909038	G	C	SNP	Hom				INTERGENIC
517	5	938372	C	T	SNP	Hom				INTERGENIC
517	5	957142	A	G	SNP	Hom	ML0808	entC	ML0808	SYNONYMOUS_CODING	S/S	tcT/tcC	58	4	1161
517	5	972005	T	G	SNP	Hom				INTERGENIC
517	5	1076949	G	C	SNP	Hom	ML0909	murE	ML0909	NON_SYNONYMOUS_CODING	V/L	Gtc/Ctc	317	1	1593
517	5	1087397	T	C	SNP	Hom	ML0917	ftsZ	ML0917	SYNONYMOUS_CODING	G/G	ggT/ggC	34	4	1140
517	5	1104232	C	G	SNP	Hom				INTERGENIC
517	5	1133492	T	G	SNP	Hom				INTERGENIC
517	5	1143423	T	C	SNP	Hom				INTERGENIC
517	5	1155582	T	G	SNP	Hom	ML0988	recX	ML0988	SYNONYMOUS_CODING	A/A	gcT/gcG	142	4	516
517	5	1190845	C	T	SNP	Hom	ML1023	ppgK	ML1023	DOWNSTREAM: 75 bases					975
517	5	1190845	C	T	SNP	Hom	ML1022	rpoT	ML1022	NON_SYNONYMOUS_CODING	R/Q	cGa/cAa	22	1	1725
517	5	1196461	G	T	SNP	Hom				INTERGENIC
517	5	1196461	G	T	SNP	Hom	ML1030	ML1030	ML1030	UPSTREAM: 62 bases					699
517	5	1197604	C	A	SNP	Hom				INTERGENIC
517	5	1227051	G	T	SNP	Hom				INTERGENIC
517	5	1227051	G	T	SNP	Hom	ML1061	ML1061	ML1061	DOWNSTREAM: 46 bases					564
517	5	1227631	C	A	SNP	Hom				INTERGENIC
517	5	1257185	T	C	SNP	Hom				INTERGENIC
517	5	1264091	G	T	SNP	Hom	ML1096	ML1096	ML1096	SYNONYMOUS_CODING	G/G	ggC/ggA	172	4	675
517	5	1265267	T	G	SNP	Hom				INTERGENIC
517	5	1295192	A	G	SNP	Hom	ML1119	ML1119	ML1119	NON_SYNONYMOUS_CODING	M/V	Atg/Gtg	144	1	1152
517	5	1324009	C	G	SNP	Hom	ML1132	rho	ML1132	NON_SYNONYMOUS_CODING	Q/E	Cag/Gag	227	1	1833
517	5	1339813	T	C	SNP	Hom	ML1150	murA	ML1150	SYNONYMOUS_CODING	D/D	gaT/gaC	78	2	1257
517	5	1348426	T	C	SNP	Hom				INTERGENIC
517	5	1351149	C	G	SNP	Hom				INTERGENIC
517	5	1443712	C	G	SNP	Hom	ML1221	ML1221	ML1221	NON_SYNONYMOUS_CODING	R/G	Cgg/Ggg	50	2	243
517	5	1443712	C	G	SNP	Hom	ML1222	ML1222	ML1222	UPSTREAM: 92 bases					597
517	5	1529088	A	G	SNP	Hom				INTERGENIC
517	5	1532258	G	A	SNP	Hom	ML1286	ML1286	ML1286	NON_SYNONYMOUS_CODING	R/Q	cGg/cAg	131	1	618
517	5	1564642	G	A	SNP	Hom				INTERGENIC
517	5	1579109	T	G	SNP	Hom				INTERGENIC
517	5	1605956	G	A	SNP	Hom				INTERGENIC
517	5	1614069	T	C	SNP	Hom				INTERGENIC
517	5	1625045	T	G	SNP	Hom	ML1363	pyrG	ML1363	SYNONYMOUS_CODING	P/P	ccT/ccG	298	4	1773
517	5	1633506	C	A	SNP	Hom				INTERGENIC
517	5	1633506	C	T	SNP	Hom				INTERGENIC
517	5	1642538	C	T	SNP	Hom				INTERGENIC
517	5	1642875	G	T	SNP	Hom				INTERGENIC
517	5	1643162	T	C	SNP	Hom				INTERGENIC
517	5	1677493	G	C	SNP	Hom	ML1397	tsnR	ML1397	SYNONYMOUS_CODING	A/A	gcG/gcC	129	4	780
517	5	1680956	G	T	SNP	Hom				INTERGENIC
517	5	1680956	G	T	SNP	Hom	ML1401	pheS	ML1401	UPSTREAM: 81 bases					1053
517	5	1701590	G	C	SNP	Hom				INTERGENIC
517	5	1725797	C	A	SNP	Hom				INTERGENIC
517	5	1725797	C	G	SNP	Hom				INTERGENIC
517	5	1843283	C	A	SNP	Hom				INTERGENIC
517	5	1843283	C	G	SNP	Hom				INTERGENIC
517	5	1868993	G	T	SNP	Hom				INTERGENIC
517	5	1890243	C	G	SNP	Hom				INTERGENIC
517	5	1890244	G	C	SNP	Hom				INTERGENIC
517	5	1926696	T	C	SNP	Hom				INTERGENIC
517	5	1926696	T	C	SNP	Hom	ML1601	ML1601	ML1601	DOWNSTREAM: 58 bases					366
517	5	1969688	C	A	SNP	Hom	ML1635	panB	ML1635	SYNONYMOUS_CODING	V/V	gtC/gtA	187	4	861
517	5	1971193	G	A	SNP	Hom				INTERGENIC
517	5	2011747	T	G	SNP	Hom				INTERGENIC
517	5	2015320	G	C	SNP	Hom	ML1671	recG	ML1671	NON_SYNONYMOUS_CODING	D/E	gaC/gaG	545	2	2232
517	5	2023404	A	C	SNP	Hom	ML1679	gpsA	ML1679	NON_SYNONYMOUS_CODING	V/G	gTt/gGt	246	1	1056
517	5	2030803	G	A	SNP	Hom	ML1685	leuC	ML1685	NON_SYNONYMOUS_CODING	A/V	gCc/gTc	276	1	1458
517	5	2040883	G	A	SNP	Hom				INTERGENIC
517	5	2043287	A	G	SNP	Hom	ML1694	ilvC	ML1694	SYNONYMOUS_CODING	P/P	ccT/ccC	145	4	1002
517	5	2100523	C	G	SNP	Hom	ML1740	ML1740	ML1740	NON_SYNONYMOUS_CODING	A/P	Gcg/Ccg	133	1	939
517	5	2104127	T	C	SNP	Hom				INTERGENIC
517	5	2148809	G	A	SNP	Hom				INTERGENIC
517	5	2155013	T	G	SNP	Hom				INTERGENIC
517	5	2174865	G	C	SNP	Hom				INTERGENIC
517	5	2215739	G	A	SNP	Hom				INTERGENIC
517	5	2235048	C	T	SNP	Hom				INTERGENIC
517	5	2263547	G	A	SNP	Hom				INTERGENIC
517	5	2278551	C	A	SNP	Hom				INTERGENIC
517	5	2312059	C	G	SNP	Hom	ML1927	ML1927	ML1927	DOWNSTREAM: 33 bases					309
517	5	2312059	C	G	SNP	Hom	ML1926	ML1926	ML1926	START_LOST	L/F	ttG/ttC	1	2	504
517	5	2344787	G	A	SNP	Hom	ML1957	rpoA	ML1957	SYNONYMOUS_CODING	A/A	gcC/gcT	321	4	1044
517	5	2349067	G	A	SNP	Hom	ML1964	rmlB	ML1964	SYNONYMOUS_CODING	G/G	ggG/ggA	245	4	1002
517	5	2441339	C	T	SNP	Hom	ML2053	ML2053	ML2053	NON_SYNONYMOUS_CODING	A/T	Gcg/Acg	256	1	1008
517	5	2459766	A	G	SNP	Hom	ML2069	glcB	ML2069	NON_SYNONYMOUS_CODING	K/E	Aaa/Gaa	591	1	2196
517	5	2468130	C	A	SNP	Hom	ML2075	ML2075	ML2075	NON_SYNONYMOUS_CODING	V/F	Gtc/Ttc	204	1	756
517	5	2553176	T	A	SNP	Hom				INTERGENIC
517	5	2553176	T	G	SNP	Hom				INTERGENIC
517	5	2706236	T	G	SNP	Hom				INTERGENIC
517	5	2711942	T	G	SNP	Hom				INTERGENIC
517	5	2712197	G	T	SNP	Hom				INTERGENIC
517	5	2751783	A	G	SNP	Hom	ML2322	asd	ML2322	SYNONYMOUS_CODING	A/A	gcT/gcC	299	4	1056
517	5	2785014	C	T	SNP	Hom				INTERGENIC
517	5	2804726	C	A	SNP	Hom	ML2354	ML2354	ML2354	SYNONYMOUS_CODING	G/G	ggG/ggT	49	4	5469
517	5	2818521	T	C	SNP	Hom	ML2357	ML2357	ML2357	SYNONYMOUS_CODING	Q/Q	caA/caG	1063	2	5616
517	5	2855182	G	T	SNP	Hom				INTERGENIC
517	5	2879377	G	A	SNP	Hom				INTERGENIC
517	5	2935685	A	C	SNP	Hom				INTERGENIC
517	5	2964999	T	C	SNP	Hom	ML2490	clpB	ML2490	SYNONYMOUS_CODING	E/E	gaA/gaG	256	2	2547
517	5	2981212	G	A	SNP	Hom	ML2501	ML2501	ML2501	SYNONYMOUS_CODING	K/K	aaG/aaA	344	2	2643
517	5	2990150	T	C	SNP	Hom				INTERGENIC
517	5	3016175	T	C	SNP	Hom	ML2534	ML2534	ML2534	SYNONYMOUS_CODING	V/V	gtA/gtG	79	4	309
517	5	3030632	T	C	SNP	Hom				INTERGENIC
517	5	3057114	G	C	SNP	Hom	ML2563	fadE5	ML2563	DOWNSTREAM: 50 bases					1836
517	5	3057114	G	C	SNP	Hom				INTERGENIC
517	5	3072343	G	C	SNP	Hom				INTERGENIC
517	5	3076050	G	C	SNP	Hom				INTERGENIC
517	5	3086507	T	C	SNP	Hom	ML2584	ML2584	ML2584	SYNONYMOUS_CODING	D/D	gaT/gaC	61	2	810
517	5	3102778	A	C	SNP	Hom	ML2597	ML2597	ML2597	NON_SYNONYMOUS_CODING	Y/S	tAt/tCt	151	1	555
517	5	3132639	G	A	SNP	Hom	ML2622	trmB	ML2622	SYNONYMOUS_CODING	Y/Y	taC/taT	210	2	693
517	5	3152586	C	T	SNP	Hom	ML2634	pntB	ML2634	SYNONYMOUS_CODING	A/A	gcG/gcA	99	4	1419
517	5	3175296	A	C	SNP	Hom				INTERGENIC
517	5	3190738	C	T	SNP	Hom				INTERGENIC
517	5	3190738	C	T	SNP	Hom	ML2664	ML2664	ML2664	UPSTREAM: 37 bases					756
517	5	3191340	G	A	SNP	Hom	ML2664	ML2664	ML2664	NON_SYNONYMOUS_CODING	G/E	gGg/gAg	189	1	756
517	5	3202695	A	G	SNP	Hom				INTERGENIC
517	5	3243731	A	G	SNP	Hom				INTERGENIC
517	5	3256572	C	T	SNP	Hom	ML2700	ML2700	ML2700	SYNONYMOUS_CODING	S/S	tcC/tcT	1172	4	3621
517	5	3268175	G	T	SNP	Hom				INTERGENIC
518	0	73	A	G	SNP	Hom	ML0001	dnaA	ML0001	NON_SYNONYMOUS_CODING	S/G	Agt/Ggt	25	1	1566
518	0	451	G	A	SNP	Hom	ML0001	dnaA	ML0001	NON_SYNONYMOUS_CODING	G/R	Ggg/Agg	151	1	1566
518	0	8453	T	C	SNP	Hom	ML0006	gyrA	ML0006	NON_SYNONYMOUS_CODING	L/P	cTt/cCt	379	1	3750
518	0	12499	G	A	SNP	Hom				INTERGENIC
518	0	14165	T	C	SNP	Hom				INTERGENIC
518	0	14226	C	T	SNP	Hom				INTERGENIC
518	0	14554	C	T	SNP	Hom				INTERGENIC
518	0	18544	G	A	SNP	Hom	ML0015	pabA	ML0015	NON_SYNONYMOUS_CODING	A/T	Gcg/Acg	74	1	699
518	0	20582	G	A	SNP	Hom	ML0016	pknB	ML0016	SYNONYMOUS_CODING	D/D	gaC/gaT	96	2	1869
518	0	20621	G	A	SNP	Hom	ML0016	pknB	ML0016	SYNONYMOUS_CODING	S/S	tcC/tcT	83	4	1869
518	0	20714	G	A	SNP	Hom	ML0016	pknB	ML0016	SYNONYMOUS_CODING	F/F	ttC/ttT	52	2	1869
518	0	30911	G	A	SNP	Hom				INTERGENIC
518	0	45216	C	T	SNP	Hom				INTERGENIC
518	0	52851	T	C	SNP	Hom	ML0042	ML0042	ML0042	NON_SYNONYMOUS_CODING	W/R	Tgg/Cgg	287	1	1404
518	0	61425	A	G	SNP	Hom	ML0049	ML0049	ML0049	NON_SYNONYMOUS_CODING	M/T	aTg/aCg	90	1	288
518	0	61530	C	T	SNP	Hom	ML0049	ML0049	ML0049	NON_SYNONYMOUS_CODING	R/Q	cGa/cAa	55	1	288
518	0	77864	T	C	SNP	Hom	ML0061	gltB	ML0061	SYNONYMOUS_CODING	G/G	ggT/ggC	52	4	4584
518	0	93969	G	A	SNP	Hom				INTERGENIC
518	0	100574	A	G	SNP	Hom				INTERGENIC
518	0	100574	A	G	SNP	Hom	ML0081	ML0081	ML0081	DOWNSTREAM: 74 bases					1353
518	0	164770	G	A	SNP	Hom				INTERGENIC
518	0	199244	C	A	SNP	Hom	ML0139	mas	ML0139	NON_SYNONYMOUS_CODING	T/K	aCa/aAa	1675	1	6351
518	0	222056	G	A	SNP	Hom	ML0158	ML0158	ML0158	NON_SYNONYMOUS_CODING	A/T	Gca/Aca	134	1	945
518	0	264501	A	C	SNP	Hom				INTERGENIC
518	0	289884	G	C	SNP	Hom	ML0218	ML0218	ML0218	NON_SYNONYMOUS_CODING	T/S	aCc/aGc	111	1	387
518	0	298572	A	G	SNP	Hom	ML0227	ML0227	ML0227	SYNONYMOUS_CODING	V/V	gtA/gtG	19	4	477
518	0	298572	A	G	SNP	Hom	ML0226	folK	ML0226	DOWNSTREAM: 56 bases					576
518	0	313361	A	G	SNP	Hom	ML0238	metG	ML0238	NON_SYNONYMOUS_CODING	L/P	cTa/cCa	154	1	1614
518	0	330125	G	A	SNP	Hom	ML0252	mfd	ML0252	NON_SYNONYMOUS_CODING	A/T	Gcc/Acc	687	1	3675
518	0	336266	T	C	SNP	Hom	ML0257	ML0257	ML0257	SYNONYMOUS_CODING	A/A	gcT/gcC	154	4	504
518	0	336266	T	C	SNP	Hom	ML0258	ML0258	ML0258	UPSTREAM: 39 bases					954
518	0	347385	T	C	SNP	Hom				INTERGENIC
518	0	363480	G	T	SNP	Hom	ML0281	ML0281	ML0281	NON_SYNONYMOUS_CODING	D/Y	Gac/Tac	17	1	690
518	0	365117	A	C	SNP	Hom	ML0283	ML0283	ML0283	NON_SYNONYMOUS_CODING	T/P	Acc/Ccc	68	1	807
518	0	383599	C	A	SNP	Hom				INTERGENIC
518	0	383599	C	A	SNP	Hom	ML0300	thiE	ML0300	DOWNSTREAM: 57 bases					708
518	0	383599	C	G	SNP	Hom				INTERGENIC
518	0	383599	C	G	SNP	Hom	ML0300	thiE	ML0300	DOWNSTREAM: 57 bases					708
518	0	393043	G	A	SNP	Hom				INTERGENIC
518	0	393308	G	C	SNP	Hom				INTERGENIC
518	0	405173	G	A	SNP	Hom	ML0316	ML0316	ML0316	NON_SYNONYMOUS_CODING	G/D	gGc/gAc	156	1	603
518	0	436217	T	C	SNP	Hom				INTERGENIC
518	0	481476	A	G	SNP	Hom	ML0387	guaB2	ML0387	SYNONYMOUS_CODING	L/L	ttA/ttG	272	2	1590
518	0	485138	T	C	SNP	Hom	ML0389	choD	ML0389	NON_SYNONYMOUS_CODING	L/P	cTg/cCg	563	1	1710
518	0	494674	T	G	SNP	Hom	ML0397	ML0397	ML0397	NON_SYNONYMOUS_CODING	E/D	gaA/gaC	358	2	1809
518	0	496266	C	A	SNP	Hom	ML0398	ML0398	ML0398	NON_SYNONYMOUS_CODING	A/S	Gcc/Tcc	278	1	1038
518	0	496266	C	T	SNP	Hom	ML0398	ML0398	ML0398	NON_SYNONYMOUS_CODING	A/T	Gcc/Acc	278	1	1038
518	0	508481	T	C	SNP	Hom	ML0410	ML0410	ML0410	NON_SYNONYMOUS_CODING	V/A	gTa/gCa	52	1	303
518	0	509030	C	T	SNP	Hom	ML0411	ML0411	ML0411	SYNONYMOUS_CODING	H/H	caC/caT	92	2	1227
518	0	509178	G	A	SNP	Hom	ML0411	ML0411	ML0411	NON_SYNONYMOUS_CODING	D/N	Gat/Aat	142	1	1227
518	0	509325	C	G	SNP	Hom	ML0411	ML0411	ML0411	NON_SYNONYMOUS_CODING	H/D	Cat/Gat	191	1	1227
518	0	509851	G	T	SNP	Hom	ML0411	ML0411	ML0411	NON_SYNONYMOUS_CODING	G/V	gGc/gTc	366	1	1227
518	0	531961	G	A	SNP	Hom				INTERGENIC
518	0	533403	A	G	SNP	Hom				INTERGENIC
518	0	553273	C	A	SNP	Hom	ML0452	ML0452	ML0452	NON_SYNONYMOUS_CODING	R/L	cGg/cTg	31	1	1125
518	0	563796	G	C	SNP	Hom	ML0466	ML0466	ML0466	NON_SYNONYMOUS_CODING	E/D	gaG/gaC	55	2	906
518	0	608365	G	A	SNP	Hom	ML0501	aspS	ML0501	SYNONYMOUS_CODING	E/E	gaG/gaA	509	2	1770
518	0	624129	C	T	SNP	Hom	ML0512	alaS	ML0512	SYNONYMOUS_CODING	L/L	ctC/ctT	657	4	2727
518	0	657736	G	C	SNP	Hom	ML0541	gmk	ML0541	SYNONYMOUS_CODING	R/R	cgG/cgC	157	4	633
518	0	659431	G	C	SNP	Hom	ML0543	dfp	ML0543	NON_SYNONYMOUS_CODING	D/H	Gac/Cac	367	1	1260
518	0	694090	T	C	SNP	Hom	ML0569	ML0569	ML0569	NON_SYNONYMOUS_CODING	T/A	Acg/Gcg	113	1	816
518	0	711197	T	C	SNP	Hom				INTERGENIC
518	0	751982	T	G	SNP	Hom				INTERGENIC
518	0	791881	C	G	SNP	Hom				INTERGENIC
518	0	832152	T	C	SNP	Hom				INTERGENIC
518	0	836098	G	A	SNP	Hom	ML0697	sdhA	ML0697	NON_SYNONYMOUS_CODING	P/L	cCc/cTc	108	1	1755
518	0	840584	A	G	SNP	Hom				INTERGENIC
518	0	890453	A	G	SNP	Hom	ML0747	ctpC	ML0747	NON_SYNONYMOUS_CODING	V/A	gTg/gCg	173	1	2178
518	0	904824	G	C	SNP	Hom	ML0763	manB	ML0763	SYNONYMOUS_CODING	V/V	gtG/gtC	50	4	1407
518	0	966690	G	C	SNP	Hom	ML0817	moeZ	ML0817	NON_SYNONYMOUS_CODING	R/T	aGg/aCg	254	1	1188
518	0	972005	T	G	SNP	Hom				INTERGENIC
518	0	985599	C	T	SNP	Hom				INTERGENIC
518	0	1087397	T	C	SNP	Hom	ML0917	ftsZ	ML0917	SYNONYMOUS_CODING	G/G	ggT/ggC	34	4	1140
518	0	1089199	A	G	SNP	Hom	ML0918	ML0918	ML0918	NON_SYNONYMOUS_CODING	M/V	Atg/Gtg	248	1	750
518	0	1089199	A	G	SNP	Hom	ML0919	ML0919	ML0919	UPSTREAM: 5 bases					783
518	0	1089560	T	C	SNP	Hom	ML0919	ML0919	ML0919	SYNONYMOUS_CODING	T/T	acT/acC	119	4	783
518	0	1104232	C	G	SNP	Hom				INTERGENIC
518	0	1132949	C	T	SNP	Hom				INTERGENIC
518	0	1133492	T	G	SNP	Hom				INTERGENIC
518	0	1143423	T	C	SNP	Hom				INTERGENIC
518	0	1155582	T	G	SNP	Hom	ML0988	recX	ML0988	SYNONYMOUS_CODING	A/A	gcT/gcG	142	4	516
518	0	1161063	A	G	SNP	Hom				INTERGENIC
518	0	1227631	C	A	SNP	Hom				INTERGENIC
518	0	1257185	T	C	SNP	Hom				INTERGENIC
518	0	1262010	T	C	SNP	Hom	ML1095	kgd	ML1095	NON_SYNONYMOUS_CODING	T/A	Aca/Gca	579	1	3717
518	0	1265267	T	G	SNP	Hom				INTERGENIC
518	0	1277244	G	A	SNP	Hom	ML1103	ML1103	ML1103	SYNONYMOUS_CODING	L/L	ctC/ctT	192	4	1362
518	0	1295192	A	G	SNP	Hom	ML1119	ML1119	ML1119	NON_SYNONYMOUS_CODING	M/V	Atg/Gtg	144	1	1152
518	0	1324009	C	G	SNP	Hom	ML1132	rho	ML1132	NON_SYNONYMOUS_CODING	Q/E	Cag/Gag	227	1	1833
518	0	1339813	T	C	SNP	Hom	ML1150	murA	ML1150	SYNONYMOUS_CODING	D/D	gaT/gaC	78	2	1257
518	0	1348426	T	C	SNP	Hom				INTERGENIC
518	0	1351149	C	G	SNP	Hom				INTERGENIC
518	0	1388412	C	A	SNP	Hom				INTERGENIC
518	0	1402551	A	G	SNP	Hom	ML1191	fas	ML1191	NON_SYNONYMOUS_CODING	Q/R	cAg/cGg	1977	1	9231
518	0	1529088	A	G	SNP	Hom				INTERGENIC
518	0	1530718	A	G	SNP	Hom				INTERGENIC
518	0	1532344	G	T	SNP	Hom	ML1286	ML1286	ML1286	NON_SYNONYMOUS_CODING	G/C	Ggc/Tgc	160	1	618
518	0	1579109	T	G	SNP	Hom				INTERGENIC
518	0	1587096	G	A	SNP	Hom	ML1333	helY	ML1333	NON_SYNONYMOUS_CODING	G/S	Ggt/Agt	868	1	2763
518	0	1605956	G	A	SNP	Hom				INTERGENIC
518	0	1614069	T	C	SNP	Hom				INTERGENIC
518	0	1614647	C	A	SNP	Hom				INTERGENIC
518	0	1625045	T	G	SNP	Hom	ML1363	pyrG	ML1363	SYNONYMOUS_CODING	P/P	ccT/ccG	298	4	1773
518	0	1642875	G	T	SNP	Hom				INTERGENIC
518	0	1643162	T	C	SNP	Hom				INTERGENIC
518	0	1646081	G	T	SNP	Hom				INTERGENIC
518	0	1665902	G	C	SNP	Hom	ML1389	ML1389	ML1389	NON_SYNONYMOUS_CODING	P/A	Ccc/Gcc	286	1	1584
518	0	1677493	G	C	SNP	Hom	ML1397	tsnR	ML1397	SYNONYMOUS_CODING	A/A	gcG/gcC	129	4	780
518	0	1679768	A	G	SNP	Hom	ML1399	ML1399	ML1399	SYNONYMOUS_CODING	R/R	cgA/cgG	185	4	975
518	0	1701590	G	C	SNP	Hom				INTERGENIC
518	0	1707739	T	C	SNP	Hom				INTERGENIC
518	0	1774061	C	T	SNP	Hom				INTERGENIC
518	0	1797300	T	C	SNP	Hom				INTERGENIC
518	0	1828126	A	G	SNP	Hom				INTERGENIC
518	0	1843283	C	A	SNP	Hom				INTERGENIC
518	0	1843283	C	G	SNP	Hom				INTERGENIC
518	0	1890243	C	G	SNP	Hom				INTERGENIC
518	0	1890244	G	C	SNP	Hom				INTERGENIC
518	0	1895123	C	T	SNP	Hom				INTERGENIC
518	0	1926696	T	C	SNP	Hom				INTERGENIC
518	0	1926696	T	C	SNP	Hom	ML1601	ML1601	ML1601	DOWNSTREAM: 58 bases					366
518	0	1926909	C	G	SNP	Hom	ML1601	ML1601	ML1601	NON_SYNONYMOUS_CODING	D/H	Gat/Cat	71	1	366
518	0	1937233	G	A	SNP	Hom	ML1613	rplS	ML1613	NON_SYNONYMOUS_CODING	P/L	cCg/cTg	74	1	342
518	0	1989988	G	A	SNP	Hom	ML1651	aceE	ML1651	SYNONYMOUS_CODING	A/A	gcG/gcA	275	4	2811
518	0	1989988	G	T	SNP	Hom	ML1651	aceE	ML1651	SYNONYMOUS_CODING	A/A	gcG/gcT	275	4	2811
518	0	2011747	T	G	SNP	Hom				INTERGENIC
518	0	2015320	G	C	SNP	Hom	ML1671	recG	ML1671	NON_SYNONYMOUS_CODING	D/E	gaC/gaG	545	2	2232
518	0	2017943	A	G	SNP	Hom				INTERGENIC
518	0	2023404	A	C	SNP	Hom	ML1679	gpsA	ML1679	NON_SYNONYMOUS_CODING	V/G	gTt/gGt	246	1	1056
518	0	2043287	A	G	SNP	Hom	ML1694	ilvC	ML1694	SYNONYMOUS_CODING	P/P	ccT/ccC	145	4	1002
518	0	2055222	T	C	SNP	Hom	ML1704	ML1704	ML1704	SYNONYMOUS_CODING	D/D	gaT/gaC	60	2	699
518	0	2083652	A	G	SNP	Hom	ML1727	ML1727	ML1727	NON_SYNONYMOUS_CODING	V/A	gTc/gCc	311	1	1236
518	0	2100523	C	G	SNP	Hom	ML1740	ML1740	ML1740	NON_SYNONYMOUS_CODING	A/P	Gcg/Ccg	133	1	939
518	0	2104127	T	C	SNP	Hom				INTERGENIC
518	0	2119468	T	C	SNP	Hom				INTERGENIC
518	0	2126616	T	C	SNP	Hom	ML1753	ML1753	ML1753	NON_SYNONYMOUS_CODING	Q/R	cAa/cGa	158	1	3321
518	0	2137189	G	A	SNP	Hom				INTERGENIC
518	0	2155013	T	G	SNP	Hom				INTERGENIC
518	0	2174865	G	C	SNP	Hom				INTERGENIC
518	0	2175587	C	G	SNP	Hom	ML1796	ML1796	ML1796	NON_SYNONYMOUS_CODING	Q/E	Caa/Gaa	96	1	414
518	0	2235048	C	T	SNP	Hom				INTERGENIC
518	0	2274434	C	T	SNP	Hom	ML1891	rpoB	ML1891	NON_SYNONYMOUS_CODING	R/Q	cGg/cAg	791	1	3537
518	0	2312059	C	G	SNP	Hom	ML1927	ML1927	ML1927	DOWNSTREAM: 33 bases					309
518	0	2312059	C	G	SNP	Hom	ML1926	ML1926	ML1926	START_LOST	L/F	ttG/ttC	1	2	504
518	0	2363369	T	C	SNP	Hom				INTERGENIC
518	0	2376085	G	A	SNP	Hom	ML1988	ML1988	ML1988	NON_SYNONYMOUS_CODING	R/C	Cgc/Tgc	112	1	714
518	0	2388071	G	C	SNP	Hom	ML1997	ML1997	ML1997	NON_SYNONYMOUS_CODING	P/A	Ccg/Gcg	32	1	633
518	0	2429821	G	A	SNP	Hom	ML2038	bfrA	ML2038	UPSTREAM: 19 bases					480
518	0	2429821	G	A	SNP	Hom				INTERGENIC
518	0	2447980	A	C	SNP	Hom				INTERGENIC
518	0	2459766	A	G	SNP	Hom	ML2069	glcB	ML2069	NON_SYNONYMOUS_CODING	K/E	Aaa/Gaa	591	1	2196
518	0	2494215	T	C	SNP	Hom				INTERGENIC
518	0	2498455	C	T	SNP	Hom				INTERGENIC
518	0	2553176	T	A	SNP	Hom				INTERGENIC
518	0	2553176	T	G	SNP	Hom				INTERGENIC
518	0	2567264	G	T	SNP	Hom				INTERGENIC
518	0	2649677	G	A	SNP	Hom				INTERGENIC
518	0	2650240	A	G	SNP	Hom				INTERGENIC
518	0	2678287	G	A	SNP	Hom	ML2254	otsA	ML2254	NON_SYNONYMOUS_CODING	R/Q	cGa/cAa	342	1	1497
518	0	2706236	T	G	SNP	Hom				INTERGENIC
518	0	2710194	A	G	SNP	Hom				INTERGENIC
518	0	2751783	A	G	SNP	Hom	ML2322	asd	ML2322	SYNONYMOUS_CODING	A/A	gcT/gcC	299	4	1056
518	0	2775050	G	A	SNP	Hom				INTERGENIC
518	0	2801445	G	A	SNP	Hom	ML2354	ML2354	ML2354	NON_SYNONYMOUS_CODING	S/L	tCg/tTg	1143	1	5469
518	0	2818521	T	C	SNP	Hom	ML2357	ML2357	ML2357	SYNONYMOUS_CODING	Q/Q	caA/caG	1063	2	5616
518	0	2822967	A	G	SNP	Hom	ML2358	fadD26	ML2358	NON_SYNONYMOUS_CODING	F/S	tTt/tCt	164	1	1752
518	0	2825422	C	T	SNP	Hom				INTERGENIC
518	0	2832994	C	T	SNP	Hom				INTERGENIC
518	0	2832994	C	G	SNP	Hom				INTERGENIC
518	0	2866273	C	T	SNP	Hom	ML2396	cysM2	ML2396	NON_SYNONYMOUS_CODING	R/H	cGc/cAc	354	1	1395
518	0	2932055	T	A	SNP	Hom				INTERGENIC
518	0	2932055	T	A	SNP	Hom	ML2459	umaA2	ML2459	UPSTREAM: 7 bases					888
518	0	2935685	A	C	SNP	Hom				INTERGENIC
518	0	2936401	G	A	SNP	Hom				INTERGENIC
518	0	2945700	C	T	SNP	Hom				INTERGENIC
518	0	2964999	T	C	SNP	Hom	ML2490	clpB	ML2490	SYNONYMOUS_CODING	E/E	gaA/gaG	256	2	2547
518	0	2990150	T	C	SNP	Hom				INTERGENIC
518	0	2992340	T	C	SNP	Hom				INTERGENIC
518	0	3007670	T	C	SNP	Hom				INTERGENIC
518	0	3016175	T	C	SNP	Hom	ML2534	ML2534	ML2534	SYNONYMOUS_CODING	V/V	gtA/gtG	79	4	309
518	0	3024082	G	T	SNP	Hom				INTERGENIC
518	0	3024082	G	T	SNP	Hom	ML2537	ML2537	ML2537	UPSTREAM: 77 bases					1923
518	0	3047644	A	G	SNP	Hom				INTERGENIC
518	0	3057124	A	G	SNP	Hom	ML2563	fadE5	ML2563	DOWNSTREAM: 60 bases					1836
518	0	3057124	A	G	SNP	Hom				INTERGENIC
518	0	3102778	A	C	SNP	Hom	ML2597	ML2597	ML2597	NON_SYNONYMOUS_CODING	Y/S	tAt/tCt	151	1	555
518	0	3104142	G	A	SNP	Hom				INTERGENIC
518	0	3175296	A	C	SNP	Hom				INTERGENIC
518	0	3215303	C	T	SNP	Hom				INTERGENIC
518	0	3241125	G	A	SNP	Hom	ML2691	ML2691	ML2691	NON_SYNONYMOUS_CODING	E/K	Gaa/Aaa	110	1	543
518	0	3243731	A	G	SNP	Hom				INTERGENIC
518	0	3256240	C	T	SNP	Hom	ML2700	ML2700	ML2700	NON_SYNONYMOUS_CODING	P/S	Ccc/Tcc	1062	1	3621
518	0	3256991	C	G	SNP	Hom				INTERGENIC
518	0	3259659	C	T	SNP	Hom	ML2703	trxB	ML2703	DOWNSTREAM: 33 bases					1377
518	0	3259659	C	T	SNP	Hom				INTERGENIC
518	0	3259659	C	T	SNP	Hom	ML2704	ML2704	ML2704	UPSTREAM: 100 bases					1221
518	0	3263442	T	C	SNP	Hom	ML2707	parA	ML2707	SYNONYMOUS_CODING	E/E	gaA/gaG	242	2	1056
518	0	3268009	G	A	SNP	Hom				INTERGENIC
519	0	73	A	G	SNP	Hom	ML0001	dnaA	ML0001	NON_SYNONYMOUS_CODING	S/G	Agt/Ggt	25	1	1566
519	0	451	G	A	SNP	Hom	ML0001	dnaA	ML0001	NON_SYNONYMOUS_CODING	G/R	Ggg/Agg	151	1	1566
519	0	8453	T	C	SNP	Hom	ML0006	gyrA	ML0006	NON_SYNONYMOUS_CODING	L/P	cTt/cCt	379	1	3750
519	0	12499	G	A	SNP	Hom				INTERGENIC
519	0	14165	T	C	SNP	Hom				INTERGENIC
519	0	14554	C	T	SNP	Hom				INTERGENIC
519	0	20582	G	A	SNP	Hom	ML0016	pknB	ML0016	SYNONYMOUS_CODING	D/D	gaC/gaT	96	2	1869
519	0	30911	G	A	SNP	Hom				INTERGENIC
519	0	45216	C	T	SNP	Hom				INTERGENIC
519	0	61425	A	G	SNP	Hom	ML0049	ML0049	ML0049	NON_SYNONYMOUS_CODING	M/T	aTg/aCg	90	1	288
519	0	61530	C	T	SNP	Hom	ML0049	ML0049	ML0049	NON_SYNONYMOUS_CODING	R/Q	cGa/cAa	55	1	288
519	0	93969	G	A	SNP	Hom				INTERGENIC
519	0	100574	A	G	SNP	Hom				INTERGENIC
519	0	100574	A	G	SNP	Hom	ML0081	ML0081	ML0081	DOWNSTREAM: 74 bases					1353
519	0	164770	G	A	SNP	Hom				INTERGENIC
519	0	199244	C	A	SNP	Hom	ML0139	mas	ML0139	NON_SYNONYMOUS_CODING	T/K	aCa/aAa	1675	1	6351
519	0	222056	G	A	SNP	Hom	ML0158	ML0158	ML0158	NON_SYNONYMOUS_CODING	A/T	Gca/Aca	134	1	945
519	0	264501	A	C	SNP	Hom				INTERGENIC
519	0	289884	G	C	SNP	Hom	ML0218	ML0218	ML0218	NON_SYNONYMOUS_CODING	T/S	aCc/aGc	111	1	387
519	0	298572	A	G	SNP	Hom	ML0227	ML0227	ML0227	SYNONYMOUS_CODING	V/V	gtA/gtG	19	4	477
519	0	298572	A	G	SNP	Hom	ML0226	folK	ML0226	DOWNSTREAM: 56 bases					576
519	0	313361	A	G	SNP	Hom	ML0238	metG	ML0238	NON_SYNONYMOUS_CODING	L/P	cTa/cCa	154	1	1614
519	0	347385	T	C	SNP	Hom				INTERGENIC
519	0	363480	G	T	SNP	Hom	ML0281	ML0281	ML0281	NON_SYNONYMOUS_CODING	D/Y	Gac/Tac	17	1	690
519	0	365117	A	C	SNP	Hom	ML0283	ML0283	ML0283	NON_SYNONYMOUS_CODING	T/P	Acc/Ccc	68	1	807
519	0	383599	C	A	SNP	Hom				INTERGENIC
519	0	383599	C	A	SNP	Hom	ML0300	thiE	ML0300	DOWNSTREAM: 57 bases					708
519	0	383599	C	G	SNP	Hom				INTERGENIC
519	0	383599	C	G	SNP	Hom	ML0300	thiE	ML0300	DOWNSTREAM: 57 bases					708
519	0	393308	G	C	SNP	Hom				INTERGENIC
519	0	436217	T	C	SNP	Hom				INTERGENIC
519	0	481476	A	G	SNP	Hom	ML0387	guaB2	ML0387	SYNONYMOUS_CODING	L/L	ttA/ttG	272	2	1590
519	0	494674	T	G	SNP	Hom	ML0397	ML0397	ML0397	NON_SYNONYMOUS_CODING	E/D	gaA/gaC	358	2	1809
519	0	496266	C	A	SNP	Hom	ML0398	ML0398	ML0398	NON_SYNONYMOUS_CODING	A/S	Gcc/Tcc	278	1	1038
519	0	496266	C	T	SNP	Hom	ML0398	ML0398	ML0398	NON_SYNONYMOUS_CODING	A/T	Gcc/Acc	278	1	1038
519	0	508481	T	C	SNP	Hom	ML0410	ML0410	ML0410	NON_SYNONYMOUS_CODING	V/A	gTa/gCa	52	1	303
519	0	509030	C	T	SNP	Hom	ML0411	ML0411	ML0411	SYNONYMOUS_CODING	H/H	caC/caT	92	2	1227
519	0	509178	G	A	SNP	Hom	ML0411	ML0411	ML0411	NON_SYNONYMOUS_CODING	D/N	Gat/Aat	142	1	1227
519	0	509325	C	G	SNP	Hom	ML0411	ML0411	ML0411	NON_SYNONYMOUS_CODING	H/D	Cat/Gat	191	1	1227
519	0	531961	G	A	SNP	Hom				INTERGENIC
519	0	533403	A	G	SNP	Hom				INTERGENIC
519	0	553273	C	A	SNP	Hom	ML0452	ML0452	ML0452	NON_SYNONYMOUS_CODING	R/L	cGg/cTg	31	1	1125
519	0	563796	G	C	SNP	Hom	ML0466	ML0466	ML0466	NON_SYNONYMOUS_CODING	E/D	gaG/gaC	55	2	906
519	0	608365	G	A	SNP	Hom	ML0501	aspS	ML0501	SYNONYMOUS_CODING	E/E	gaG/gaA	509	2	1770
519	0	624129	C	T	SNP	Hom	ML0512	alaS	ML0512	SYNONYMOUS_CODING	L/L	ctC/ctT	657	4	2727
519	0	657736	G	C	SNP	Hom	ML0541	gmk	ML0541	SYNONYMOUS_CODING	R/R	cgG/cgC	157	4	633
519	0	694090	T	C	SNP	Hom	ML0569	ML0569	ML0569	NON_SYNONYMOUS_CODING	T/A	Acg/Gcg	113	1	816
519	0	711197	T	C	SNP	Hom				INTERGENIC
519	0	751982	T	G	SNP	Hom				INTERGENIC
519	0	791881	C	G	SNP	Hom				INTERGENIC
519	0	832152	T	C	SNP	Hom				INTERGENIC
519	0	836098	G	A	SNP	Hom	ML0697	sdhA	ML0697	NON_SYNONYMOUS_CODING	P/L	cCc/cTc	108	1	1755
519	0	840584	A	G	SNP	Hom				INTERGENIC
519	0	890453	A	G	SNP	Hom	ML0747	ctpC	ML0747	NON_SYNONYMOUS_CODING	V/A	gTg/gCg	173	1	2178
519	0	904824	G	C	SNP	Hom	ML0763	manB	ML0763	SYNONYMOUS_CODING	V/V	gtG/gtC	50	4	1407
519	0	966690	G	C	SNP	Hom	ML0817	moeZ	ML0817	NON_SYNONYMOUS_CODING	R/T	aGg/aCg	254	1	1188
519	0	972005	T	G	SNP	Hom				INTERGENIC
519	0	985599	C	T	SNP	Hom				INTERGENIC
519	0	1087397	T	C	SNP	Hom	ML0917	ftsZ	ML0917	SYNONYMOUS_CODING	G/G	ggT/ggC	34	4	1140
519	0	1089560	T	C	SNP	Hom	ML0919	ML0919	ML0919	SYNONYMOUS_CODING	T/T	acT/acC	119	4	783
519	0	1104232	C	G	SNP	Hom				INTERGENIC
519	0	1132949	C	T	SNP	Hom				INTERGENIC
519	0	1133492	T	G	SNP	Hom				INTERGENIC
519	0	1143423	T	C	SNP	Hom				INTERGENIC
519	0	1155582	T	G	SNP	Hom	ML0988	recX	ML0988	SYNONYMOUS_CODING	A/A	gcT/gcG	142	4	516
519	0	1161063	A	G	SNP	Hom				INTERGENIC
519	0	1227631	C	A	SNP	Hom				INTERGENIC
519	0	1257185	T	C	SNP	Hom				INTERGENIC
519	0	1262010	T	C	SNP	Hom	ML1095	kgd	ML1095	NON_SYNONYMOUS_CODING	T/A	Aca/Gca	579	1	3717
519	0	1265267	T	G	SNP	Hom				INTERGENIC
519	0	1295192	A	G	SNP	Hom	ML1119	ML1119	ML1119	NON_SYNONYMOUS_CODING	M/V	Atg/Gtg	144	1	1152
519	0	1339813	T	C	SNP	Hom	ML1150	murA	ML1150	SYNONYMOUS_CODING	D/D	gaT/gaC	78	2	1257
519	0	1351149	C	G	SNP	Hom				INTERGENIC
519	0	1388412	C	A	SNP	Hom				INTERGENIC
519	0	1402551	A	G	SNP	Hom	ML1191	fas	ML1191	NON_SYNONYMOUS_CODING	Q/R	cAg/cGg	1977	1	9231
519	0	1530718	A	G	SNP	Hom				INTERGENIC
519	0	1532344	G	T	SNP	Hom	ML1286	ML1286	ML1286	NON_SYNONYMOUS_CODING	G/C	Ggc/Tgc	160	1	618
519	0	1579109	T	G	SNP	Hom				INTERGENIC
519	0	1587096	G	A	SNP	Hom	ML1333	helY	ML1333	NON_SYNONYMOUS_CODING	G/S	Ggt/Agt	868	1	2763
519	0	1605956	G	A	SNP	Hom				INTERGENIC
519	0	1614069	T	C	SNP	Hom				INTERGENIC
519	0	1614647	C	A	SNP	Hom				INTERGENIC
519	0	1625045	T	G	SNP	Hom	ML1363	pyrG	ML1363	SYNONYMOUS_CODING	P/P	ccT/ccG	298	4	1773
519	0	1642875	G	T	SNP	Hom				INTERGENIC
519	0	1643162	T	C	SNP	Hom				INTERGENIC
519	0	1646081	G	T	SNP	Hom				INTERGENIC
519	0	1665902	G	C	SNP	Hom	ML1389	ML1389	ML1389	NON_SYNONYMOUS_CODING	P/A	Ccc/Gcc	286	1	1584
519	0	1679768	A	G	SNP	Hom	ML1399	ML1399	ML1399	SYNONYMOUS_CODING	R/R	cgA/cgG	185	4	975
519	0	1701590	G	C	SNP	Hom				INTERGENIC
519	0	1707739	T	C	SNP	Hom				INTERGENIC
519	0	1774061	C	T	SNP	Hom				INTERGENIC
519	0	1828126	A	G	SNP	Hom				INTERGENIC
519	0	1843283	C	A	SNP	Hom				INTERGENIC
519	0	1843283	C	G	SNP	Hom				INTERGENIC
519	0	1895123	C	T	SNP	Hom				INTERGENIC
519	0	1926696	T	C	SNP	Hom				INTERGENIC
519	0	1926696	T	C	SNP	Hom	ML1601	ML1601	ML1601	DOWNSTREAM: 58 bases					366
519	0	1926909	C	G	SNP	Hom	ML1601	ML1601	ML1601	NON_SYNONYMOUS_CODING	D/H	Gat/Cat	71	1	366
519	0	1937233	G	A	SNP	Hom	ML1613	rplS	ML1613	NON_SYNONYMOUS_CODING	P/L	cCg/cTg	74	1	342
519	0	1989988	G	A	SNP	Hom	ML1651	aceE	ML1651	SYNONYMOUS_CODING	A/A	gcG/gcA	275	4	2811
519	0	1989988	G	T	SNP	Hom	ML1651	aceE	ML1651	SYNONYMOUS_CODING	A/A	gcG/gcT	275	4	2811
519	0	2015320	G	C	SNP	Hom	ML1671	recG	ML1671	NON_SYNONYMOUS_CODING	D/E	gaC/gaG	545	2	2232
519	0	2017943	A	G	SNP	Hom				INTERGENIC
519	0	2043287	A	G	SNP	Hom	ML1694	ilvC	ML1694	SYNONYMOUS_CODING	P/P	ccT/ccC	145	4	1002
519	0	2055222	T	C	SNP	Hom	ML1704	ML1704	ML1704	SYNONYMOUS_CODING	D/D	gaT/gaC	60	2	699
519	0	2100523	C	G	SNP	Hom	ML1740	ML1740	ML1740	NON_SYNONYMOUS_CODING	A/P	Gcg/Ccg	133	1	939
519	0	2104127	T	C	SNP	Hom				INTERGENIC
519	0	2119468	T	C	SNP	Hom				INTERGENIC
519	0	2137189	G	A	SNP	Hom				INTERGENIC
519	0	2155013	T	G	SNP	Hom				INTERGENIC
519	0	2174865	G	C	SNP	Hom				INTERGENIC
519	0	2175587	C	G	SNP	Hom	ML1796	ML1796	ML1796	NON_SYNONYMOUS_CODING	Q/E	Caa/Gaa	96	1	414
519	0	2235048	C	T	SNP	Hom				INTERGENIC
519	0	2274434	C	T	SNP	Hom	ML1891	rpoB	ML1891	NON_SYNONYMOUS_CODING	R/Q	cGg/cAg	791	1	3537
519	0	2312059	C	G	SNP	Hom	ML1927	ML1927	ML1927	DOWNSTREAM: 33 bases					309
519	0	2312059	C	G	SNP	Hom	ML1926	ML1926	ML1926	START_LOST	L/F	ttG/ttC	1	2	504
519	0	2363369	T	C	SNP	Hom				INTERGENIC
519	0	2376085	G	A	SNP	Hom	ML1988	ML1988	ML1988	NON_SYNONYMOUS_CODING	R/C	Cgc/Tgc	112	1	714
519	0	2388071	G	C	SNP	Hom	ML1997	ML1997	ML1997	NON_SYNONYMOUS_CODING	P/A	Ccg/Gcg	32	1	633
519	0	2429821	G	A	SNP	Hom	ML2038	bfrA	ML2038	UPSTREAM: 19 bases					480
519	0	2429821	G	A	SNP	Hom				INTERGENIC
519	0	2447980	A	C	SNP	Hom				INTERGENIC
519	0	2459766	A	G	SNP	Hom	ML2069	glcB	ML2069	NON_SYNONYMOUS_CODING	K/E	Aaa/Gaa	591	1	2196
519	0	2494215	T	C	SNP	Hom				INTERGENIC
519	0	2498455	C	T	SNP	Hom				INTERGENIC
519	0	2553176	T	A	SNP	Hom				INTERGENIC
519	0	2553176	T	G	SNP	Hom				INTERGENIC
519	0	2649677	G	A	SNP	Hom				INTERGENIC
519	0	2650240	A	G	SNP	Hom				INTERGENIC
519	0	2678287	G	A	SNP	Hom	ML2254	otsA	ML2254	NON_SYNONYMOUS_CODING	R/Q	cGa/cAa	342	1	1497
519	0	2706236	T	G	SNP	Hom				INTERGENIC
519	0	2710194	A	G	SNP	Hom				INTERGENIC
519	0	2751783	A	G	SNP	Hom	ML2322	asd	ML2322	SYNONYMOUS_CODING	A/A	gcT/gcC	299	4	1056
519	0	2775050	G	A	SNP	Hom				INTERGENIC
519	0	2818521	T	C	SNP	Hom	ML2357	ML2357	ML2357	SYNONYMOUS_CODING	Q/Q	caA/caG	1063	2	5616
519	0	2822967	A	G	SNP	Hom	ML2358	fadD26	ML2358	NON_SYNONYMOUS_CODING	F/S	tTt/tCt	164	1	1752
519	0	2825422	C	T	SNP	Hom				INTERGENIC
519	0	2832994	C	T	SNP	Hom				INTERGENIC
519	0	2832994	C	G	SNP	Hom				INTERGENIC
519	0	2932055	T	A	SNP	Hom				INTERGENIC
519	0	2932055	T	A	SNP	Hom	ML2459	umaA2	ML2459	UPSTREAM: 7 bases					888
519	0	2935685	A	C	SNP	Hom				INTERGENIC
519	0	2936401	G	A	SNP	Hom				INTERGENIC
519	0	2945700	C	T	SNP	Hom				INTERGENIC
519	0	2964999	T	C	SNP	Hom	ML2490	clpB	ML2490	SYNONYMOUS_CODING	E/E	gaA/gaG	256	2	2547
519	0	2990150	T	C	SNP	Hom				INTERGENIC
519	0	2992340	T	C	SNP	Hom				INTERGENIC
519	0	3007670	T	C	SNP	Hom				INTERGENIC
519	0	3016175	T	C	SNP	Hom	ML2534	ML2534	ML2534	SYNONYMOUS_CODING	V/V	gtA/gtG	79	4	309
519	0	3024082	G	T	SNP	Hom				INTERGENIC
519	0	3024082	G	T	SNP	Hom	ML2537	ML2537	ML2537	UPSTREAM: 77 bases					1923
519	0	3047644	A	G	SNP	Hom				INTERGENIC
519	0	3102778	A	C	SNP	Hom	ML2597	ML2597	ML2597	NON_SYNONYMOUS_CODING	Y/S	tAt/tCt	151	1	555
519	0	3104142	G	A	SNP	Hom				INTERGENIC
519	0	3175296	A	C	SNP	Hom				INTERGENIC
519	0	3215303	C	T	SNP	Hom				INTERGENIC
519	0	3256240	C	T	SNP	Hom	ML2700	ML2700	ML2700	NON_SYNONYMOUS_CODING	P/S	Ccc/Tcc	1062	1	3621
519	0	3256991	C	G	SNP	Hom				INTERGENIC
519	0	3259659	C	T	SNP	Hom	ML2703	trxB	ML2703	DOWNSTREAM: 33 bases					1377
519	0	3259659	C	T	SNP	Hom				INTERGENIC
519	0	3259659	C	T	SNP	Hom	ML2704	ML2704	ML2704	UPSTREAM: 100 bases					1221
519	0	3263442	T	C	SNP	Hom	ML2707	parA	ML2707	SYNONYMOUS_CODING	E/E	gaA/gaG	242	2	1056
519	0	3268009	G	A	SNP	Hom				INTERGENIC
520	0	73	A	G	SNP	Hom	ML0001	dnaA	ML0001	NON_SYNONYMOUS_CODING	S/G	Agt/Ggt	25	1	1566
520	0	451	G	A	SNP	Hom	ML0001	dnaA	ML0001	NON_SYNONYMOUS_CODING	G/R	Ggg/Agg	151	1	1566
520	0	8453	T	C	SNP	Hom	ML0006	gyrA	ML0006	NON_SYNONYMOUS_CODING	L/P	cTt/cCt	379	1	3750
520	0	12499	G	A	SNP	Hom				INTERGENIC
520	0	14165	T	C	SNP	Hom				INTERGENIC
520	0	14226	C	T	SNP	Hom				INTERGENIC
520	0	14554	C	T	SNP	Hom				INTERGENIC
520	0	18544	G	A	SNP	Hom	ML0015	pabA	ML0015	NON_SYNONYMOUS_CODING	A/T	Gcg/Acg	74	1	699
520	0	20582	G	A	SNP	Hom	ML0016	pknB	ML0016	SYNONYMOUS_CODING	D/D	gaC/gaT	96	2	1869
520	0	20621	G	A	SNP	Hom	ML0016	pknB	ML0016	SYNONYMOUS_CODING	S/S	tcC/tcT	83	4	1869
520	0	20714	G	A	SNP	Hom	ML0016	pknB	ML0016	SYNONYMOUS_CODING	F/F	ttC/ttT	52	2	1869
520	0	30911	G	A	SNP	Hom				INTERGENIC
520	0	45216	C	T	SNP	Hom				INTERGENIC
520	0	52851	T	C	SNP	Hom	ML0042	ML0042	ML0042	NON_SYNONYMOUS_CODING	W/R	Tgg/Cgg	287	1	1404
520	0	61425	A	G	SNP	Hom	ML0049	ML0049	ML0049	NON_SYNONYMOUS_CODING	M/T	aTg/aCg	90	1	288
520	0	61530	C	T	SNP	Hom	ML0049	ML0049	ML0049	NON_SYNONYMOUS_CODING	R/Q	cGa/cAa	55	1	288
520	0	77864	T	C	SNP	Hom	ML0061	gltB	ML0061	SYNONYMOUS_CODING	G/G	ggT/ggC	52	4	4584
520	0	93969	G	A	SNP	Hom				INTERGENIC
520	0	100574	A	G	SNP	Hom				INTERGENIC
520	0	100574	A	G	SNP	Hom	ML0081	ML0081	ML0081	DOWNSTREAM: 74 bases					1353
520	0	164770	G	A	SNP	Hom				INTERGENIC
520	0	199244	C	A	SNP	Hom	ML0139	mas	ML0139	NON_SYNONYMOUS_CODING	T/K	aCa/aAa	1675	1	6351
520	0	222056	G	A	SNP	Hom	ML0158	ML0158	ML0158	NON_SYNONYMOUS_CODING	A/T	Gca/Aca	134	1	945
520	0	264501	A	C	SNP	Hom				INTERGENIC
520	0	289884	G	C	SNP	Hom	ML0218	ML0218	ML0218	NON_SYNONYMOUS_CODING	T/S	aCc/aGc	111	1	387
520	0	298572	A	G	SNP	Hom	ML0227	ML0227	ML0227	SYNONYMOUS_CODING	V/V	gtA/gtG	19	4	477
520	0	298572	A	G	SNP	Hom	ML0226	folK	ML0226	DOWNSTREAM: 56 bases					576
520	0	313361	A	G	SNP	Hom	ML0238	metG	ML0238	NON_SYNONYMOUS_CODING	L/P	cTa/cCa	154	1	1614
520	0	330125	G	A	SNP	Hom	ML0252	mfd	ML0252	NON_SYNONYMOUS_CODING	A/T	Gcc/Acc	687	1	3675
520	0	336266	T	C	SNP	Hom	ML0257	ML0257	ML0257	SYNONYMOUS_CODING	A/A	gcT/gcC	154	4	504
520	0	336266	T	C	SNP	Hom	ML0258	ML0258	ML0258	UPSTREAM: 39 bases					954
520	0	347385	T	C	SNP	Hom				INTERGENIC
520	0	363480	G	T	SNP	Hom	ML0281	ML0281	ML0281	NON_SYNONYMOUS_CODING	D/Y	Gac/Tac	17	1	690
520	0	365117	A	C	SNP	Hom	ML0283	ML0283	ML0283	NON_SYNONYMOUS_CODING	T/P	Acc/Ccc	68	1	807
520	0	383599	C	A	SNP	Hom				INTERGENIC
520	0	383599	C	A	SNP	Hom	ML0300	thiE	ML0300	DOWNSTREAM: 57 bases					708
520	0	383599	C	G	SNP	Hom				INTERGENIC
520	0	383599	C	G	SNP	Hom	ML0300	thiE	ML0300	DOWNSTREAM: 57 bases					708
520	0	393043	G	A	SNP	Hom				INTERGENIC
520	0	393308	G	C	SNP	Hom				INTERGENIC
520	0	405173	G	A	SNP	Hom	ML0316	ML0316	ML0316	NON_SYNONYMOUS_CODING	G/D	gGc/gAc	156	1	603
520	0	436217	T	C	SNP	Hom				INTERGENIC
520	0	481476	A	G	SNP	Hom	ML0387	guaB2	ML0387	SYNONYMOUS_CODING	L/L	ttA/ttG	272	2	1590
520	0	485138	T	C	SNP	Hom	ML0389	choD	ML0389	NON_SYNONYMOUS_CODING	L/P	cTg/cCg	563	1	1710
520	0	494674	T	G	SNP	Hom	ML0397	ML0397	ML0397	NON_SYNONYMOUS_CODING	E/D	gaA/gaC	358	2	1809
520	0	496266	C	A	SNP	Hom	ML0398	ML0398	ML0398	NON_SYNONYMOUS_CODING	A/S	Gcc/Tcc	278	1	1038
520	0	496266	C	T	SNP	Hom	ML0398	ML0398	ML0398	NON_SYNONYMOUS_CODING	A/T	Gcc/Acc	278	1	1038
520	0	508481	T	C	SNP	Hom	ML0410	ML0410	ML0410	NON_SYNONYMOUS_CODING	V/A	gTa/gCa	52	1	303
520	0	509030	C	T	SNP	Hom	ML0411	ML0411	ML0411	SYNONYMOUS_CODING	H/H	caC/caT	92	2	1227
520	0	509178	G	A	SNP	Hom	ML0411	ML0411	ML0411	NON_SYNONYMOUS_CODING	D/N	Gat/Aat	142	1	1227
520	0	509325	C	G	SNP	Hom	ML0411	ML0411	ML0411	NON_SYNONYMOUS_CODING	H/D	Cat/Gat	191	1	1227
520	0	509851	G	T	SNP	Hom	ML0411	ML0411	ML0411	NON_SYNONYMOUS_CODING	G/V	gGc/gTc	366	1	1227
520	0	531961	G	A	SNP	Hom				INTERGENIC
520	0	533403	A	G	SNP	Hom				INTERGENIC
520	0	553273	C	A	SNP	Hom	ML0452	ML0452	ML0452	NON_SYNONYMOUS_CODING	R/L	cGg/cTg	31	1	1125
520	0	563796	G	C	SNP	Hom	ML0466	ML0466	ML0466	NON_SYNONYMOUS_CODING	E/D	gaG/gaC	55	2	906
520	0	608365	G	A	SNP	Hom	ML0501	aspS	ML0501	SYNONYMOUS_CODING	E/E	gaG/gaA	509	2	1770
520	0	624129	C	T	SNP	Hom	ML0512	alaS	ML0512	SYNONYMOUS_CODING	L/L	ctC/ctT	657	4	2727
520	0	657736	G	C	SNP	Hom	ML0541	gmk	ML0541	SYNONYMOUS_CODING	R/R	cgG/cgC	157	4	633
520	0	659431	G	C	SNP	Hom	ML0543	dfp	ML0543	NON_SYNONYMOUS_CODING	D/H	Gac/Cac	367	1	1260
520	0	694090	T	C	SNP	Hom	ML0569	ML0569	ML0569	NON_SYNONYMOUS_CODING	T/A	Acg/Gcg	113	1	816
520	0	711197	T	C	SNP	Hom				INTERGENIC
520	0	751982	T	G	SNP	Hom				INTERGENIC
520	0	791881	C	G	SNP	Hom				INTERGENIC
520	0	832152	T	C	SNP	Hom				INTERGENIC
520	0	836098	G	A	SNP	Hom	ML0697	sdhA	ML0697	NON_SYNONYMOUS_CODING	P/L	cCc/cTc	108	1	1755
520	0	840584	A	G	SNP	Hom				INTERGENIC
520	0	890453	A	G	SNP	Hom	ML0747	ctpC	ML0747	NON_SYNONYMOUS_CODING	V/A	gTg/gCg	173	1	2178
520	0	904824	G	C	SNP	Hom	ML0763	manB	ML0763	SYNONYMOUS_CODING	V/V	gtG/gtC	50	4	1407
520	0	966690	G	C	SNP	Hom	ML0817	moeZ	ML0817	NON_SYNONYMOUS_CODING	R/T	aGg/aCg	254	1	1188
520	0	972005	T	G	SNP	Hom				INTERGENIC
520	0	985599	C	T	SNP	Hom				INTERGENIC
520	0	1087397	T	C	SNP	Hom	ML0917	ftsZ	ML0917	SYNONYMOUS_CODING	G/G	ggT/ggC	34	4	1140
520	0	1089199	A	G	SNP	Hom	ML0918	ML0918	ML0918	NON_SYNONYMOUS_CODING	M/V	Atg/Gtg	248	1	750
520	0	1089199	A	G	SNP	Hom	ML0919	ML0919	ML0919	UPSTREAM: 5 bases					783
520	0	1089560	T	C	SNP	Hom	ML0919	ML0919	ML0919	SYNONYMOUS_CODING	T/T	acT/acC	119	4	783
520	0	1104232	C	G	SNP	Hom				INTERGENIC
520	0	1132949	C	T	SNP	Hom				INTERGENIC
520	0	1133492	T	G	SNP	Hom				INTERGENIC
520	0	1143423	T	C	SNP	Hom				INTERGENIC
520	0	1155582	T	G	SNP	Hom	ML0988	recX	ML0988	SYNONYMOUS_CODING	A/A	gcT/gcG	142	4	516
520	0	1161063	A	G	SNP	Hom				INTERGENIC
520	0	1227631	C	A	SNP	Hom				INTERGENIC
520	0	1257185	T	C	SNP	Hom				INTERGENIC
520	0	1262010	T	C	SNP	Hom	ML1095	kgd	ML1095	NON_SYNONYMOUS_CODING	T/A	Aca/Gca	579	1	3717
520	0	1265267	T	G	SNP	Hom				INTERGENIC
520	0	1277244	G	A	SNP	Hom	ML1103	ML1103	ML1103	SYNONYMOUS_CODING	L/L	ctC/ctT	192	4	1362
520	0	1295192	A	G	SNP	Hom	ML1119	ML1119	ML1119	NON_SYNONYMOUS_CODING	M/V	Atg/Gtg	144	1	1152
520	0	1324009	C	G	SNP	Hom	ML1132	rho	ML1132	NON_SYNONYMOUS_CODING	Q/E	Cag/Gag	227	1	1833
520	0	1339813	T	C	SNP	Hom	ML1150	murA	ML1150	SYNONYMOUS_CODING	D/D	gaT/gaC	78	2	1257
520	0	1348426	T	C	SNP	Hom				INTERGENIC
520	0	1351149	C	G	SNP	Hom				INTERGENIC
520	0	1388412	C	A	SNP	Hom				INTERGENIC
520	0	1402551	A	G	SNP	Hom	ML1191	fas	ML1191	NON_SYNONYMOUS_CODING	Q/R	cAg/cGg	1977	1	9231
520	0	1529088	A	G	SNP	Hom				INTERGENIC
520	0	1530718	A	G	SNP	Hom				INTERGENIC
520	0	1532344	G	T	SNP	Hom	ML1286	ML1286	ML1286	NON_SYNONYMOUS_CODING	G/C	Ggc/Tgc	160	1	618
520	0	1579109	T	G	SNP	Hom				INTERGENIC
520	0	1587096	G	A	SNP	Hom	ML1333	helY	ML1333	NON_SYNONYMOUS_CODING	G/S	Ggt/Agt	868	1	2763
520	0	1605956	G	A	SNP	Hom				INTERGENIC
520	0	1614069	T	C	SNP	Hom				INTERGENIC
520	0	1614647	C	A	SNP	Hom				INTERGENIC
520	0	1625045	T	G	SNP	Hom	ML1363	pyrG	ML1363	SYNONYMOUS_CODING	P/P	ccT/ccG	298	4	1773
520	0	1642875	G	T	SNP	Hom				INTERGENIC
520	0	1643162	T	C	SNP	Hom				INTERGENIC
520	0	1646081	G	T	SNP	Hom				INTERGENIC
520	0	1665902	G	C	SNP	Hom	ML1389	ML1389	ML1389	NON_SYNONYMOUS_CODING	P/A	Ccc/Gcc	286	1	1584
520	0	1677493	G	C	SNP	Hom	ML1397	tsnR	ML1397	SYNONYMOUS_CODING	A/A	gcG/gcC	129	4	780
520	0	1679768	A	G	SNP	Hom	ML1399	ML1399	ML1399	SYNONYMOUS_CODING	R/R	cgA/cgG	185	4	975
520	0	1701590	G	C	SNP	Hom				INTERGENIC
520	0	1707739	T	C	SNP	Hom				INTERGENIC
520	0	1774061	C	T	SNP	Hom				INTERGENIC
520	0	1797300	T	C	SNP	Hom				INTERGENIC
520	0	1828126	A	G	SNP	Hom				INTERGENIC
520	0	1843283	C	A	SNP	Hom				INTERGENIC
520	0	1843283	C	G	SNP	Hom				INTERGENIC
520	0	1890243	C	G	SNP	Hom				INTERGENIC
520	0	1890244	G	C	SNP	Hom				INTERGENIC
520	0	1895123	C	T	SNP	Hom				INTERGENIC
520	0	1926696	T	C	SNP	Hom				INTERGENIC
520	0	1926696	T	C	SNP	Hom	ML1601	ML1601	ML1601	DOWNSTREAM: 58 bases					366
520	0	1926909	C	G	SNP	Hom	ML1601	ML1601	ML1601	NON_SYNONYMOUS_CODING	D/H	Gat/Cat	71	1	366
520	0	1937233	G	A	SNP	Hom	ML1613	rplS	ML1613	NON_SYNONYMOUS_CODING	P/L	cCg/cTg	74	1	342
520	0	1989988	G	A	SNP	Hom	ML1651	aceE	ML1651	SYNONYMOUS_CODING	A/A	gcG/gcA	275	4	2811
520	0	1989988	G	T	SNP	Hom	ML1651	aceE	ML1651	SYNONYMOUS_CODING	A/A	gcG/gcT	275	4	2811
520	0	2011747	T	G	SNP	Hom				INTERGENIC
520	0	2015320	G	C	SNP	Hom	ML1671	recG	ML1671	NON_SYNONYMOUS_CODING	D/E	gaC/gaG	545	2	2232
520	0	2017943	A	G	SNP	Hom				INTERGENIC
520	0	2023404	A	C	SNP	Hom	ML1679	gpsA	ML1679	NON_SYNONYMOUS_CODING	V/G	gTt/gGt	246	1	1056
520	0	2043287	A	G	SNP	Hom	ML1694	ilvC	ML1694	SYNONYMOUS_CODING	P/P	ccT/ccC	145	4	1002
520	0	2055222	T	C	SNP	Hom	ML1704	ML1704	ML1704	SYNONYMOUS_CODING	D/D	gaT/gaC	60	2	699
520	0	2083652	A	G	SNP	Hom	ML1727	ML1727	ML1727	NON_SYNONYMOUS_CODING	V/A	gTc/gCc	311	1	1236
520	0	2100523	C	G	SNP	Hom	ML1740	ML1740	ML1740	NON_SYNONYMOUS_CODING	A/P	Gcg/Ccg	133	1	939
520	0	2104127	T	C	SNP	Hom				INTERGENIC
520	0	2119468	T	C	SNP	Hom				INTERGENIC
520	0	2137189	G	A	SNP	Hom				INTERGENIC
520	0	2155013	T	G	SNP	Hom				INTERGENIC
520	0	2174865	G	C	SNP	Hom				INTERGENIC
520	0	2175587	C	G	SNP	Hom	ML1796	ML1796	ML1796	NON_SYNONYMOUS_CODING	Q/E	Caa/Gaa	96	1	414
520	0	2235048	C	T	SNP	Hom				INTERGENIC
520	0	2274434	C	T	SNP	Hom	ML1891	rpoB	ML1891	NON_SYNONYMOUS_CODING	R/Q	cGg/cAg	791	1	3537
520	0	2312059	C	G	SNP	Hom	ML1927	ML1927	ML1927	DOWNSTREAM: 33 bases					309
520	0	2312059	C	G	SNP	Hom	ML1926	ML1926	ML1926	START_LOST	L/F	ttG/ttC	1	2	504
520	0	2363369	T	C	SNP	Hom				INTERGENIC
520	0	2376085	G	A	SNP	Hom	ML1988	ML1988	ML1988	NON_SYNONYMOUS_CODING	R/C	Cgc/Tgc	112	1	714
520	0	2388071	G	C	SNP	Hom	ML1997	ML1997	ML1997	NON_SYNONYMOUS_CODING	P/A	Ccg/Gcg	32	1	633
520	0	2429821	G	A	SNP	Hom	ML2038	bfrA	ML2038	UPSTREAM: 19 bases					480
520	0	2429821	G	A	SNP	Hom				INTERGENIC
520	0	2447980	A	C	SNP	Hom				INTERGENIC
520	0	2459766	A	G	SNP	Hom	ML2069	glcB	ML2069	NON_SYNONYMOUS_CODING	K/E	Aaa/Gaa	591	1	2196
520	0	2494215	T	C	SNP	Hom				INTERGENIC
520	0	2498455	C	T	SNP	Hom				INTERGENIC
520	0	2553176	T	A	SNP	Hom				INTERGENIC
520	0	2553176	T	G	SNP	Hom				INTERGENIC
520	0	2567264	G	T	SNP	Hom				INTERGENIC
520	0	2649677	G	A	SNP	Hom				INTERGENIC
520	0	2650240	A	G	SNP	Hom				INTERGENIC
520	0	2678287	G	A	SNP	Hom	ML2254	otsA	ML2254	NON_SYNONYMOUS_CODING	R/Q	cGa/cAa	342	1	1497
520	0	2706236	T	G	SNP	Hom				INTERGENIC
520	0	2710194	A	G	SNP	Hom				INTERGENIC
520	0	2751783	A	G	SNP	Hom	ML2322	asd	ML2322	SYNONYMOUS_CODING	A/A	gcT/gcC	299	4	1056
520	0	2775050	G	A	SNP	Hom				INTERGENIC
520	0	2801445	G	A	SNP	Hom	ML2354	ML2354	ML2354	NON_SYNONYMOUS_CODING	S/L	tCg/tTg	1143	1	5469
520	0	2818521	T	C	SNP	Hom	ML2357	ML2357	ML2357	SYNONYMOUS_CODING	Q/Q	caA/caG	1063	2	5616
520	0	2822967	A	G	SNP	Hom	ML2358	fadD26	ML2358	NON_SYNONYMOUS_CODING	F/S	tTt/tCt	164	1	1752
520	0	2825422	C	T	SNP	Hom				INTERGENIC
520	0	2832994	C	T	SNP	Hom				INTERGENIC
520	0	2832994	C	G	SNP	Hom				INTERGENIC
520	0	2866273	C	T	SNP	Hom	ML2396	cysM2	ML2396	NON_SYNONYMOUS_CODING	R/H	cGc/cAc	354	1	1395
520	0	2932055	T	A	SNP	Hom				INTERGENIC
520	0	2932055	T	A	SNP	Hom	ML2459	umaA2	ML2459	UPSTREAM: 7 bases					888
520	0	2935685	A	C	SNP	Hom				INTERGENIC
520	0	2936401	G	A	SNP	Hom				INTERGENIC
520	0	2945700	C	T	SNP	Hom				INTERGENIC
520	0	2964999	T	C	SNP	Hom	ML2490	clpB	ML2490	SYNONYMOUS_CODING	E/E	gaA/gaG	256	2	2547
520	0	2990150	T	C	SNP	Hom				INTERGENIC
520	0	2992340	T	C	SNP	Hom				INTERGENIC
520	0	3007670	T	C	SNP	Hom				INTERGENIC
520	0	3016175	T	C	SNP	Hom	ML2534	ML2534	ML2534	SYNONYMOUS_CODING	V/V	gtA/gtG	79	4	309
520	0	3024082	G	T	SNP	Hom				INTERGENIC
520	0	3024082	G	T	SNP	Hom	ML2537	ML2537	ML2537	UPSTREAM: 77 bases					1923
520	0	3047644	A	G	SNP	Hom				INTERGENIC
520	0	3057124	A	G	SNP	Hom	ML2563	fadE5	ML2563	DOWNSTREAM: 60 bases					1836
520	0	3057124	A	G	SNP	Hom				INTERGENIC
520	0	3102778	A	C	SNP	Hom	ML2597	ML2597	ML2597	NON_SYNONYMOUS_CODING	Y/S	tAt/tCt	151	1	555
520	0	3104142	G	A	SNP	Hom				INTERGENIC
520	0	3175296	A	C	SNP	Hom				INTERGENIC
520	0	3215303	C	T	SNP	Hom				INTERGENIC
520	0	3241125	G	A	SNP	Hom	ML2691	ML2691	ML2691	NON_SYNONYMOUS_CODING	E/K	Gaa/Aaa	110	1	543
520	0	3243731	A	G	SNP	Hom				INTERGENIC
520	0	3256240	C	T	SNP	Hom	ML2700	ML2700	ML2700	NON_SYNONYMOUS_CODING	P/S	Ccc/Tcc	1062	1	3621
520	0	3256991	C	G	SNP	Hom				INTERGENIC
520	0	3259659	C	T	SNP	Hom	ML2703	trxB	ML2703	DOWNSTREAM: 33 bases					1377
520	0	3259659	C	T	SNP	Hom				INTERGENIC
520	0	3259659	C	T	SNP	Hom	ML2704	ML2704	ML2704	UPSTREAM: 100 bases					1221
520	0	3263442	T	C	SNP	Hom	ML2707	parA	ML2707	SYNONYMOUS_CODING	E/E	gaA/gaG	242	2	1056
520	0	3268009	G	A	SNP	Hom				INTERGENIC
523A1	5	8453	T	C	SNP	Hom	ML0006	gyrA	ML0006	NON_SYNONYMOUS_CODING	L/P	cTt/cCt	379	1	3750
523A1	5	12499	G	A	SNP	Hom				INTERGENIC
523A1	5	61425	A	G	SNP	Hom	ML0049	ML0049	ML0049	NON_SYNONYMOUS_CODING	M/T	aTg/aCg	90	1	288
523A1	5	100574	A	G	SNP	Hom				INTERGENIC
523A1	5	100574	A	G	SNP	Hom	ML0081	ML0081	ML0081	DOWNSTREAM: 74 bases					1353
523A1	5	264501	A	C	SNP	Hom				INTERGENIC
523A1	5	347385	T	C	SNP	Hom				INTERGENIC
523A1	5	508481	T	C	SNP	Hom	ML0410	ML0410	ML0410	NON_SYNONYMOUS_CODING	V/A	gTa/gCa	52	1	303
523A1	5	509325	C	G	SNP	Hom	ML0411	ML0411	ML0411	NON_SYNONYMOUS_CODING	H/D	Cat/Gat	191	1	1227
523A1	5	686240	A	G	SNP	Hom				INTERGENIC
523A1	5	807196	C	T	SNP	Hom	ML0670	ftsX	ML0670	NON_SYNONYMOUS_CODING	A/V	gCc/gTc	196	1	894
523A1	5	832152	T	C	SNP	Hom				INTERGENIC
523A1	5	840584	A	G	SNP	Hom				INTERGENIC
523A1	5	1143423	T	C	SNP	Hom				INTERGENIC
523A1	5	1149816	C	T	SNP	Hom				INTERGENIC
523A1	5	1257185	T	C	SNP	Hom				INTERGENIC
523A1	5	1324009	C	G	SNP	Hom	ML1132	rho	ML1132	NON_SYNONYMOUS_CODING	Q/E	Cag/Gag	227	1	1833
523A1	5	1579109	T	G	SNP	Hom				INTERGENIC
523A1	5	1642875	G	T	SNP	Hom				INTERGENIC
523A1	5	1643162	T	C	SNP	Hom				INTERGENIC
523A1	5	1759431	C	G	SNP	Hom	ML1463	nadE	ML1463	SYNONYMOUS_CODING	A/A	gcG/gcC	639	4	2043
523A1	5	1843283	C	A	SNP	Hom				INTERGENIC
523A1	5	1843283	C	G	SNP	Hom				INTERGENIC
523A1	5	1926696	T	C	SNP	Hom				INTERGENIC
523A1	5	1926696	T	C	SNP	Hom	ML1601	ML1601	ML1601	DOWNSTREAM: 58 bases					366
523A1	5	2155013	T	G	SNP	Hom				INTERGENIC
523A1	5	2174865	G	C	SNP	Hom				INTERGENIC
523A1	5	2263547	G	A	SNP	Hom				INTERGENIC
523A1	5	2278551	C	A	SNP	Hom				INTERGENIC
523A1	5	2312059	C	G	SNP	Hom	ML1927	ML1927	ML1927	DOWNSTREAM: 33 bases					309
523A1	5	2312059	C	G	SNP	Hom	ML1926	ML1926	ML1926	START_LOST	L/F	ttG/ttC	1	2	504
523A1	5	2964999	T	C	SNP	Hom	ML2490	clpB	ML2490	SYNONYMOUS_CODING	E/E	gaA/gaG	256	2	2547
523A1	5	3102778	A	C	SNP	Hom	ML2597	ML2597	ML2597	NON_SYNONYMOUS_CODING	Y/S	tAt/tCt	151	1	555
523A1	5	3132639	G	A	SNP	Hom	ML2622	trmB	ML2622	SYNONYMOUS_CODING	Y/Y	taC/taT	210	2	693
536	5	73	A	G	SNP	Hom	ML0001	dnaA	ML0001	NON_SYNONYMOUS_CODING	S/G	Agt/Ggt	25	1	1566
536	5	8453	T	C	SNP	Hom	ML0006	gyrA	ML0006	NON_SYNONYMOUS_CODING	L/P	cTt/cCt	379	1	3750
536	5	14461	G	A	SNP	Hom				INTERGENIC
536	5	15439	G	A	SNP	Hom				INTERGENIC
536	5	61425	A	G	SNP	Hom	ML0049	ML0049	ML0049	NON_SYNONYMOUS_CODING	M/T	aTg/aCg	90	1	288
536	5	61530	C	T	SNP	Hom	ML0049	ML0049	ML0049	NON_SYNONYMOUS_CODING	R/Q	cGa/cAa	55	1	288
536	5	100574	A	G	SNP	Hom				INTERGENIC
536	5	100574	A	G	SNP	Hom	ML0081	ML0081	ML0081	DOWNSTREAM: 74 bases					1353
536	5	157960	C	T	SNP	Hom	ML0116	ML0116	ML0116	UPSTREAM: 31 bases					1965
536	5	157960	C	T	SNP	Hom				INTERGENIC
536	5	157960	C	T	SNP	Hom	ML0117	ML0117	ML0117	UPSTREAM: 96 bases					1197
536	5	165853	C	A	SNP	Hom				INTERGENIC
536	5	226896	T	G	SNP	Hom				INTERGENIC
536	5	264501	A	C	SNP	Hom				INTERGENIC
536	5	313361	A	G	SNP	Hom	ML0238	metG	ML0238	NON_SYNONYMOUS_CODING	L/P	cTa/cCa	154	1	1614
536	5	347385	T	C	SNP	Hom				INTERGENIC
536	5	508481	T	C	SNP	Hom	ML0410	ML0410	ML0410	NON_SYNONYMOUS_CODING	V/A	gTa/gCa	52	1	303
536	5	509325	C	G	SNP	Hom	ML0411	ML0411	ML0411	NON_SYNONYMOUS_CODING	H/D	Cat/Gat	191	1	1227
536	5	533403	A	G	SNP	Hom				INTERGENIC
536	5	686240	A	C	SNP	Hom				INTERGENIC
536	5	686240	A	G	SNP	Hom				INTERGENIC
536	5	711197	T	C	SNP	Hom				INTERGENIC
536	5	733164	G	A	SNP	Hom				INTERGENIC
536	5	738610	G	T	SNP	Hom	ML0606	ML0606	ML0606	NON_SYNONYMOUS_CODING	G/V	gGt/gTt	126	1	978
536	5	836798	G	A	SNP	Hom	ML0698	sdhD	ML0698	SYNONYMOUS_CODING	A/A	gcC/gcT	45	4	492
536	5	904824	G	C	SNP	Hom	ML0763	manB	ML0763	SYNONYMOUS_CODING	V/V	gtG/gtC	50	4	1407
536	5	938372	C	T	SNP	Hom				INTERGENIC
536	5	1104232	C	G	SNP	Hom				INTERGENIC
536	5	1133492	T	G	SNP	Hom				INTERGENIC
536	5	1143423	T	C	SNP	Hom				INTERGENIC
536	5	1149816	C	T	SNP	Hom				INTERGENIC
536	5	1227051	G	T	SNP	Hom				INTERGENIC
536	5	1227051	G	T	SNP	Hom	ML1061	ML1061	ML1061	DOWNSTREAM: 46 bases					564
536	5	1227631	C	A	SNP	Hom				INTERGENIC
536	5	1248109	G	A	SNP	Hom				INTERGENIC
536	5	1248109	G	T	SNP	Hom				INTERGENIC
536	5	1257185	T	C	SNP	Hom				INTERGENIC
536	5	1265267	T	G	SNP	Hom				INTERGENIC
536	5	1423393	A	G	SNP	Hom	ML1207	dnaE	ML1207	NON_SYNONYMOUS_CODING	E/G	gAg/gGg	127	1	3534
536	5	1579109	T	G	SNP	Hom				INTERGENIC
536	5	1591062	C	T	SNP	Hom				INTERGENIC
536	5	1605956	G	A	SNP	Hom				INTERGENIC
536	5	1625045	T	G	SNP	Hom	ML1363	pyrG	ML1363	SYNONYMOUS_CODING	P/P	ccT/ccG	298	4	1773
536	5	1642875	G	T	SNP	Hom				INTERGENIC
536	5	1643162	T	C	SNP	Hom				INTERGENIC
536	5	1701590	G	C	SNP	Hom				INTERGENIC
536	5	1759431	C	T	SNP	Hom	ML1463	nadE	ML1463	SYNONYMOUS_CODING	A/A	gcG/gcA	639	4	2043
536	5	1759431	C	G	SNP	Hom	ML1463	nadE	ML1463	SYNONYMOUS_CODING	A/A	gcG/gcC	639	4	2043
536	5	1839270	A	G	SNP	Hom				INTERGENIC
536	5	1843283	C	A	SNP	Hom				INTERGENIC
536	5	1843283	C	G	SNP	Hom				INTERGENIC
536	5	1868993	G	T	SNP	Hom				INTERGENIC
536	5	1926696	T	C	SNP	Hom				INTERGENIC
536	5	1926696	T	C	SNP	Hom	ML1601	ML1601	ML1601	DOWNSTREAM: 58 bases					366
536	5	1971193	G	A	SNP	Hom				INTERGENIC
536	5	2043287	A	G	SNP	Hom	ML1694	ilvC	ML1694	SYNONYMOUS_CODING	P/P	ccT/ccC	145	4	1002
536	5	2174865	G	C	SNP	Hom				INTERGENIC
536	5	2219155	G	T	SNP	Hom				INTERGENIC
536	5	2312059	C	G	SNP	Hom	ML1927	ML1927	ML1927	DOWNSTREAM: 33 bases					309
536	5	2312059	C	G	SNP	Hom	ML1926	ML1926	ML1926	START_LOST	L/F	ttG/ttC	1	2	504
536	5	2553176	T	A	SNP	Hom				INTERGENIC
536	5	2553176	T	G	SNP	Hom				INTERGENIC
536	5	2706236	T	G	SNP	Hom				INTERGENIC
536	5	2711942	T	G	SNP	Hom				INTERGENIC
536	5	2818521	T	C	SNP	Hom	ML2357	ML2357	ML2357	SYNONYMOUS_CODING	Q/Q	caA/caG	1063	2	5616
536	5	2990150	T	C	SNP	Hom				INTERGENIC
536	5	3015988	C	T	SNP	Hom				INTERGENIC
536	5	3068704	G	A	SNP	Hom	ML2570	ML2570	ML2570	NON_SYNONYMOUS_CODING	D/N	Gat/Aat	1050	1	4218
536	5	3076050	G	C	SNP	Hom				INTERGENIC
536	5	3102778	A	C	SNP	Hom	ML2597	ML2597	ML2597	NON_SYNONYMOUS_CODING	Y/S	tAt/tCt	151	1	555
536	5	3132639	G	A	SNP	Hom	ML2622	trmB	ML2622	SYNONYMOUS_CODING	Y/Y	taC/taT	210	2	693
536	5	3191340	G	A	SNP	Hom	ML2664	ML2664	ML2664	NON_SYNONYMOUS_CODING	G/E	gGg/gAg	189	1	756
536	5	3243731	A	G	SNP	Hom				INTERGENIC
536	5	3256572	C	T	SNP	Hom	ML2700	ML2700	ML2700	SYNONYMOUS_CODING	S/S	tcC/tcT	1172	4	3621
536	5	3268175	G	T	SNP	Hom				INTERGENIC
Blevins et al., Evolutionary history of Mycobacterium leprae in the Pacific Islands
