# Supplementary material for: Evolutionary history of Mycobacterium leprae in the Pacific Islands
Source: Philos Trans R Soc Lond B Biol Sci. 2020 Oct 5;375(1812):20190582. doi: 10.1098/rstb.2019.0582 (PMC7702798; doi:10.1098/rstb.2019.0582)
Supplement: SI Table 8 [file rstb20190582supp13.xlsx]

## Sheet: Sheet1
SI Table 8. Summary of substitution rates and tMRCA estimates across different SNP alignments
Alignments run through Bayseian skyline analysis with 2184 SNPs (full alignment) and invariant sites. Two more alignments were run to determine how novel and low coverage samples affected dating: alignment without all novel samples and an alignment without low coverage samples 523A1 and 536.
Alignment	Clock	Model	Substitution Rate/site/year	Substitution Rate Lower 95% HDP	Substitution Rate Upper 95% HDP	tMRCA (years BP)	tMRCA Lower 95% HDP	tMRCA Upper 95% HDP
Full	strict	GTR	3.10148e-09	2.65369e-09	3.5541e-09	3877.56	3284.05	4510.47
Full	relaxed lognormal	GTR	3.25489e-09	2.70617e-09	3.82094e-09	3766.41	3010.98	4571.7
Full	relaxed lognormal	HKY	3.22107e-09	2.64343e-09	3.83358e-09	3764.74	2973.15	4622.87
No novel samples	strict	GTR	3.12901e-09	2.68374e-09	3.57719e-09	3866.99	3284.7	4499.79
No novel samples	relaxed lognormal	GTR	3.2809e-09	2.71518e-09	3.86151e-09	3755.57	2999.24	4568.07
No 523A1 and 536	strict	GTR	2.94416e-09	2.50346e-09	3.39288e-09	4211.2	3538.64	4926.54
No 523A1 and 536	relaxed lognormal	GTR	3.13133e-09	2.5666e-09	3.68375e-09	4015.23	3214.35	4921.08
Blevins et al., Evolutionary history of Mycobacterium leprae in the Pacific Islands
